# Supplementary material for: Magnesium isotopes of the bulk solar wind from Genesis diamond‐like carbon films
Source: Meteorit Planet Sci. 2020 Jan 22;55(2):352–75. doi: 10.1111/maps.13439 (PMC7079557; doi:10.1111/maps.13439)
Supplement: Supplementary file 1 — Data S1. Data (both SRIM fits and Raw data) as separate MS Excel files. [file MAPS-55-352-s001.zip]

Archive with 6 entries (5 files):
- maps13439-3146-sup-0001-supinfo/
- maps13439-3146-sup-0001-supinfo/final srim fit curves.xlsx
- maps13439-3146-sup-0001-supinfo/raw matrix initial and final 20732-2.xlsx
- maps13439-3146-sup-0001-supinfo/raw mg data for 20732-2_SW.xlsx
- maps13439-3146-sup-0001-supinfo/SRIM error calc.xlsx
- maps13439-3146-sup-0001-supinfo/surf 2-3-20 for som.xlsx
