# Supplementary material for: Magnesium isotopes of the bulk solar wind from Genesis diamond‐like carbon films
Source: Meteorit Planet Sci. 2020 Jan 22;55(2):352–75. doi: 10.1111/maps.13439 (PMC7079557; doi:10.1111/maps.13439)
Supplement: Supplementary file 1 — Data S1. Data (both SRIM fits and Raw data) as separate MS Excel files. [file MAPS-55-352-s001.zip › maps13439-3146-sup-0001-supinfo/final srim fit curves.xlsx]

## Sheet: standards
SRIM of depth profiles
Density =	2.98 gm/cc									Density =	3.15								Density =	2.941								Density =	3.05105								Density =	2.893								Density =	2.85
SW_2										SW_3									SW_5									SW_6									SW_9									SW_10
24Mg			25 Mg			26 Mg				24Mg			25 Mg			26 Mg			24Mg			25 Mg			26 Mg			24Mg			25 Mg			26 Mg			24Mg			25 Mg			26 Mg			24Mg			25 Mg
1.24311	0.01639		3.67001	0		6.0969	0.002045			1.15099	0.0142		3.38497	0		5.62338	0.00184		1.30953	0.016521		3.86609	0		6.42265	0.002131		1.24311	0.01275		3.66998	0		6.09685	0.001605		1.25408	0.01624		3.70239	0		6.1507	0.0020596		1.27652	0.01606		3.76863
7.34001	0.03278		9.7669	0.014		12.1938	0.00409			6.79606	0.0142		9.00835	0.01204		11.2468	0.00368		7.73219	0.033042		10.2887	0.014028		12.8453	0.006393		7.33996	0.0255		9.76683	0.01113		12.1937	0.00321		7.40479	0.01624		9.85309	0.01386		12.3014	0.0041192		7.53726	0.01606		10.0294
13.4369	0.26224		15.8638	0.04		18.2907	0.03272			12.4411	0.2272		14.6317	0.02408		16.8701	0.02944		14.1548	0.313899		16.7114	0.052104		19.268	0.031965		13.4368	0.2295		15.8637	0.03657		18.2906	0.02568		13.5555	0.25984		16.0038	0.0297		18.4521	0.0329536		13.798	0.25696		16.2901
19.5338	1.01618		21.9607	0.112		24.3876	0.104295			18.0862	0.7952		20.2551	0.09288		22.4935	0.07728		20.5775	1.10691		23.134	0.122244		25.6906	0.136384		19.5337	0.816		21.9605	0.09858		24.3874	0.091485		19.7062	0.90944		22.1545	0.10692		24.6028	0.0865032		20.0587	0.89936		22.5508
25.6307	2.04875		28.0576	0.262		30.4845	0.231085			23.7313	1.6898		25.8785	0.1978		28.1169	0.19136		27.0001	2.52771		29.5567	0.322644		32.1133	0.289816		25.6305	1.79775		28.0574	0.23055		30.4843	0.207045		25.8569	1.93256		28.3052	0.22968		30.7535	0.218318		26.3195	1.94326		28.8116
31.7276	4.7531		34.1545	0.556		36.5814	0.49898			29.3763	3.4648		31.5019	0.44032		33.7403	0.4048		33.4228	5.50149		35.9793	0.659316		38.5359	0.581763		31.7274	4.09275		34.1542	0.49608		36.5811	0.406065		32.0076	4.01128		34.4559	0.51678		36.9042	0.471648		32.5802	4.015		35.0723
37.8245	8.195		40.2514	0.952		42.6783	0.820045			35.0214	6.7166		37.1252	0.71552		39.3637	0.64584		39.8455	9.43349		42.402	1.03006		44.9586	1.01649		37.8242	6.84675		40.2511	0.78864		42.678	0.736695		38.1583	7.69776		40.6066	0.83952		43.0549	0.749694		38.841	7.66062		41.3331
43.9214	11.9483		46.3483	1.294		48.7752	1.2679			40.6665	9.8122		42.7486	1.03716		44.987	1.02672		46.2681	14.3237		48.8247	1.54108		51.3812	1.56842		43.9211	10.2892		46.3479	1.13526		48.7748	1.08659		44.309	11.2056		46.7573	1.2177		49.2056	1.16161		45.1017	11.242		47.5938
50.0183	18.0126		52.4452	1.966		54.8721	1.84254			46.3115	14.1858		48.372	1.5308		50.6104	1.51984		52.6907	20.6017		55.2473	2.26853		57.8039	2.18214		50.0179	14.841		52.4448	1.74105		54.8717	1.56167		50.4597	16.2725		52.908	1.78002		55.3563	1.72594		51.3624	16.2045		53.8546
56.1152	23.7327		58.5421	2.654		60.969	2.49694			51.9566	19.1132		53.9954	2.05024		56.2338	2.01848		59.1134	27.0449		61.67	3.09017		64.2265	2.97275		56.1148	20.196		58.5417	2.25939		60.9685	2.10576		56.6104	21.8915		59.0587	2.40174		61.507	2.27174		57.6232	21.9861		60.1153
62.2121	30.0265		64.639	3.496		67.0659	3.15952			57.6017	23.9412		59.6188	2.77608		61.8572	2.54656		65.5361	35.0906		68.0926	4.006		70.6492	3.72712		62.2116	25.7422		64.6385	3.06075		67.0654	2.70122		62.7611	27.4456		65.2094	3.2571		67.6577	2.94111		63.8839	27.3823		66.376
68.309	40.4341		70.7359	4.32		73.1628	3.80165			63.2468	32.5464		65.2422	3.47096		67.4805	3.27336		71.9587	44.3589		74.5153	4.87774		77.0718	4.62214		68.3085	32.7802		70.7354	3.63633		73.1622	3.25494		68.9118	37.3033		71.3601	4.03524		73.8084	3.70728		70.1447	37.0504		72.6368
74.4059	46.9082		76.8328	5.358		79.2597	4.80984			68.8918	37.3034		70.8655	4.11596		73.1039	3.87136		78.3814	54.1228		80.9379	6.03605		83.4945	5.6301		74.4053	39.576		76.8322	4.58397		79.2591	4.14411		75.0625	42.9223		77.5108	4.83516		79.9591	4.36017		76.4054	43.0569		78.8975
80.5028	55.3982		82.9297	6.432		85.3566	5.60126			74.5369	45.724		76.4889	5.05508		78.7273	4.74904		84.804	62.1685		87.3606	7.19236		89.9171	6.67003		80.5022	46.1805		82.9291	5.47119		85.3559	4.64487		81.2132	52.309		83.6615	5.92416		86.1098	5.40233		82.6662	51.938		85.1582
86.5997	64.0193		89.0266	7.15		91.4535	6.73827			80.182	51.759		82.1123	5.88756		84.3507	5.45008		91.2267	73.7497		93.7832	8.19836		96.3398	7.93584		86.599	53.7922		89.0259	6.19623		91.4528	5.74911		87.3639	59.3572		89.8122	6.7815		92.2605	6.19734		88.9269	59.2132		91.419
92.6966	74.5253		95.1235	8.206		97.5504	7.67693			85.827	61.273		87.7357	6.62028		89.9741	6.48968		97.6493	82.6876		100.206	9.03604		102.762	8.99282		92.6959	61.506		95.1228	6.85449		97.5497	6.43605		93.5146	70.1406		95.9629	7.72002		98.4112	7.3919		95.1876	70.0216		97.6797
98.7935	84.1463		101.22	9.232		103.647	8.94892			91.4721	68.1884		93.359	7.29968		95.5974	7.222		104.072	94.7645		106.629	10.3667		109.185	10.3503		98.7927	69.8317		101.22	7.88799		103.646	7.49054		99.6653	78.2443		102.114	8.57142		104.562	8.20339		101.448	77.8428		103.94
104.89	91.8987		107.317	10.516		109.744	9.72602			97.1172	76.3534		98.9824	8.18204		101.221	8.35176		110.495	103.488		113.051	11.7535		115.608	11.2389		104.89	76.602		107.316	8.92308		109.743	8.18871		105.816	87.1601		108.264	9.6129		110.713	9.41649		107.709	86.7561		110.201
110.987	103.683		113.414	11.718		115.841	10.861			102.762	82.9848		104.606	9.42388		106.844	8.96816		116.917	115.217		119.474	13.3246		122.03	13.1738		110.986	85.5525		113.413	10.017		115.84	9.24641		111.967	95.2801		114.415	10.9256		116.863	10.2239		113.97	95.284		116.462
117.084	113.534		119.511	13.094		121.938	12.5543			108.407	92.6976		110.229	10.4335		112.468	10.2856		123.34	128.005		125.896	14.3046		128.453	14.169		117.083	94.35		119.51	11.0426		121.937	10.3683		118.117	106.128		120.566	12.2206		123.014	11.7129		120.231	105.611		122.723
123.181	123.892		125.608	13.878		128.035	13.2966			114.052	101.615		115.853	11.4036		118.091	11.3289		129.763	137.091		132.319	15.3486		134.876	15.4497		123.18	101.936		125.607	11.6372		128.034	11.2318		124.268	116.717		126.716	13.2106		129.165	12.7304		126.491	116.58		128.983
129.278	133.398		131.705	15.082		134.132	14.4111			119.697	110.022		121.476	12.0245		123.714	12.2176		136.185	143.402		138.742	16.5009		141.298	16.8072		129.277	107.074		131.704	12.7518		134.131	12.0552		130.419	125.649		132.867	13.9847		135.315	13.9064		132.752	124.69		135.244
135.375	138.807		137.802	16.194		140.229	15.8181			125.343	113.756		127.099	12.9894		129.338	13.0934		142.608	155.727		145.164	17.4689		147.721	17.7917		135.374	115.77		137.801	13.2415		140.228	13.0583		136.569	130.781		139.018	15.2203		141.466	14.8374		139.013	129.733		141.505
141.472	149.46		143.899	16.622		146.326	16.5318			130.988	123.029		132.723	13.7067		134.961	14.1091		149.031	164.285		151.587	18.9518		154.144	18.8189		141.471	121.928		143.898	14.4451		146.324	13.6409		142.72	140.752		145.169	15.7509		147.617	15.9434		145.274	140.686		147.766
147.569	158.917		149.996	18.372		152.422	17.3886			136.633	129.831		138.346	14.6062		140.584	14.7494		155.453	174.33		158.01	19.7514		160.566	20.106		147.568	131.516		149.994	15.1925		152.421	14.4851		148.871	148.385		151.319	17.127		153.768	16.6848		151.534	147.077		154.026
153.666	166.227		156.092	19.032		158.519	18.5175			142.278	139.501		143.969	15.6572		146.208	15.5958		161.876	182.21		164.432	20.7935		166.989	20.8177		153.664	136.195		156.091	16.1019		158.518	15.1576		155.022	160.484		157.47	18.113		159.918	17.694		157.795	159.251		160.287
159.762	174.16		162.189	19.998		164.616	19.3232			147.923	142.667		149.593	16.1818		151.831	16.3282		168.298	191.759		170.855	22.0019		173.412	22.0175		159.761	142.315		162.188	16.6171		164.615	16.058		161.172	163.163		163.621	18.9209		166.069	18.4417		164.056	163.25		166.548
165.859	182.896		168.286	21.038		170.713	20.3293			153.568	151.344		155.216	16.9558		157.455	17.3144		174.721	196.005		177.278	22.1021		179.834	22.4437		165.858	148.55		168.285	17.2706		170.712	16.4625		167.323	172.988		169.771	19.798		172.22	19.5724		170.316	172.131		172.809
171.956	187.551		174.383	21.278		176.81	20.6668			159.213	157.876		160.84	17.6833		163.078	18.0283		181.144	205.604		183.7	23.6953		186.257	23.3558		171.955	152.796		174.382	17.9114		176.809	17.0178		173.474	180.702		175.922	20.2653		178.37	20.3283		176.577	179.133		179.069
178.053	196.237		180.48	22.668		182.907	21.4684			164.858	160.872		166.463	18.072		168.701	18.2767		187.566	205.521		190.123	23.9498		192.68	23.88		178.052	155.818		180.479	18.8479		182.906	17.6534		179.624	184.34		182.073	21.2414		184.521	20.561		182.838	183.566		185.33
184.15	195.91		186.577	22.926		189.004	22.0737			170.503	165.373		172.086	19.1144		174.325	18.9814		193.989	214.145		196.546	25.1722		199.102	24.7239		184.149	159.834		186.576	19.1738		189.002	18.2216		185.775	189.066		188.223	22.1661		190.672	21.4013		189.099	186.81		191.591
190.247	201.908		192.674	24.012		195.101	22.8202			176.148	167.858		177.71	19.3638		179.948	19.2887		200.412	218.342		202.968	25.2684		205.525	25.7467		190.246	164.985		192.672	19.6747		195.099	18.5329		191.926	192.233		194.374	22.5047		196.822	22.083		195.359	192.463		197.852
196.344	208.858		198.771	24.332		201.198	23.4337			181.793	172.53		183.333	20.2908		185.572	20.0468		206.834	220.39		209.391	25.3025		211.948	26.0451		196.342	166.757		198.769	19.7828		201.196	19.1653		198.077	197.917		200.525	23.3383		202.973	22.4167		201.62	197.313		204.112
202.441	210.087		204.868	24.3		207.295	24.0492			187.438	177.585		188.956	20.3149		191.195	20.8564		213.257	224.173		215.814	26.2504		218.37	26.7611		202.439	169.473		204.866	20.096		207.293	19.6773		204.227	202.805		206.676	23.6848		209.124	23.3868		207.881	200.943		210.373
208.538	212.939		210.965	24.766		213.391	24.5011			193.083	178.593		194.58	20.4749		196.818	21.0275		219.68	224.851		222.236	26.6632		224.793	27.0893		208.536	169.69		210.963	20.67		213.39	19.9213		210.378	205.127		212.826	23.5303		215.275	23.8522		214.142	203.143		216.634
214.635	213.283		217.061	25.416		219.488	24.8877			198.728	181.405		200.203	20.8309		202.442	21.5593		226.102	228.452		228.659	26.549		231.215	27.0381		214.633	171.895		217.06	20.829		219.487	20.1861		216.529	207.206		218.977	24.4411		221.425	24.2312		220.402	205.006		222.895
220.731	216.332		223.158	25.562		225.585	25.0022			204.374	181.093		205.827	21.4002		208.065	21.8408		232.525	230.138		235.082	26.4448		237.638	27.4068		220.73	175.733		223.157	20.9514		225.584	20.0448		222.679	207.986		225.128	24.6629		227.576	24.606		226.663	207.142		229.155
226.828	221.281		229.255	25.866		231.682	25.0472			210.019	184.77		211.45	21.4071		213.688	21.9678		238.948	228.436		241.504	26.7013		244.061	27.6305		226.827	173.578		229.254	20.6		231.68	20.4188		228.83	211.217		231.278	24.9223		233.727	24.6431		232.924	210.049		235.416
232.925	217.708		235.352	25.344		237.779	25.4275			215.664	186.829		217.073	21.5946		219.312	21.9512		245.37	227.296		247.927	26.4849		250.483	27.3493		232.924	174.509		235.35	20.8242		237.777	20.4718		234.981	213.816		237.429	24.7975		239.877	24.9521		239.185	211.109		241.677
239.022	220.019		241.449	25.584		243.876	25.4316			221.309	185.182		222.697	21.2093		224.935	22.2769		251.793	227.957		254.349	26.8275		256.906	27.4089		239.02	171.717		241.447	20.6684		243.874	20.284		241.131	211.234		243.58	24.5183		246.028	25.1003		245.445	209.985		247.937
245.119	215.463		247.546	25.398		249.973	25.2455			226.954	184.912		228.32	21.4415		230.559	22.2861		258.216	228.287		260.772	26.6953		263.329	27.1511		245.117	172.584		247.544	20.9355		249.971	20.3835		247.282	211.591		249.731	24.7045		252.179	24.9747		251.706	209.005		254.198
251.216	217.577		253.643	25.76		256.07	25.2926			232.599	183.322		233.944	21.2454		236.182	22.2106		264.638	225.776		267.195	26.5891		269.751	27.5197		251.214	174.879		253.641	21.0278		256.068	20.17		253.433	209.837		255.881	24.8252		258.329	24.917		257.967	208.475		260.459
257.313	218.298		259.74	25.8		262.167	25.1924			238.244	184.898		239.567	21.598		241.805	22.1334		271.061	219.895		273.617	26.3827		276.174	27.2725		257.311	169.065		259.738	20.6668		262.165	20.1074		259.584	211.786		262.032	24.8173		264.48	24.7873		264.228	209.294		266.72
263.41	212.464		265.837	25.406		268.264	25.086			243.889	184.927		245.19	21.6204		247.429	22.0837		277.484	222.934		280.04	26.028		282.597	27.3216		263.408	167.905		265.835	20.4077		268.262	20.4846		265.734	211.705		268.182	24.9678		270.631	24.9109		270.488	209.31		272.98
269.507	210.89		271.934	25.06		274.36	25.448			249.534	179.46		250.814	21.4174		253.052	22.0156		283.906	217.532		286.463	26.04		289.019	27.0467		269.505	167.599		271.932	20.36		274.358	20.2503		271.885	205.241		274.333	24.6807		276.782	24.7646		276.749	202.982		279.241
275.604	211.038		278.03	24.998		280.457	25.266			255.179	178.792		256.437	20.9462		258.675	22.3118		290.329	213.914		292.885	25.8937		295.442	27.0552		275.602	165.01		278.028	20.4029		280.455	19.9453		278.036	204.933		280.484	24.3382		282.932	25.1457		283.01	204.107		285.502
281.7	207.317		284.127	25.162		286.554	24.7629			260.824	178.537		262.06	21.0236		264.299	22.1554		296.752	215.764		299.308	25.2063		301.865	26.9188		281.698	162.868		284.125	19.9466		286.552	19.9534		284.186	204.104		286.635	24.1639		289.083	24.8408		289.271	202.806		291.763
287.797	203.4		290.224	24.512		292.651	25.0574			266.469	175.81		267.684	20.9823		269.922	21.8353		303.174	208.958		305.731	24.9959		308.287	26.1495		287.795	162.69		290.222	19.6906		292.649	19.9116		290.337	201.473		292.785	24.4669		295.234	24.4454		295.531	198.486		298.024
293.894	205.727		296.321	24.206		298.748	24.6545			272.114	172.7		273.307	20.843		275.546	21.9751		309.597	206.678		312.153	25.0059		314.71	25.8021		293.892	158.457		296.319	19.6063		298.746	19.398		296.488	197.348		298.936	23.7224		301.384	24.6925		301.792	196.671		304.284
299.991	198.548		302.418	24.116		304.845	24.1923			277.759	173.964		278.931	20.2788		281.169	21.723		316.02	202.118		318.576	24.561		321.133	25.6402		299.989	155.792		302.416	19.4568		304.843	19.1493		302.638	199.216		305.087	23.4907		307.535	24.2806		308.053	196.944		310.545
306.088	196.991		308.515	23.98		310.942	23.8754			283.404	169.236		284.554	20.1825		286.792	21.1766		322.442	200.416		324.999	24.1061		327.555	25.7084		306.086	153.523		308.513	19.0418		310.94	18.9759		308.789	193.142		311.237	23.3046		313.686	23.8893		314.313	191.066		316.806
312.185	192.894		314.612	23.458		317.039	23.5748			289.049	166.751		290.177	20.2805		292.416	21.0496		328.865	199.425		331.421	23.8476		333.978	25.1842		312.182	152.401		314.61	18.8033		317.036	19.0353		314.94	191.161		317.388	23.2313		319.836	23.6236		320.574	188.946		323.066
318.282	191.14		320.709	23.19		323.136	23.7956			294.695	163.754		295.801	19.8832		298.039	20.8822		335.287	193.263		337.844	23.3807		340.401	24.8965		318.28	149.953		320.706	18.4885		323.133	18.6148		321.091	187.215		323.539	22.968		325.987	23.3888		326.835	185.365		329.327
324.379	190.288		326.806	22.934		329.232	23.1658			300.34	163.03		301.424	19.276		303.662	20.7902		341.71	192.635		344.267	23.1362		346.823	24.3083		324.376	147.097		326.803	18.2548		329.23	18.3628		327.241	186.159		329.689	22.4156		332.138	23.2838		333.096	183.775		335.588
330.476	184.469		332.903	22.436		335.329	23.088			305.985	160.744		307.048	19.2399		309.286	20.573		348.133	192.354		350.689	22.557		353.246	23.8288		330.473	146.217		332.9	18.0211		335.327	17.9648		333.392	184.015		335.84	22.1384		338.289	23.0655		339.356	182.891		341.849
336.573	184.338		338.999	22.146		341.426	22.4418			311.63	157.151		312.671	18.9338		314.909	20.367		354.555	183.961		357.112	22.3887		359.669	23.7841		336.57	145.669		338.997	17.6204		341.424	17.5378		339.543	179.777		341.991	21.8473		344.439	22.7442		345.617	177.559		348.109
342.669	183.765		345.096	21.74		347.523	22.2271			317.275	155.859		318.294	18.877		320.533	19.8407		360.978	181.384		363.535	22.032		366.091	23.2428		342.667	139.306		345.094	17.4805		347.521	17.663		345.693	177.877		348.142	21.5563		350.59	22.3137		351.878	176.419		354.37
348.766	176.242		351.193	21.53		353.62	21.8876			322.92	156.129		323.918	18.4006		326.156	19.4396		367.401	178.939		369.957	21.3426		372.514	22.7292		348.764	136.552		351.191	17.1402		353.618	17.2457		351.844	179.046		354.292	21.2791		356.741	21.8009		358.139	177.511		360.631
354.863	173.718		357.29	21.26		359.717	21.5625			328.565	151.031		329.541	18.0531		331.779	19.1783		373.823	172.925		376.38	21.06		378.937	22.1752		354.86	135.928		357.288	16.6203		359.714	16.8076		357.995	172.647		360.443	20.8712		362.891	21.6464		364.399	169.802		366.892
360.96	169.423		363.387	20.668		365.814	20.9449			334.21	149.327		335.164	17.9		337.403	19.0771		380.246	171.769		382.803	20.517		385.359	22.0132		360.957	132.625		363.384	16.4565		365.811	16.3935		364.145	169.757		366.594	20.6336		369.042	21.3313		370.66	168.084		373.152
367.057	168.309		369.484	20.356		371.911	20.6749			339.855	143.676		340.788	17.6248		343.026	18.7901		386.669	169.77		389.225	20.6172		391.782	21.0713		367.054	129.068		369.481	15.9572		371.908	16.3004		370.296	165.81		372.744	20.2237		375.193	20.9255		376.921	162.864		379.413
373.154	165.818		375.581	19.862		378.008	20.2966			345.5	142.497		346.411	17.1811		348.65	18.3264		393.091	164.169		395.648	20.1963		398.205	21.5828		373.151	128.316		375.578	16.1512		378.005	15.607		376.447	162.449		378.895	19.8752		381.344	20.4704		383.182	161.307		385.674
379.251	161.245		381.678	19.772		384.105	19.7649			351.145	141.688		352.035	16.9162		354.273	17.9676		399.514	163.971		402.071	19.539		404.627	20.9626		379.248	124.759		381.675	15.7012		384.102	16.0243		382.598	161.962		385.046	19.3367		387.494	20.0584		389.442	160.52		391.935
385.348	157.475		387.775	19.372		390.201	19.8263			356.79	137.172		357.658	16.457		359.896	17.8149		405.937	160.088		408.493	19.1302		411.05	20.3745		385.345	124.835		387.772	15.2958		390.199	15.5492		388.748	156.635		391.197	19.1228		393.645	19.766		395.703	154.465		398.195
391.445	157.196		393.871	19.062		396.298	19.7342			362.435	135.184		363.281	16.6462		365.52	17.1267		412.359	156.338		414.916	18.7053		417.473	20.0911		391.442	121.724		393.868	14.9158		396.296	15.1159		394.899	154.962		397.347	19.0912		399.796	19.2243		401.964	154.401		404.456
397.541	155.557		399.968	18.746		402.395	18.9244			368.08	133.196		368.905	16.1474		371.143	17.423		418.782	154.29		421.339	18.2544		423.895	19.7395		397.538	118.97		399.965	14.636		402.392	14.8543		401.05	152.136		403.498	18.6575		405.946	19.6939		408.225	149.47		410.717
403.638	149.313		406.065	18.064		408.492	18.7526			373.726	133.224		374.528	15.8464		376.766	17.066		425.205	149.267		427.761	18.4829		430.318	19.1769		403.635	117.032		406.062	14.2623		408.489	14.6761		407.2	152.624		409.649	18.0972		412.097	18.9772		414.485	150.049		416.977
409.735	148.444		412.162	17.902		414.589	18.315			379.371	128.553		380.151	15.4834		382.39	16.5913		431.627	146.508		434.184	17.7815		436.74	19.0128		409.732	113.296		412.159	14.4467		414.586	14.2444		413.351	146.322		415.799	17.6972		418.248	18.6476		420.746	145.166		423.238
415.832	146.904		418.259	17.484		420.686	18.2066			385.016	127.033		385.775	15.1257		388.013	16.2178		438.05	145.583		440.606	17.4909		443.163	18.6953		415.829	111.958		418.256	13.9491		420.683	14.0678		419.502	146.209		421.95	17.3547		424.398	18.2233		427.007	143.673		429.499
421.929	141.823		424.356	17.406		426.783	17.6995			390.661	124.719		391.398	14.8832		393.637	16.1313		444.473	141.915		447.029	17.2484		449.586	18.5717		421.926	110.338		424.353	13.6263		426.78	13.8881		425.653	142.165		428.101	17.0379		430.549	17.9927		433.268	142.115		435.76
428.026	138.987		430.453	17.088		432.88	17.3273			396.306	121.254		397.022	14.7249		399.26	15.7504		450.895	138.512		453.452	16.6793		456.008	18.0368		428.023	107.929		430.45	13.4021		432.876	13.8624		431.803	138.365		434.251	17.2557		436.7	17.6075		439.528	136.365		442.02
434.123	137.135		436.55	16.67		438.977	17.3007			401.951	119.749		402.645	14.5581		404.883	15.4873		457.318	135.753		459.874	16.4248		462.431	17.666		434.12	105.812		436.546	13.1143		438.974	13.3713		437.954	136.611		440.402	16.5825		442.851	17.1276		445.789	134.229		448.281
440.22	134.234		442.647	16.454		445.074	16.8447			407.596	116.894		408.268	14.2536		410.507	15.2002		463.74	130.351		466.297	16.2404		468.854	17.2227		440.216	103.007		442.643	12.8981		445.07	13.1032		444.104	133.509		446.553	16.3687		449.001	17.2574		452.05	133.362		454.542
446.317	131.054		448.744	15.77		451.17	16.7056			413.241	116.028		413.892	13.8804		416.13	15.2315		470.163	129.426		472.72	15.8797		475.276	17.1673		446.313	100.623		448.74	12.6246		451.167	12.8352		450.255	133.054		452.704	16.1271		455.152	16.9196		458.311	130.52		460.803
452.414	129.399		454.84	15.902		457.267	16.1841			418.886	112.904		419.515	13.8064		421.753	14.7182		476.586	124.634		479.142	15.4949		481.699	16.5195		452.41	97.971		454.837	12.5705		457.264	12.7806		456.406	129.417		458.854	15.737		461.302	16.6004		464.571	128.111		467.063
458.51	123.105		460.937	15.588		463.364	15.9326			424.531	109.099		425.138	13.1958		427.377	14.6427		483.008	121.826		485.565	15.2845		488.122	16.4641		458.507	94.9492		460.934	12.0665		463.361	12.2478		462.557	124.496		465.005	15.1609		467.453	16.172		470.832	123.582		473.324
464.607	123.859		467.034	15.092		469.461	15.8038			430.176	109.908		430.762	13.232		433	14.076		489.431	119.711		491.988	14.6172		494.544	16.0827		464.604	92.4885		467.031	11.9679		469.458	12.2092		468.707	125.763		471.156	15.2183		473.604	15.8136		477.093	122.731		479.585
470.704	118.549		473.131	14.886		475.558	15.2577			435.821	104.058		436.385	13.1081		438.624	13.9858		495.854	116.044		498.41	14.9378		500.967	16.0059		470.701	91.7107		473.128	11.634		475.554	12.0247		474.858	118.909		477.306	15.0579		479.755	15.6653		483.354	117.832		485.846
476.801	116.615		479.228	14.64		481.655	15.2066			441.466	102.595		442.008	12.6282		444.247	13.8718		502.276	112.359		504.833	14.4248		507.39	15.3858		476.798	88.5105		479.224	11.5323		481.651	11.8642		481.009	117.659		483.457	14.5352		485.905	15.2658		489.614	115.455		492.106
482.898	114.32		485.325	14.088		487.752	14.8078			447.111	100.593		447.632	12.5044		449.87	13.3676		508.699	112.409		511.256	14.02		513.812	14.787		482.894	86.037		485.321	11.2095		487.748	11.4597		487.159	114.151		489.608	14.3867		492.056	15.0371		495.875	112.87		498.367
488.995	110.977		491.422	14.36		493.849	14.8201			452.757	98.1504		453.255	12.3118		455.494	13.283		515.122	112.64		517.678	13.4408		520.235	14.8893		488.991	85.119		491.418	11.2206		493.845	11.1002		493.31	112.657		495.758	13.9075		498.207	14.8621		502.136	111.649		504.628
495.092	106.846		497.519	13.822		499.946	14.1534			458.402	95.424		458.879	11.8353		461.117	13.0382		521.544	106.841		524.101	13.2244		526.657	14.5142		495.088	86.0242		497.515	10.521		499.942	11.0183		499.461	109.165		501.909	13.8224		504.357	14.6499		508.396	106.799		510.889
501.189	107.682		503.616	13.572		506.043	13.7281			464.047	93.6774		464.502	11.9316		466.741	12.9978		527.967	104.297		530.523	12.9839		533.08	14.1989		501.185	82.3522		503.612	10.3779		506.039	10.7776		505.611	107.087		508.06	13.7452		510.508	14.5593		514.657	105.803		517.149
507.286	107.125		509.713	12.912		512.139	13.7444			469.692	90.2126		470.126	11.5532		472.364	12.4918		534.39	106.081		536.946	13.1923		539.503	13.8089		507.282	80.7202		509.709	10.2635		512.136	10.6444		511.762	103.221		514.211	13.262		516.659	13.7767		520.918	102.575		523.41
513.383	103.241		515.809	12.802		518.236	13.405			475.337	91.5616		475.749	11.5962		477.987	12.1035		540.812	100.332		543.369	12.4969		545.925	13.6789		513.379	79.3177		515.806	10.1951		518.232	10.4036		517.913	104.764		520.361	13.0739		522.81	13.5254		527.179	103.491		529.671
519.479	101.143		521.906	12.544		524.333	13.2025			480.982	90.7238		481.372	10.824		483.611	12.1716		547.235	97.0278		549.791	12.2164		552.348	12.9863		519.476	76.9462		521.902	9.94545		524.329	10.1243		524.064	103.546		526.512	12.4522		528.96	13.5686		533.439	101.371		535.931
525.576	99.9134		528.003	12.508		530.43	13.0001			486.627	86.833		486.996	10.6709		489.234	11.7318		553.657	97.8208		556.214	11.9879		558.771	13.2207		525.572	74.6002		527.999	9.68469		530.426	9.76161		530.214	98.9828		532.663	12.278		535.111	13.1711		539.7	98.6405		542.192
531.673	96.5535		534.1	12.25		536.527	12.589			492.272	85.1574		492.619	10.6296		494.857	11.6472		560.08	96.5487		562.637	11.9318		565.193	12.9096		531.669	73.338		534.096	9.30309		536.523	9.74556		536.365	96.4656		538.813	12.1671		541.262	12.9837		545.961	95.9746		548.453
537.77	93.7836		540.197	11.884		542.624	12.2005			497.917	84.9728		498.242	10.4542		500.481	11.3602		566.503	93.5915		569.059	11.5651		571.616	12.5004		537.766	74.817		540.193	9.37305		542.62	9.69099		542.516	98.3494		544.964	12.1909		547.412	12.6954		552.222	95.9264		554.714
543.867	92.0462		546.294	11.412		548.721	12.1187			503.562	81.8914		503.866	10.394		506.104	11.0639		572.925	91.4437		575.482	11.4549		578.039	12.1957		543.863	71.8207		546.29	9.15522		548.717	9.4695		548.666	93.3475		551.115	11.9216		553.563	12.4235		558.482	92.0238		560.974
549.964	93.8491		552.391	11.462		554.818	12.0573			509.207	79.1508		509.489	9.98288		511.728	10.9958		579.348	87.6439		581.905	11.2124		584.461	11.8569		549.96	70.992		552.387	8.88492		554.814	8.96392		554.817	90.603		557.266	11.3949		559.714	11.9292		564.743	89.1009		567.235
556.061	90.4892		558.488	11.354		560.915	11.8262			514.852	77.958		515.112	9.79196		517.351	10.4586		585.771	86.4214		588.327	10.7795		590.884	11.9336		556.057	66.3		558.484	8.95806		560.91	8.97677		560.968	89.4174		563.416	11.0543		565.864	11.9436		571.004	89.8075		573.496
562.158	89.1452		564.585	10.894		567.012	11.2373			520.497	79.662		520.736	9.589		522.974	10.5966		592.193	84.7197		594.75	10.6252		597.307	11.5735		562.154	66.2745		564.58	8.56374		567.007	8.8275		567.119	91.1226		569.567	11.1434		572.015	11.9271		577.265	88.4585		579.757
568.255	84.2446		570.682	11.156		573.108	11.2495			526.142	76.751		526.359	9.47032		528.598	10.4972		598.616	85.0171		601.173	10.4789		603.729	11.1579		568.25	64.9485		570.677	8.34273		573.104	8.77614		573.269	87.2088		575.718	10.9177		578.166	11.6491		583.525	87.1576		586.018
574.352	83.3104		576.778	10.52		579.205	10.861			531.788	75.473		531.983	9.3826		534.221	10.1034		605.039	81.6963		607.595	10.0821		610.152	10.9789		574.347	64.2855		576.774	8.21871		579.201	8.30427		579.42	86.543		581.868	10.5435		584.317	11.0703		589.786	84.6844		592.278
580.448	82.1631		582.875	10.304		585.302	11.0123			537.433	71.4402		537.606	9.2708		539.844	9.82744		611.461	78.4582		614.018	9.95587		616.575	10.6273		580.444	62.832		582.871	7.98657		585.298	8.20316		585.571	81.5735		588.019	10.7732		590.467	11.0848		596.047	80.4445		598.539
586.545	79.9504		588.972	10.026		591.399	10.4949			543.078	71.0852		543.229	8.97324		545.468	9.63056		617.884	77.9956		620.441	9.50698		622.997	10.4803		586.541	62.3985		588.968	7.80213		591.395	8.0876		591.721	80.9889		594.17	10.2663		596.618	10.7676		602.307	79.5452		604.8
592.642	79.5571		595.069	10.056		597.496	10.1759			548.723	69.7362		548.853	8.62408		551.091	9.67656		624.307	74.2784		626.863	9.56309		629.42	10.4398		592.638	58.2675		595.065	7.68447		597.492	7.78425		597.872	79.6734		600.32	9.97722		602.769	10.7944		608.568	78.7101		611.06
598.739	78.6392		601.166	9.562		603.593	10.1187			554.368	67.5778		554.476	8.66364		556.715	9.35272		630.729	76.1783		633.286	9.39074		635.842	10.4142		598.735	57.7192		601.162	7.45869		603.588	7.76178		604.023	77.3186		606.471	9.72774		608.919	10.4319		614.829	77.361		617.321
604.836	74.6237		607.263	9.534		609.69	9.69534			560.013	68.3162		560.099	8.43832		562.338	9.19448		637.152	73.568		639.709	9.1663		642.265	10.2416		604.832	57.069		607.258	7.42371		609.685	7.77141		610.173	77.6434		612.622	9.78318		615.07	10.0364		621.09	75.6265		623.582
610.933	73.4272		613.36	9.084		615.787	9.76692			565.658	66.1294		565.723	8.18892		567.961	8.88168		643.575	71.8994		646.131	8.89576		648.688	9.66835		610.928	57.273		613.355	7.11684		615.782	7.66387		616.324	76.3442		618.773	9.33768		621.221	10.0179		627.35	75.7068		629.843
617.03	71.6571		619.457	9.226		621.884	9.61968			571.303	63.6444		571.346	7.94468		573.585	8.70136		649.997	69.2891		652.554	8.69135		655.11	9.52131		617.025	55.5772		619.452	7.1232		621.879	7.24176		622.475	72.8039		624.923	9.22086		627.371	9.5689		633.611	71.0013		636.103
623.127	71.8865		625.554	8.886		627.98	9.51947			576.948	62.7356		576.97	7.86728		579.208	8.52288		656.42	67.9839		658.977	8.517		661.533	9.45525		623.122	53.754		625.549	6.83382		627.976	7.24818		628.626	71.9432		631.074	8.79516		633.522	9.59362		639.872	70.407		642.364
629.224	69.7886		631.65	8.86		634.077	9.37837			582.593	60.3358		582.593	7.69872		584.832	8.49344		662.843	66.5301		665.399	8.32862		667.956	9.06954		629.219	51.5482		631.646	6.76068		634.073	6.95928		634.776	68.208		637.224	8.91792		639.673	9.49476		646.133	68.6404		648.625
635.321	68.7069		637.747	8.496		640.174	9.00413			588.238	61.5996		588.216	7.67636		590.455	8.49344		669.265	65.6049		671.822	8.48093		674.378	8.96725		635.316	51.9307		637.743	6.59691		640.17	6.95447		640.927	70.6765		643.375	8.74962		645.824	9.42267		652.394	69.0419		654.886
641.417	66.0189		643.844	8.316		646.271	8.76691			593.883	59.8814		593.84	7.27216		596.078	8.32784		675.688	63.705		678.245	7.87973		680.801	8.97577		641.413	50.0565		643.84	6.49038		646.266	6.69446		647.078	68.3054		649.526	8.47242		651.974	9.37324		658.654	67.9659		661.146
647.514	64.888		649.941	8.186		652.368	8.73011			599.528	58.8448		599.463	7.36676		601.701	7.96168		682.111	64.151		684.667	7.9639		687.224	8.63694		647.509	49.4445		649.936	6.49197		652.363	6.71853		653.228	67.461		655.677	8.33184		658.125	8.91395		664.915	65.043		667.407
653.611	63.249		656.038	8.018		658.465	8.39677			605.173	55.522		605.087	7.10188		607.325	7.958		688.533	60.4173		691.09	7.75348		693.646	8.53892		653.606	48.0547		656.033	6.23916		658.46	6.5163		659.379	63.2223		661.827	8.11998		664.276	8.58647		671.176	63.71		673.668
659.708	62.9212		662.135	8.15		664.562	8.25362			610.819	55.4936		610.71	7.04168		612.948	7.56976		694.956	59.0791		697.513	7.3146		700.069	8.49417		659.703	48.1185		662.13	6.17874		664.557	6.31568		665.53	63.6283		667.978	7.95168		670.426	8.73064		677.437	62.361		679.929
665.805	60.8725		668.232	7.606		670.659	8.3027			616.464	55.1244		616.333	6.75616		618.572	7.68936		701.379	58.1044		703.935	7.47492		706.492	8.03813		665.8	45.2242		668.227	5.87505		670.654	6.42161		671.68	62.9462		674.129	7.91406		676.577	8.39081		683.697	60.8513		686.189
671.902	60.4135		674.329	7.676		676.756	8.00617			622.109	52.8524		621.957	6.71832		624.195	7.31584		707.801	56.7662		710.358	7.28855		712.914	8.01043		671.897	44.3827		674.324	5.77011		676.751	6.20975		677.831	60.0718		680.279	7.75962		682.728	8.24252		689.958	60.3214		692.45
677.999	59.2007		680.426	7.496		682.853	7.84666			627.754	52.9234		627.58	6.794		629.819	7.268		714.224	55.4445		716.781	7.32863		719.337	7.85487		677.994	44.3445		680.421	5.84166		682.848	5.92245		683.982	60.7051		686.43	7.61904		688.879	8.18691		696.219	58.6511		698.711
684.096	56.3324		686.523	6.998		688.949	8.00413			633.399	51.049		633.203	6.33992		635.442	7.2772		720.647	53.1481		723.203	6.9158		725.76	7.7334		684.091	42.5467		686.517	5.73831		688.944	5.88553		690.133	57.9768		692.581	7.44084		695.029	7.99125		702.479	58.8438		704.972
690.193	55.5457		692.619	7.206		695.046	7.45607			639.044	51.1342		638.827	6.4414		641.065	6.95888		727.069	51.8429		729.626	6.92983		732.182	7.48833		690.187	41.8455		692.614	5.62383		695.041	5.76516		696.283	58.7076		698.732	7.27254		701.18	7.71526		708.74	56.467		711.232
696.289	54.8082		698.716	7.076		701.143	7.36404			644.689	47.9108		644.45	6.28832		646.689	6.854		733.492	51.8429		736.049	6.64326		738.605	7.36047		696.284	40.2517		698.711	5.3265		701.138	5.66084		702.434	54.7938		704.882	7.029		707.331	7.91504		715.001	54.9252		717.493
702.386	53.6772		704.813	7.014		707.24	7.35791			650.334	47.7404		650.074	5.82908		652.312	7.06008		739.915	50.3725		742.471	6.57713		745.028	7.15164		702.381	39.321		704.808	5.36148		707.235	5.54207		708.585	54.1766		711.033	6.86862		713.481	7.64935		721.262	52.8213		723.754
708.483	50.7434		710.91	6.782		713.337	7.25566			655.979	46.789		655.697	6.0372		657.935	6.47312		746.337	50.4717		748.894	6.35669		751.45	6.95985		708.478	39.2317		710.905	5.13729		713.332	5.44095		714.735	53.8356		717.184	6.96366		719.632	7.19006		727.522	53.2068		730.014
714.58	51.3499		717.007	6.61		719.434	6.90801			661.624	45.5252		661.32	5.94088		663.559	6.46944		752.76	49.2491		755.316	6.3106		757.873	6.8192		714.575	38.3392		717.002	5.09754		719.429	5.34626		720.886	51.9193		723.334	6.8508		725.783	7.31364		733.783	51.6811		736.275
720.677	48.58		723.104	6.596		725.531	6.86711			667.269	45.014		666.944	5.85832		669.182	6.46024		759.183	46.9857		761.739	6.09016		764.296	6.55709		720.672	37.7782		723.099	4.96398		725.526	5.03007		727.037	51.4808		729.485	6.75378		731.933	6.99852		740.044	49.3203		742.536
726.774	49.0389		729.201	6.236		731.628	6.70146			672.914	42.8556		672.567	5.71384		674.805	6.36456		765.605	46.391		768.162	5.92182		770.718	6.52938		726.769	36.7837		729.195	4.93377		731.622	5.11674		733.188	49.1098		735.636	6.36768		738.084	7.12004		746.305	49.1436		748.797
732.871	48.9405		735.298	6.2		737.725	6.5849			678.559	42.3302		678.19	5.52464		680.429	6.072		772.028	45.664		774.584	5.92583		777.141	6.46119		732.865	35.853		735.292	4.76364		737.719	4.89686		739.338	47.8918		741.786	6.41124		744.235	6.8111		752.565	46.8149		755.057
738.968	46.5804		741.395	6.058		743.822	6.28428			684.204	41.6344		683.814	5.54012		686.052	6.072		778.45	44.3589		781.007	5.68936		783.564	6.3312		738.962	35.4322		741.389	4.62849		743.816	4.70265		745.489	47.8918		747.937	6.20136		750.386	6.65045		758.826	47.5376		761.318
745.065	46.4001		747.492	5.994		749.918	6.28837			689.85	41.0238		689.437	5.23396		691.676	5.888		784.873	43.5659		787.43	5.62723		789.986	6.41431		745.059	34.17		747.486	4.56012		749.913	4.83265		751.64	46.7225		754.088	6.14592		756.536	6.58042		765.087	46.2849		767.579
751.162	43.8924		753.588	5.882		756.015	6.09614			695.495	41.251		695.061	5.2288		697.299	5.76288		791.296	41.0877		793.852	5.34266		796.409	6.29711		751.156	34.3867		753.583	4.46949		756.01	4.69142		757.79	46.9986		760.239	5.87268		762.687	6.42389		771.348	45.7871		773.84
757.258	44.925		759.685	5.672		762.112	5.83847			701.14	39.6038		700.684	5.10324		702.923	5.4832		797.718	41.1538		800.275	5.53304		802.832	6.03925		757.253	32.589		759.68	4.32798		762.107	4.72191		763.941	45.5857		766.389	5.94594		768.838	6.09024		777.608	44.711		780.1
763.355	42.5976		765.782	5.628		768.209	6.03684			706.785	38.1838		706.307	5.10496		708.546	5.61752		804.141	40.7573		806.698	5.22643		809.254	5.85812		763.35	31.3012		765.777	4.22622		768.203	4.70105		770.092	43.5232		772.54	5.73804		774.988	6.19322		783.869	43.3941		786.361
769.452	43.1385		771.879	5.432		774.306	5.84052			712.43	37.4738		711.931	4.89684		714.169	5.3084		810.564	40.8069		813.12	5.07413		815.677	5.68977		769.447	31.2757		771.873	4.30572		774.3	4.494		776.242	42.7762		778.691	5.52618		781.139	5.94401		790.13	42.7678		792.622
775.549	40.8603		777.976	5.32		780.403	5.88142			718.075	38.0276		717.554	4.74376		719.792	5.23296		816.986	39.6669		819.543	4.83164		822.099	5.75583		775.543	30.6765		777.97	4.08471		780.397	4.32066		782.393	43.507		784.841	5.46678		787.29	5.82455		796.39	41.756		798.883
781.646	38.7623		784.073	5.214		786.5	5.85074			723.72	35.9402		723.178	4.78676		725.416	5.2256		823.409	39.4026		825.966	5.00198		828.522	5.56617		781.64	31.3012		784.067	3.95592		786.494	4.2051		788.544	41.3308		790.992	5.43906		793.44	5.81425		802.651	41.2903		805.143
787.743	39.3196		790.17	5.264		792.597	5.57876			729.365	36.2952		728.801	4.58208		731.039	5.11888		829.832	36.5445		832.388	4.77152		834.945	5.38717		787.737	30.0517		790.164	3.78738		792.591	4.28054		794.695	41.1846		797.143	5.28066		799.591	5.84309		808.912	39.7164		811.404
793.84	38.6312		796.267	5.002		798.694	5.35381			735.01	34.4066		734.424	4.52016		736.663	5.16304		836.254	36.6766		838.811	4.7615		841.367	5.31684		793.834	30.0772		796.261	3.90504		798.688	4.12967		800.845	39.0247		803.293	5.07474		805.742	5.78336		815.173	38.7367		817.665
799.937	39.3032		802.364	4.878		804.791	5.25156			740.655	33.1854		740.048	4.3516		742.286	5.1796		842.677	34.9915		845.233	4.71341		847.79	5.43405		799.931	27.5017		802.358	3.71265		804.785	3.98361		806.996	38.0828		809.444	5.0688		811.893	5.63507		821.433	37.2431		823.925
806.034	37.7462		808.461	4.63		810.887	5.30473			746.3	32.944		745.671	4.38772		747.909	4.82632		849.1	34.2811		851.656	4.35469		854.213	5.08883		806.028	27.8332		808.455	3.7365		810.881	3.93225		813.147	37.6281		815.595	5.0292		818.043	5.51973		827.694	37.5001		830.186
812.131	37.6314		814.557	4.8		816.984	5.16362			751.945	32.2766		751.294	4.26388		753.533	4.93672		855.522	33.2733		858.079	4.4589		860.635	4.8736		812.125	26.6347		814.551	3.6729		816.978	4.03818		819.297	37.2708		821.746	4.90842		824.194	5.1696		833.955	37.7249		836.447
818.227	35.0418		820.654	4.654		823.081	4.97548			757.59	33.6824		756.918	4.1624		759.156	4.53008		861.945	33.6368		864.501	4.21642		867.058	4.94605		818.221	26.0227		820.648	3.43758		823.075	3.7878		825.448	38.3426		827.896	4.61538		830.345	5.19431		840.216	36.9059		842.708
824.324	34.9107		826.751	4.548		829.178	4.90595			763.235	32.1346		762.541	3.90268		764.78	4.66992		868.367	31.4064		870.924	4.21241		873.481	4.82032		824.318	25.3852		826.745	3.45825		829.172	3.61767		831.599	36.8486		834.047	4.55796		836.495	5.34878		846.476	36.4241		848.969
830.421	33.1406		832.848	4.54		835.275	4.98775			768.881	31.95		768.165	4.04028		770.403	4.67912		874.79	31.7699		877.347	4.05209		879.903	4.85868		830.415	25.4235		832.842	3.30402		835.269	3.65138		837.749	36.4913		840.198	4.59756		842.646	4.95128		852.737	35.332		855.229
836.518	33.3045		838.945	4.196		841.372	4.78939			774.526	29.3514		773.788	3.9818		776.026	4.37368		881.213	30.6465		883.769	3.96792		886.326	4.6541		836.512	23.9827		838.939	3.27222		841.366	3.55829		843.9	33.3245		846.348	4.44312		848.797	4.92038		858.998	32.8588		861.49
842.615	32.5341		845.042	4.272		847.469	4.50718			780.171	29.6922		779.411	3.84936		781.65	4.31296		887.635	29.11		890.192	4.09618		892.749	4.41756		842.609	24.4672		845.036	3.18795		847.463	3.58236		850.051	33.7142		852.499	4.45104		854.948	4.84418		865.259	32.9712		867.751
848.712	31.3049		851.139	4.092		853.566	4.50922			785.816	28.0876		785.035	3.77024		787.273	4.3056		894.058	29.4239		896.615	3.79958		899.171	4.45592		848.706	23.4217		851.133	3.11799		853.559	3.54866		856.202	32.2364		858.65	4.36986		861.098	4.93274		871.519	32.0718		874.012
854.809	30.2559		857.236	4.026		859.663	4.40084			791.461	28.3858		790.658	3.67908		792.896	4.40864		900.481	27.9535		903.037	3.71341		905.594	4.04464		854.803	22.1212		857.229	3.18159		859.656	3.29828		862.352	32.1065		864.801	4.06098		867.249	4.67941		877.78	31.6221		880.272
860.906	30.7804		863.333	3.956		865.759	4.59307			797.106	27.4628		796.281	3.51568		798.52	4.06824		906.903	27.6727		909.46	3.51101		912.016	4.05956		860.899	22.2742		863.326	3.01146		865.753	3.26457		868.503	31.5543		870.951	4.17384		873.399	4.4508		884.041	30.3373		886.533
867.003	29.5348		869.43	3.838		871.856	4.39471			802.751	26.4404		801.905	3.5604		804.143	3.9284		913.326	27.5405		915.883	3.62123		918.439	4.04464		866.996	21.216		869.423	2.88744		871.85	3.08642		874.654	30.4338		877.102	3.94812		879.55	4.47551		890.302	30.6264		892.794
873.1	28.0761		875.526	3.906		877.953	4.20656			808.396	25.7588		807.528	3.39872		809.767	4.0204		919.749	27.4083		922.305	3.53906		924.862	4.02972		873.093	21.4455		875.52	2.81907		877.947	2.97728		880.804	29.4106		883.253	3.90456		885.701	4.35193		896.562	28.651		899.054
879.196	28.1088		881.623	3.79		884.05	4.02252			814.041	26.0712		813.152	3.40732		815.39	3.91		926.171	26.7145		928.728	3.24648		931.284	4.08939		879.19	20.7697		881.617	2.76501		884.044	3.01901		886.955	29.7679		889.403	3.83724		891.852	4.50023		902.823	29.0686		905.315
885.293	26.5026		887.72	3.57		890.147	3.95298			819.686	25.1766		818.775	3.2594		821.013	3.8732		932.594	25.4258		935.151	3.33866		937.707	3.87416		885.287	21.1522		887.714	2.8143		890.141	2.98691		893.106	28.6798		895.554	3.7026		898.002	4.36635		909.084	28.3138		911.576
891.39	27.4205		893.817	3.466		896.244	3.75871			825.331	24.2678		824.398	3.20436		826.637	3.86952		939.017	25.6075		941.573	3.2545		944.13	3.63549		891.384	20.0302		893.811	2.5281		896.237	2.99493		899.257	27.8516		901.705	3.7917		904.153	4.13774		915.345	26.8684		917.837
897.487	25.7159		899.914	3.44		902.341	3.67077			830.976	23.9412		830.022	3.28176		832.26	3.61928		945.439	23.8728		947.996	3.29057		950.552	3.79744		897.481	19.9155		899.907	2.65848		902.334	2.94357		905.407	26.9422		907.855	3.69864		910.304	3.99768		921.605	26.9166		924.097
903.584	26.9452		906.011	3.418		908.438	3.80984			836.621	22.8336		835.645	3.11836		837.883	3.55488		951.862	23.592		954.419	3.06612		956.975	3.5886		903.577	18.717		906.004	2.5758		908.431	2.74776		911.558	25.8054		914.006	3.47292		916.454	3.90912		927.866	25.5193		930.358
909.681	25.5848		912.108	3.366		914.535	3.73417			842.266	23.1176		841.269	2.99108		843.507	3.40584		958.285	21.9234		960.841	2.93586		963.398	3.66745		909.674	18.8827		912.101	2.47881		914.528	2.79591		917.708	26.5524		920.157	3.37986		922.605	3.67845		934.127	25.969		936.619
915.778	25.2406		918.205	3.136		920.632	3.69736			847.912	21.9532		846.892	2.8982		849.13	3.27704		964.707	21.0312		967.264	2.88977		969.82	3.38616		915.771	17.952		918.198	2.49789		920.625	2.68677		923.859	25.107		926.308	3.2769		928.756	3.68051		940.388	24.8448		942.88
921.875	24.1261		924.302	3.172		926.728	3.48263			853.557	22.5922		852.515	2.83628		854.754	3.26232		971.13	22.5181		973.687	2.94388		976.243	3.37337		921.868	16.8045		924.295	2.32458		926.722	2.73813		930.01	26.2114		932.458	3.36798		934.906	3.72994		946.648	25.9208		949.14
927.972	23.7655		930.398	3.102		932.825	3.35175			859.202	21.6834		858.139	2.9412		860.377	3.3304		977.553	22.3034		980.109	2.81362		982.666	3.14323		927.965	16.5113		930.392	2.23872		932.819	2.53751		936.161	24.9771		938.609	3.30858		941.057	3.67433		952.909	24.62		955.401
934.069	23.1263		936.495	3.126		938.922	3.53785			864.847	21.7828		863.762	2.72792		866	3.266		983.975	21.9895		986.532	2.80159		989.088	3.29879		934.062	16.5367		936.489	2.34048		938.915	2.45405		942.311	24.2138		944.76	3.03534		947.208	3.68668		959.17	23.8973		961.662
940.165	21.979		942.592	2.898		945.019	3.2904			870.492	20.5758		869.385	2.65568		871.624	3.21264		990.398	20.7339		992.955	2.68135		995.511	3.14962		940.158	17.4037		942.585	2.13537		945.012	2.40911		948.462	23.8566		950.91	3.09078		953.359	3.51986		965.431	22.8534		967.923
946.262	20.8972		948.689	2.79		951.116	3.34357			876.137	20.5474		875.009	2.65912		877.247	3.04152		996.821	20.4365		999.377	2.61121		1001.93	3.2242		946.255	16.8172		948.682	2.26893		951.109	2.47652		954.613	23.613		957.061	3.0195		959.509	3.3139		971.691	22.7731		974.183
952.359	20.635		954.786	2.83		957.213	3.17384			881.782	19.5534		880.632	2.60236		882.871	2.94584		1003.24	18.6192		1005.8	2.8036		1008.36	2.97275		952.352	15.6825		954.779	2.16876		957.206	2.33688		960.763	21.989		963.212	3.04326		965.66	3.44159		977.952	22.1628		980.444
958.456	21.0448		960.883	2.796		963.31	3.07159			887.427	19.028		886.256	2.6144		888.494	3.09672		1009.67	19.4122		1012.22	2.51101		1014.78	3.01323		958.449	15.7717		960.876	2.0193		963.303	2.42676		966.914	22.1514		969.362	2.88684		971.811	3.2933		984.213	21.0065		986.705
964.553	21.3889		966.98	2.678		969.407	2.95093			893.072	17.9346		891.879	2.44584		894.117	2.9164		1016.09	18.3548		1018.65	2.39478		1021.2	2.98766		964.546	14.7007		966.973	2.10039		969.4	2.19564		973.065	19.959		975.513	2.75814		977.961	3.34685		990.473	19.9947		992.966
970.65	21.2578		973.077	2.716		975.504	3.03478			898.717	17.6364		897.502	2.33232		899.741	2.94584		1022.51	18.2557		1025.07	2.31662		1027.62	2.76178		970.643	14.4585		973.069	2.02089		975.497	2.23577		979.215	20.0077		981.664	2.69874		984.112	3.14089		996.734	19.9626		999.226
976.747	19.586		979.174	2.576		981.601	2.90185			904.362	17.4944		903.126	2.35124		905.364	2.76368		1028.93	16.901		1031.49	2.41883		1034.05	2.72981		976.74	14.2417		979.167	1.97478		981.593	2.21972		985.366	20.4949		987.815	2.7621		990.263	3.02349		1003	20.1392		1005.49
982.844	19.5041		985.271	2.492		987.697	3.01024			910.007	18.5878		908.749	2.40972		910.987	2.69376		1035.36	17.0332		1037.91	2.21843		1040.47	2.6467		982.836	14.1397		985.263	1.86348		987.69	2.1186		991.517	21.0958		993.965	2.53836		996.414	2.93699		1009.26	20.3159		1011.75
988.941	18.1437		991.367	2.696		993.794	2.75461			915.652	17.466		914.372	2.2016		916.611	2.58704		1041.78	15.7115		1044.34	2.2545		1046.89	2.65309		988.933	13.4257		991.36	1.7808		993.787	2.05922		997.668	20.3		1000.12	2.69676		1002.56	2.972		1015.52	20.7816		1018.01
995.037	18.406		997.464	2.43		999.891	2.73212			921.297	17.4802		919.996	2.29276		922.234	2.70296		1048.2	16.4714		1050.76	2.14428		1053.32	2.62113		995.03	12.6607		997.457	1.85553		999.884	2.00786		1003.82	19.4718		1006.27	2.61756		1008.72	2.94317		1021.78	18.7902		1024.27
1001.13	17.4553		1003.56	2.35		1005.99	2.77097			926.943	16.3726		925.619	2.193		927.858	2.51896		1054.62	15.8932		1057.18	2.21442		1059.74	2.52097		1001.13	12.2782		1003.55	1.76331		1005.98	1.93563		1009.97	19.0495		1012.42	2.33442		1014.87	3.01525		1028.04	18.7741		1030.53
1007.23	17.3734		1009.66	2.254		1012.08	2.58692			932.588	16.5146		931.243	2.07948		933.481	2.65328		1061.05	15.7941		1063.6	1.99999		1066.16	2.35262		1007.22	12.6607		1009.65	1.6854		1012.08	1.93403		1016.12	18.3025		1018.57	2.56014		1021.02	2.68778		1034.3	17.2163		1036.79
1013.33	17.1112		1015.75	2.266		1018.18	2.55216			938.233	15.3218		936.866	2.19816		939.104	2.40488		1067.47	15.1993		1070.03	1.99398		1072.58	2.38672		1013.32	11.7172		1015.75	1.749		1018.17	1.92921		1022.27	17.5879		1024.72	2.44134		1027.17	2.72897		1040.56	18.0033		1043.05
1019.43	15.6361		1021.85	2.198		1024.28	2.52967			943.878	15.3218		942.489	2.05196		944.728	2.40856		1073.89	15.0506		1076.45	2.03807		1079.01	2.21411		1019.42	12.3675		1021.84	1.60431		1024.27	1.85217		1028.42	17.3118		1030.87	2.34432		1033.32	2.79282		1046.82	17.0878		1049.31
1025.52	15.3246		1027.95	2.156		1030.38	2.34152			949.523	14.5976		948.113	2.07088		950.351	2.46376		1080.32	14.2741		1082.87	1.94188		1085.43	2.29509		1025.51	11.6025		1027.94	1.58205		1030.37	1.73661		1034.57	16.9058		1037.02	2.23938		1039.47	2.56008		1053.08	16.4936		1055.57
1031.62	15.8655		1034.05	2.108		1036.47	2.44173			955.168	14.9384		953.736	1.9178		955.974	2.30552		1086.74	13.2333		1089.29	1.84368		1091.85	2.20345		1031.61	12.0488		1034.04	1.56138		1036.46	1.71254		1040.72	17.0845		1043.17	2.18988		1045.62	2.51683		1059.34	16.4133		1061.83
1037.72	14.8985		1040.14	2.086		1042.57	2.36606			960.813	13.5326		959.36	1.86448		961.598	2.24848		1093.16	13.6959		1095.72	1.89178		1098.27	2.27378		1037.71	10.761		1040.14	1.5264		1042.56	1.6371		1046.87	15.3143		1049.32	2.16216		1051.77	2.57656		1065.6	15.1928		1068.09
1043.81	15.2919		1046.24	1.986		1048.67	2.28017			966.458	13.632		964.983	1.86104		967.221	2.19328		1099.58	13.5803		1102.14	1.88977		1104.7	2.26312		1043.81	10.455		1046.23	1.55343		1048.66	1.71414		1053.02	15.8178		1055.47	2.09682		1057.92	2.38914		1071.86	14.8394		1074.36
1049.91	14.6199		1052.34	1.956		1054.76	2.1861			972.103	12.8084		970.606	1.84384		972.845	2.1804		1106.01	13.9272		1108.56	1.75751		1111.12	2.11821		1049.9	10.2637		1052.33	1.42464		1054.76	1.65155		1059.17	14.551		1061.62	2.11662		1064.07	2.41179		1078.12	15.3373		1080.62
1056.01	14.9968		1058.43	1.934		1060.86	2.15339			977.748	13.8024		976.23	1.75268		978.468	2.06816		1112.43	12.0438		1114.98	1.68536		1117.54	2.02658		1056	9.996		1058.43	1.40715		1060.85	1.62105		1065.33	15.1844		1067.77	1.99188		1070.22	2.35618		1084.38	14.1167		1086.88
1062.1	13.5545		1064.53	1.872		1066.96	2.00205			983.393	12.5528		981.853	1.75784		984.091	2.15464		1118.85	11.5647		1121.41	1.71943		1123.96	1.96904		1062.1	10.6207		1064.52	1.49142		1066.95	1.74945		1071.48	14.8271		1073.92	2.01762		1076.37	2.33559		1090.65	14.8716		1093.14
1068.2	13.1612		1070.63	1.888		1073.05	2.15747			989.038	12.3966		987.476	1.76988		989.715	2.01664		1125.27	11.6638		1127.83	1.69338		1130.39	1.90085		1068.19	10.4167		1070.62	1.39602		1073.05	1.53599		1077.63	14.2425		1080.08	1.87704		1082.52	2.12345		1096.91	14.3255		1099.4
1074.3	12.9809		1076.72	1.768		1079.15	2.05931			994.683	12.5528		993.1	1.6168		995.338	1.9228		1131.7	11.4491		1134.25	1.50701		1136.81	1.87741		1074.29	8.9505		1076.72	1.3197		1079.14	1.44771		1083.78	14.616		1086.23	1.88496		1088.67	2.16876		1103.17	14.2934		1105.66
1080.39	12.735		1082.82	1.752		1085.25	2.01637			1000.33	12.9504		998.723	1.60992		1000.96	1.94856		1138.12	11.4656		1140.68	1.51903		1143.23	1.84332		1080.39	8.96325		1082.81	1.35309		1085.24	1.43648		1089.93	14.3724		1092.38	1.88892		1094.82	2.11315		1109.43	13.1853		1111.92
1086.49	13.03		1088.92	1.794		1091.34	2.15543			1005.97	11.1186		1004.35	1.58068		1006.58	1.80688		1144.54	10.5074		1147.1	1.52304		1149.65	1.83266		1086.48	8.52975		1088.91	1.28631		1091.34	1.46376		1096.08	12.6834		1098.53	1.79784		1100.98	2.01841		1115.69	12.575		1118.18
1092.59	13.2431		1095.01	1.736		1097.44	1.91207			1011.62	11.2748		1009.97	1.59616		1012.21	1.82896		1150.96	9.97868		1153.52	1.49699		1156.08	1.69628		1092.58	8.874		1095.01	1.14162		1097.43	1.32092		1102.23	12.7971		1104.68	1.881		1107.13	2.08226		1121.95	12.6232		1124.44
1098.68	11.2271		1101.11	1.61		1103.54	1.87731			1017.26	10.934		1015.59	1.55144		1017.83	1.82344		1157.39	10.4908		1159.94	1.4008		1162.5	1.68349		1098.68	8.517		1101.1	1.13844		1103.53	1.36906		1108.38	12.6347		1110.83	1.6632		1113.28	2.02459		1128.21	12.591		1130.7
1104.78	11.2763		1107.21	1.654		1109.64	1.76892			1022.91	10.6074		1021.22	1.50156		1023.46	1.76824		1163.81	9.94564		1166.37	1.39879		1168.92	1.72824		1104.77	7.7265		1107.2	1.24656		1109.63	1.36425		1114.53	12.0826		1116.98	1.72656		1119.43	1.99781		1134.47	12.5589		1136.96
1110.88	10.6371		1113.31	1.606		1115.73	1.79756			1028.55	11.3032		1026.84	1.48608		1029.08	1.84736		1170.23	10.21		1172.79	1.39478		1175.35	1.60464		1110.87	7.86675		1113.3	1.13844		1115.72	1.28882		1120.68	12.992		1123.13	1.72458		1125.58	2.12345		1140.73	12.6232		1143.22
1116.98	11.0632		1119.4	1.444		1121.83	1.70348			1034.2	11.218		1032.46	1.4448		1034.7	1.86392		1176.65	8.90482		1179.21	1.32064		1181.77	1.6153		1116.97	7.79025		1119.39	1.10346		1121.82	1.23425		1126.83	12.5373		1129.28	1.67112		1131.73	1.91131		1146.99	11.3223		1149.48
1123.07	11.0305		1125.5	1.444		1127.93	1.70553			1039.84	9.4998		1038.09	1.42072		1040.33	1.68176		1183.08	9.35089		1185.63	1.22444		1188.19	1.57907		1123.06	7.68825		1125.49	1.06848		1127.92	1.23745		1132.98	10.9295		1135.43	1.55232		1137.88	1.77126		1153.25	10.696		1155.74
1129.17	10.129		1131.6	1.454		1134.02	1.69735			1045.49	9.4288		1043.71	1.32784		1045.95	1.54376		1189.5	9.16915		1192.06	1.26853		1194.61	1.53006		1129.16	7.6245		1131.59	1.08438		1134.01	1.23745		1139.13	10.8321		1141.58	1.61568		1144.03	1.75066		1159.51	10.6799		1162.01
1135.27	9.32591		1137.69	1.452		1140.12	1.54193			1051.13	9.2016		1049.33	1.4276		1051.57	1.58792		1195.92	8.70657		1198.48	1.17034		1201.04	1.56415		1135.26	6.51525		1137.68	1.02555		1140.11	1.13474		1145.28	10.3774		1147.73	1.53252		1150.18	1.78567		1165.77	10.3587		1168.27
1141.36	10.0471		1143.79	1.352		1146.22	1.56034			1056.78	9.4004		1054.96	1.32612		1057.2	1.55296		1202.35	8.39267		1204.9	1.18637		1207.46	1.37023		1141.35	7.17825		1143.78	0.96513		1146.21	1.16363		1151.44	10.962		1153.88	1.36422		1156.33	1.67445		1172.03	10.985		1174.53
1147.46	9.68649		1149.89	1.338		1152.31	1.59305			1062.42	9.2016		1060.58	1.17992		1062.82	1.426		1208.77	8.16137		1211.32	1.13827		1213.88	1.42138		1147.45	6.9615		1149.88	0.96513		1152.31	1.14758		1157.59	10.3611		1160.03	1.41768		1162.48	1.68681		1178.3	9.94114		1180.79
1153.56	9.73566		1155.98	1.344		1158.41	1.48876			1068.07	8.6904		1066.2	1.16616		1068.44	1.54744		1215.19	7.83095		1217.75	1.06613		1220.3	1.23811		1153.55	6.41325		1155.98	0.94128		1158.4	1.17807		1163.74	9.744		1166.18	1.40382		1168.63	1.6724		1184.56	9.2345		1187.05
1159.65	8.53919		1162.08	1.254		1164.51	1.47035			1073.71	8.0372		1071.83	1.26936		1074.07	1.48488		1221.61	7.66574		1224.17	1.07014		1226.73	1.38302		1159.65	6.41325		1162.07	0.91266		1164.5	0.98226		1169.89	9.0132		1172.34	1.42164		1174.78	1.54882		1190.82	9.73236		1193.31
1165.75	8.88338		1168.18	1.236		1170.6	1.46626			1079.36	8.5058		1077.45	1.19884		1079.69	1.3892		1228.04	7.46749		1230.59	1.03807		1233.15	1.38515		1165.74	6.33675		1168.17	0.89358		1170.6	1.05449		1176.04	9.84144		1178.49	1.3068		1180.93	1.53852		1197.08	8.92936		1199.57
1171.85	8.94894		1174.27	1.178		1176.7	1.46422			1085	8.3354		1083.07	1.13176		1085.31	1.3248		1234.46	7.864		1237.02	1.03607		1239.57	1.20828		1171.84	6.069		1174.27	0.79659		1176.69	0.94695		1182.19	9.51664		1184.64	1.30482		1187.09	1.54676		1203.34	9.73236		1205.83
1177.94	8.37529		1180.37	1.164		1182.8	1.38855			1090.65	8.0656		1088.7	1.09736		1090.94	1.3892		1240.88	7.43445		1243.44	0.99198		1245.99	1.16779		1177.94	5.7375		1180.36	0.86337		1182.79	1.01276		1188.34	9.4192		1190.79	1.29294		1193.24	1.47467		1209.6	8.72058		1212.09
1184.04	7.83442		1186.47	1.102		1188.9	1.35993			1096.29	7.6254		1094.32	1.1696		1096.56	1.29352		1247.3	7.10403		1249.86	0.993984		1252.42	1.19336		1184.03	5.59725		1186.46	0.8109		1188.89	1.01115		1194.49	8.49352		1196.94	1.19988		1199.39	1.4582		1215.86	8.04606		1218.35
1190.14	7.88359		1192.57	1.118		1194.99	1.29244			1101.94	7.1994		1099.94	1.03544		1102.18	1.32664		1253.73	6.64144		1256.28	1.04408		1258.84	1.11025		1190.13	5.95425		1192.56	0.79659		1194.98	0.90522		1200.64	8.3636		1203.09	1.2375		1205.54	1.44378		1222.12	8.57604		1224.61
1196.24	7.65413		1198.66	1.058		1201.09	1.21269			1107.58	7.4408		1105.57	1.032		1107.81	1.27512		1260.15	5.76583		1262.71	1.01002		1265.26	1.0655		1196.23	5.661		1198.65	0.78705		1201.08	0.87312		1206.79	8.50976		1209.24	1.13454		1211.69	1.46438		1228.38	8.39938		1230.87
1202.33	7.40828		1204.76	0.998		1207.19	1.25563			1113.23	7.5828		1111.19	0.98728		1113.43	1.29352		1266.57	6.97186		1269.13	0.933864		1271.68	1.155		1202.32	5.41875		1204.75	0.77751		1207.18	0.87312		1212.94	8.31488		1215.39	1.13652		1217.84	1.37169		1234.64	7.7891		1237.13
1208.43	7.52301		1210.86	1.036		1213.28	1.23313			1118.87	6.4184		1116.81	0.98212		1119.05	1.19232		1272.99	6.39363		1275.55	0.867732		1278.11	1.04632		1208.42	5.1		1210.85	0.82203		1213.27	0.820155		1219.09	7.48664		1221.54	1.06524		1223.99	1.36551		1240.9	7.99788		1243.4
1214.53	7.06409		1216.95	0.996		1219.38	1.22291			1124.52	6.7592		1122.44	0.903		1124.68	1.20888		1279.42	5.45193		1281.97	0.905808		1284.53	1.11451		1214.52	4.284		1216.94	0.77751		1219.37	0.80571		1225.24	8.0388		1227.69	1.09098		1230.14	1.24812		1247.16	7.40366		1249.66
1220.62	7.26077		1223.05	0.98		1225.48	1.07158			1130.17	6.6314		1128.06	0.95116		1130.3	1.11688		1285.84	5.73279		1288.4	0.77154		1290.95	1.01009		1220.61	5.29125		1223.04	0.73617		1225.47	0.855465		1231.39	7.42168		1233.84	1.0395		1236.29	1.2131		1253.42	7.3073		1255.92
1226.72	6.98214		1229.15	0.994		1231.57	1.08998			1135.81	6.5178		1133.68	0.90128		1135.92	1.07456		1292.26	5.3528		1294.82	0.783564		1297.38	0.993046		1226.71	4.83225		1229.14	0.67098		1231.56	0.76398		1237.54	7.24304		1239.99	0.9603		1242.44	1.21516		1259.69	6.93792		1262.18
1232.82	6.52322		1235.24	0.932		1237.67	1.03477			1141.46	6.2622		1139.31	0.83592		1141.55	1.1316		1298.69	4.98934		1301.24	0.765528		1303.8	0.877972		1232.81	4.3605		1235.23	0.7155		1237.66	0.807315		1243.7	7.0644		1246.14	1.01772		1248.59	1.24194		1265.95	6.97004		1268.44
1238.91	6.47405		1241.34	0.966		1243.77	1.0859			1147.1	5.7794		1144.93	0.8772		1147.17	1.0764		1305.11	5.33628		1307.66	0.74148		1310.22	0.909937		1238.9	4.34775		1241.33	0.59466		1243.76	0.79287		1249.85	6.83704		1252.29	0.98208		1254.74	1.21722		1272.21	6.97004		1274.7
1245.01	5.80206		1247.44	0.984		1249.86	1.01023			1152.75	6.4184		1150.55	0.8428		1152.79	1.0672		1311.53	5.30324		1314.09	0.737472		1316.64	0.875841		1245	4.04175		1247.43	0.63759		1249.85	0.70941		1256	7.29176		1258.45	0.93456		1260.89	1.11218		1278.47	6.92186		1280.96
1251.11	6.24459		1253.53	0.878		1255.96	1.02659			1158.39	6.035		1156.18	0.81872		1158.42	0.97336		1317.95	5.10499		1320.51	0.71142		1323.07	0.905675		1251.1	3.7995		1253.52	0.58512		1255.95	0.68052		1262.15	6.77208		1264.6	0.92268		1267.04	1.0504		1284.73	6.64884		1287.22
1257.2	5.63816		1259.63	0.846		1262.06	1.00409			1164.04	5.7226		1161.8	0.80152		1164.04	0.9384		1324.38	4.67544		1326.93	0.723444		1329.49	0.846007		1257.19	4.0035		1259.62	0.57081		1262.05	0.67731		1268.3	6.77208		1270.75	0.94446		1273.2	1.08953		1290.99	6.47218		1293.48
1263.3	5.60538		1265.73	0.826		1268.15	0.983645			1169.68	5.538		1167.42	0.81012		1169.66	0.9476		1330.8	4.37807		1333.36	0.683364		1335.91	0.790601		1263.29	4.2585		1265.72	0.59307		1268.15	0.65805		1274.45	6.12248		1276.9	0.97614		1279.35	1.00097		1297.25	5.621		1299.74
1269.4	5.49065		1271.82	0.734		1274.25	0.918205			1175.33	4.7854		1173.05	0.83936		1175.29	0.9292		1337.22	4.52675		1339.78	0.623244		1342.33	0.83109		1269.39	3.76125		1271.82	0.5724		1274.24	0.66447		1280.6	5.278		1283.05	0.94446		1285.5	0.986548		1303.51	5.9422		1306
1275.49	4.85144		1277.92	0.782		1280.35	0.889575			1180.97	5.396		1178.67	0.81012		1180.91	0.8832		1343.64	4.26242		1346.2	0.6513		1348.76	0.794863		1275.49	3.50625		1277.91	0.53742		1280.34	0.633975		1286.75	6.59344		1289.2	0.87714		1291.65	1.05452		1309.77	5.97432		1312.26
1281.59	4.73671		1284.02	0.744		1286.45	0.832315			1186.62	5.254		1184.29	0.76024		1186.53	0.90896		1350.07	4.65892		1352.62	0.627252		1355.18	0.850269		1281.58	3.417		1284.01	0.56604		1286.44	0.58743		1292.9	5.78144		1295.35	0.77814		1297.8	0.922701		1316.03	5.39616		1318.52
1287.69	5.14646		1290.12	0.686		1292.54	0.848675			1192.26	4.686		1189.92	0.68284		1192.16	0.84824		1356.49	3.94852		1359.05	0.609216		1361.6	0.760767		1287.68	3.32775		1290.11	0.48495		1292.53	0.592245		1299.05	5.14808		1301.5	0.85338		1303.95	1.01332		1322.29	5.26768		1324.78
1293.79	5.09729		1296.21	0.716		1298.64	0.82618			1197.91	4.6292		1195.54	0.72412		1197.78	0.8832		1362.91	4.11373		1365.47	0.527052		1368.02	0.814042		1293.78	3.1875		1296.2	0.50403		1298.63	0.605085		1305.2	5.32672		1307.65	0.72864		1310.1	0.959774		1328.55	5.17132		1331.05
1299.88	4.88422		1302.31	0.692		1304.74	0.80982			1203.55	4.4304		1201.16	0.63468		1203.4	0.85376		1369.33	4.13025		1371.89	0.599196		1374.45	0.796994		1299.87	3.5445		1302.3	0.50562		1304.73	0.6099		1311.35	5.14808		1313.8	0.73458		1316.25	0.904164		1334.81	4.67346		1337.31
1305.98	4.45808		1308.41	0.674		1310.83	0.78119			1209.2	4.1748		1206.79	0.64328		1209.03	0.79304		1375.76	3.83287		1378.31	0.595188		1380.87	0.711754		1305.97	3.213		1308.4	0.45633		1310.82	0.595455		1317.5	4.80704		1319.95	0.7524		1322.4	0.856794		1341.07	4.7377		1343.57
1312.08	4.2614		1314.5	0.684		1316.93	0.75665			1214.84	4.047		1212.41	0.63812		1214.65	0.7728		1382.18	3.35376		1384.74	0.519036		1387.29	0.590287		1312.07	2.9835		1314.49	0.45633		1316.92	0.608295		1323.65	4.53096		1326.1	0.71082		1328.55	0.848555		1347.34	4.96254		1349.83
1318.17	4.22862		1320.6	0.582		1323.03	0.725975			1220.49	4.3878		1218.04	0.60372		1220.27	0.75072		1388.6	3.25464		1391.16	0.482964		1393.72	0.70323		1318.16	3.417		1320.59	0.43884		1323.02	0.58743		1329.81	5.0344		1332.25	0.65538		1334.7	0.782648		1353.6	4.72164		1356.09
1324.27	4.08111		1326.7	0.622		1329.12	0.75256			1226.13	4.0896		1223.66	0.57104		1225.9	0.69		1395.03	3.28768		1397.58	0.432864		1400.14	0.632907		1324.26	2.66475		1326.69	0.46905		1329.11	0.511995		1335.96	4.6284		1338.4	0.69894		1340.85	0.817661		1359.86	4.7377		1362.35
1330.37	4.4253		1332.79	0.638		1335.22	0.766875			1231.78	4.1748		1229.28	0.60372		1231.52	0.73416		1401.45	3.28768		1404	0.452904		1406.56	0.607335		1330.36	2.76675		1332.78	0.41181		1335.21	0.52002		1342.11	4.74208		1344.56	0.6732		1347	0.834138		1366.12	4.36832		1368.61
1336.46	3.94999		1338.89	0.566		1341.32	0.746425			1237.42	3.7914		1234.91	0.58136		1237.14	0.73416		1407.87	2.94074		1410.43	0.454908		1412.98	0.592418		1336.45	2.61375		1338.88	0.3975		1341.31	0.460635		1348.26	4.53096		1350.71	0.6633		1353.15	0.7188		1372.38	4.11136		1374.87
1342.56	3.78609		1344.99	0.542		1347.41	0.75256			1243.07	3.4506		1240.53	0.58652		1242.77	0.64216		1414.29	3.07291		1416.85	0.372744		1419.41	0.564715		1342.55	2.5245		1344.98	0.35775		1347.4	0.508785		1354.41	3.78392		1356.86	0.59994		1359.3	0.747635		1378.64	3.98288		1381.13
1348.66	4.22862		1351.08	0.526		1353.51	0.742335			1248.71	3.692		1246.15	0.51084		1248.39	0.66056		1420.72	2.95726		1423.27	0.436872		1425.83	0.537012		1348.65	2.30775		1351.07	0.33231		1353.5	0.451005		1360.56	4.10872		1363.01	0.6039		1365.46	0.739396		1384.9	3.87046		1387.39
1354.75	3.45829		1357.18	0.594		1359.61	0.66258			1254.36	3.4222		1251.78	0.5246		1254.01	0.66792		1427.14	3.15551		1429.69	0.438876		1432.25	0.583894		1354.74	2.397		1357.17	0.37206		1359.6	0.41409		1366.71	4.07624		1369.16	0.60192		1371.61	0.727039		1391.16	4.27196		1393.65
1360.85	3.47468		1363.28	0.512		1365.71	0.619635			1260	3.834		1257.4	0.516		1259.64	0.6348		1433.56	3.00682		1436.12	0.436872		1438.67	0.526357		1360.84	2.295		1363.27	0.30528		1365.7	0.434955		1372.86	4.31984		1375.31	0.58014		1377.76	0.759992		1397.42	4.04712		1399.91
1366.95	3.19605		1369.38	0.508		1371.8	0.56851			1265.65	3.266		1263.02	0.49364		1265.26	0.68816		1439.98	2.64336		1442.54	0.346692		1445.1	0.537012		1366.94	2.2695		1369.37	0.32118		1371.79	0.41088		1379.01	3.63776		1381.46	0.57024		1383.91	0.687906		1403.68	3.56532		1406.17
1373.05	3.22883		1375.47	0.434		1377.9	0.63395			1271.29	3.2234		1268.65	0.48676		1270.88	0.6072		1446.41	2.42859		1448.96	0.378756		1451.52	0.460296		1373.03	2.3715		1375.46	0.34185		1377.89	0.44298		1385.16	3.78392		1387.61	0.47718		1390.06	0.739396		1409.94	3.88652		1412.44
1379.14	2.90103		1381.57	0.406		1384	0.56033			1276.94	3.5926		1274.27	0.43344		1276.51	0.65136		1452.83	2.52771		1455.39	0.364728		1457.94	0.494392		1379.13	2.448		1381.56	0.34026		1383.99	0.364335		1391.31	4.04376		1393.76	0.53658		1396.21	0.72292		1416.2	3.38866		1418.7
1385.24	3.14688		1387.67	0.454		1390.09	0.54806			1282.58	2.8116		1279.89	0.46268		1282.13	0.65688		1459.25	2.23034		1461.81	0.336672		1464.36	0.481606		1385.23	2.0655		1387.66	0.27984		1390.08	0.43014		1397.46	3.3292		1399.91	0.58212		1402.36	0.665251		1422.46	3.64562		1424.96
1391.34	2.81908		1393.76	0.406		1396.19	0.541925			1288.23	3.0246		1285.52	0.50568		1287.75	0.58144		1465.67	2.5938		1468.23	0.328656		1470.79	0.413414		1391.33	1.9125		1393.75	0.30687		1396.18	0.357915		1403.61	3.15056		1406.06	0.47124		1408.51	0.595224		1428.73	2.98716		1431.22
1397.43	3.04854		1399.86	0.378		1402.29	0.52761			1293.87	2.6838		1291.14	0.4128		1293.38	0.54832		1472.1	2.6764		1474.65	0.354708		1477.21	0.464558		1397.42	1.79775		1399.85	0.26871		1402.28	0.373965		1409.76	3.18304		1412.21	0.49104		1414.66	0.574628		1434.99	2.95504		1437.48
1403.53	2.76991		1405.96	0.398		1408.38	0.529655			1299.52	2.7548		1296.76	0.41796		1299	0.49864		1478.52	2.21381		1481.08	0.308616		1483.63	0.46882		1403.52	1.92525		1405.95	0.3021		1408.37	0.351495		1415.92	3.11808		1418.36	0.4257		1420.81	0.630238		1441.25	3.03534		1443.74
1409.63	3.08132		1412.05	0.428		1414.48	0.47035			1305.16	2.4424		1302.39	0.36808		1304.62	0.55384		1484.94	1.98252		1487.5	0.362724		1490.06	0.460296		1409.62	1.8105		1412.04	0.24168		1414.47	0.322605		1422.07	2.82576		1424.51	0.39402		1426.96	0.539615		1447.51	2.87474		1450
1415.72	2.68796		1418.15	0.394		1420.58	0.513295			1310.81	2.7122		1308.01	0.3354		1310.25	0.48944		1491.36	2.03208		1493.92	0.322644		1496.48	0.438986		1415.71	2.0655		1418.14	0.27507		1420.57	0.33384		1428.22	2.93944		1430.66	0.4356		1433.11	0.525198		1453.77	2.66596		1456.26
1421.82	2.42572		1424.25	0.35		1426.67	0.488755			1316.45	2.272		1313.63	0.387		1315.87	0.47472		1497.79	1.80079		1500.34	0.286572		1502.9	0.396366		1421.81	1.79775		1424.24	0.27189		1426.66	0.33705		1434.37	2.80952		1436.82	0.3762		1439.26	0.533436		1460.03	2.95504		1462.52
1427.92	2.22904		1430.34	0.35		1432.77	0.443765			1322.1	2.6554		1319.26	0.33024		1321.49	0.47288		1504.21	1.85035		1506.77	0.266532		1509.32	0.402759		1427.91	1.54275		1430.33	0.25122		1432.76	0.341865		1440.52	2.85824		1442.97	0.3762		1445.41	0.523138		1466.29	2.6499		1468.78
1434.01	2.42572		1436.44	0.36		1438.87	0.423315			1327.74	2.343		1324.88	0.31648		1327.12	0.46368		1510.63	1.98252		1513.19	0.268536		1515.75	0.313257		1434	1.59375		1436.43	0.25599		1438.86	0.34026		1446.67	2.79328		1449.12	0.39006		1451.57	0.527258		1472.55	2.8908		1475.04
1440.11	2.16348		1442.54	0.33		1444.96	0.45399			1333.39	2.627		1330.5	0.3354		1332.74	0.46368		1517.06	1.85035		1519.61	0.292584		1522.17	0.351615		1440.1	1.428		1442.53	0.26235		1444.95	0.31779		1452.82	2.98816		1455.27	0.41382		1457.72	0.473708		1478.81	2.8105		1481.3
1446.21	2.57323		1448.63	0.304		1451.06	0.382415			1339.03	2.2152		1336.13	0.36292		1338.36	0.42136		1523.48	1.85035		1526.03	0.266532		1528.59	0.336698		1446.2	1.428		1448.62	0.20988		1451.05	0.284085		1458.97	2.61464		1461.42	0.38214		1463.87	0.498423		1485.07	2.37688		1487.56
1452.3	2.4585		1454.73	0.344		1457.16	0.43354			1344.68	2.2436		1341.75	0.34056		1343.99	0.45264		1529.9	1.42081		1532.46	0.254508		1535.01	0.409152		1452.29	1.49175		1454.72	0.20511		1457.15	0.27285		1465.12	2.37104		1467.57	0.3366		1470.02	0.481946		1491.33	2.39294		1493.82
1458.4	2.1307		1460.83	0.296		1463.26	0.43354			1350.32	1.8886		1347.37	0.28036		1349.61	0.42872		1536.32	1.40429		1538.88	0.264528		1541.44	0.351615		1458.39	1.377		1460.82	0.22578		1463.24	0.24717		1471.27	2.1112		1473.72	0.34056		1476.17	0.416039		1497.59	2.1681		1500.09
1464.5	1.95041		1466.93	0.344		1469.35	0.419225			1355.97	2.0306		1353	0.30616		1355.23	0.368		1542.75	1.40429		1545.3	0.24048		1547.86	0.281292		1464.49	1.4025		1466.91	0.21465		1469.34	0.271245		1477.42	2.41976		1479.87	0.35244		1482.32	0.453112		1503.85	2.1681		1506.35
1470.6	1.91763		1473.02	0.32		1475.45	0.42127			1361.61	1.8602		1358.62	0.29412		1360.86	0.41216		1549.17	1.55297		1551.73	0.186372		1554.28	0.308995		1470.58	1.224		1473.01	0.20829		1475.44	0.28569		1483.57	2.03		1486.02	0.31284		1488.47	0.444874		1510.11	2.34476		1512.61
1476.69	1.67178		1479.12	0.272		1481.55	0.361965			1367.26	2.1016		1364.24	0.26144		1366.48	0.38824		1555.59	1.48689		1558.15	0.21042		1560.7	0.274899		1476.68	1.13475		1479.11	0.20511		1481.54	0.274455		1489.72	2.5172		1492.17	0.30492		1494.62	0.368668		1516.38	2.5696		1518.87
1482.79	1.81929		1485.22	0.258		1487.64	0.357875			1372.9	2.2578		1369.87	0.2752		1372.1	0.34408		1562.01	1.00778		1564.57	0.192384		1567.13	0.232279		1482.78	1.08375		1485.21	0.19239		1487.63	0.242355		1495.87	2.53344		1498.32	0.33462		1500.77	0.438695		1522.64	2.02356		1525.13
1488.89	1.91763		1491.31	0.248		1493.74	0.30675			1378.55	1.8034		1375.49	0.27692		1377.73	0.37168		1568.44	1.15647		1570.99	0.212424		1573.55	0.264244		1488.88	1.071		1491.3	0.1749		1493.73	0.216675		1502.02	1.8676		1504.47	0.28908		1506.92	0.401622		1528.9	1.8469		1531.39
1494.98	1.88485		1497.41	0.274		1499.84	0.308795			1384.19	1.4768		1381.11	0.25628		1383.35	0.36064		1574.86	1.27212		1577.42	0.21042		1579.97	0.257851		1494.97	1.18575		1497.4	0.159		1499.83	0.213465		1508.18	1.90008		1510.62	0.32076		1513.07	0.426337		1535.16	1.95932		1537.65
1501.08	1.55705		1503.51	0.284		1505.93	0.329245			1389.84	1.846		1386.74	0.28208		1388.97	0.37352		1581.28	1.30516		1583.84	0.202404		1586.39	0.266375		1501.07	1.00725		1503.5	0.16536		1505.92	0.18618		1514.33	2.12744		1516.77	0.3168		1519.22	0.418099		1541.42	1.79872		1543.91
1507.18	1.49149		1509.6	0.256		1512.03	0.398775			1395.48	1.4342		1392.36	0.26832		1394.6	0.36984		1587.7	1.35472		1590.26	0.168336		1592.82	0.225886		1507.17	0.80325		1509.59	0.13197		1512.02	0.1926		1520.48	1.52656		1522.93	0.29304		1525.37	0.35837		1547.68	1.65418		1550.17
1513.27	1.29481		1515.7	0.256		1518.13	0.296525			1401.13	1.491		1397.98	0.27004		1400.22	0.33488		1594.13	1.38776		1596.68	0.166332		1599.24	0.238672		1513.26	0.9945		1515.69	0.17967		1518.12	0.19581		1526.63	1.72144		1529.08	0.2277		1531.52	0.341894		1553.94	1.71842		1556.43
1519.37	1.45871		1521.8	0.218		1524.22	0.296525			1406.77	1.6614		1403.61	0.2064		1405.84	0.31096		1600.55	1.04082		1603.11	0.172344		1605.66	0.223755		1519.36	0.87975		1521.79	0.16377		1524.21	0.184575		1532.78	1.88384		1535.23	0.25344		1537.68	0.348072		1560.2	1.8469		1562.69
1525.47	1.36037		1527.89	0.2		1530.32	0.280165			1412.42	1.4342		1409.23	0.2064		1411.47	0.2944		1606.97	0.974739		1609.53	0.176352		1612.09	0.221624		1525.46	1.05825		1527.88	0.15582		1530.31	0.18618		1538.93	1.73768		1541.38	0.2673		1543.83	0.298642		1566.46	1.62206		1568.95
1531.56	1.55705		1533.99	0.21		1536.42	0.26176			1418.06	1.5194		1414.85	0.23564		1417.09	0.27232		1613.4	1.20603		1615.95	0.17034		1618.51	0.225886		1531.55	0.9945		1533.98	0.12561		1536.41	0.16692		1545.08	1.57528		1547.53	0.2574		1549.98	0.333655		1572.72	1.6863		1575.21
1537.66	1.11452		1540.09	0.188		1542.52	0.22086			1423.71	1.3632		1420.48	0.22532		1422.71	0.28888		1619.82	1.0243		1622.37	0.154308		1624.93	0.196052		1537.65	1.08375		1540.08	0.13992		1542.5	0.18939		1551.23	1.55904		1553.68	0.25344		1556.13	0.354251		1578.98	1.23662		1581.48
1543.76	0.90145		1546.19	0.18		1548.61	0.247445			1429.35	1.136		1426.1	0.21156		1428.34	0.31464		1626.24	1.09039		1628.8	0.164328		1631.35	0.2131		1543.75	0.714		1546.17	0.11925		1548.6	0.16692		1557.38	1.34792		1559.83	0.24156		1562.28	0.331596		1585.24	1.2848		1587.74
1549.86	1.3112		1552.28	0.218		1554.71	0.25767			1435	1.207		1431.72	0.1978		1433.96	0.29992		1632.66	0.793008		1635.22	0.134268		1637.78	0.208838		1549.84	0.7395		1552.27	0.13674		1554.7	0.165315		1563.53	1.33168		1565.98	0.23166		1568.43	0.294523		1591.5	1.31692		1594
1555.95	1.1473		1558.38	0.188		1560.81	0.218815			1440.64	1.1218		1437.35	0.21328		1439.59	0.276		1639.09	1.07387		1641.64	0.138276		1644.2	0.240803		1555.94	0.90525		1558.37	0.13833		1560.79	0.15408		1569.68	1.2992		1572.13	0.21384		1574.58	0.273927		1597.77	1.3651		1600.26
1562.05	1.32759		1564.48	0.18		1566.9	0.226995			1446.29	1.2496		1442.97	0.1892		1445.21	0.23368		1645.51	1.00778		1648.06	0.136272		1650.62	0.221624		1562.04	0.75225		1564.46	0.12243		1566.89	0.162105		1575.83	1.44536		1578.28	0.18216		1580.73	0.265688		1604.03	1.33298		1606.52
1568.15	1.3112		1570.57	0.164		1573	0.214725			1451.93	1.1218		1448.59	0.15652		1450.83	0.24472		1651.93	0.974739		1654.49	0.132264		1657.04	0.159825		1568.13	0.816		1570.56	0.1272		1572.99	0.152475		1581.98	1.33168		1584.43	0.19008		1586.88	0.245092		1610.29	0.99572		1612.78
1574.24	1.32759		1576.67	0.17		1579.1	0.243355			1457.58	0.923		1454.22	0.17544		1456.46	0.22448		1658.35	1.13995		1660.91	0.12024		1663.47	0.174742		1574.23	0.663		1576.66	0.10335		1579.08	0.158895		1588.13	0.94192		1590.58	0.17622		1593.03	0.214198		1616.55	0.93148		1619.04
1580.34	0.85228		1582.77	0.14		1585.19	0.190185			1463.22	0.8236		1459.84	0.15136		1462.08	0.1932		1664.78	0.925176		1667.33	0.116232		1669.89	0.140646		1580.33	0.82875		1582.75	0.1113		1585.18	0.17655		1594.29	1.0556		1596.73	0.20592		1599.18	0.249212		1622.81	1.41328		1625.3
1586.44	0.93423		1588.86	0.176		1591.29	0.202455			1468.87	1.0792		1465.46	0.17888		1467.7	0.22264		1671.2	0.958218		1673.76	0.116232		1676.31	0.112943		1586.42	0.75225		1588.85	0.10971		1591.28	0.15408		1600.44	1.218		1602.88	0.19998		1605.33	0.232735		1629.07	1.14026		1631.56
1592.53	1.11452		1594.96	0.166		1597.39	0.194275			1474.51	1.136		1471.09	0.15136		1473.33	0.2116		1677.62	0.925176		1680.18	0.102204		1682.73	0.159825		1592.52	0.72675		1594.95	0.0954		1597.38	0.120375		1606.59	1.218		1609.04	0.18018		1611.48	0.218318		1635.33	1.15632		1637.82
1598.63	0.96701		1601.06	0.152		1603.48	0.202455			1480.16	0.9514		1476.71	0.17716		1478.95	0.18216		1684.04	0.611277		1686.6	0.114228		1689.16	0.157694		1598.62	0.867		1601.05	0.0954		1603.47	0.130005		1612.74	1.16928		1615.19	0.15246		1617.63	0.216258		1641.59	1.3651		1644.08
1604.73	1.03257		1607.15	0.156		1609.58	0.18814			1485.8	1.278		1482.33	0.14104		1484.57	0.19688		1690.47	0.875613		1693.02	0.11022		1695.58	0.168349		1604.72	0.714		1607.14	0.09222		1609.57	0.104325		1618.89	1.39664		1621.34	0.1584		1623.78	0.230675		1647.85	1.15632		1650.34
1610.82	0.83589		1613.25	0.132		1615.68	0.190185			1491.45	0.994		1487.96	0.1376		1490.2	0.2024		1696.89	0.726924		1699.45	0.118236		1702	0.110812		1610.81	0.7395		1613.24	0.09222		1615.67	0.081855		1625.04	1.10432		1627.49	0.15444		1629.94	0.210079		1654.11	0.81906		1656.6
1616.92	0.99979		1619.35	0.132		1621.77	0.222905			1497.09	0.6816		1493.58	0.12556		1495.82	0.19504		1703.31	0.710403		1705.87	0.112224		1708.43	0.12786		1616.91	0.6885		1619.34	0.07473		1621.76	0.12198		1631.19	0.74704		1633.64	0.15048		1636.09	0.191543		1660.37	0.91542		1662.86
1623.02	0.96701		1625.44	0.134		1627.87	0.202455			1502.74	0.8236		1499.2	0.13588		1501.44	0.1748		1709.74	0.578235		1712.29	0.112224		1714.85	0.159825		1623.01	0.44625		1625.43	0.09381		1627.86	0.113955		1637.34	1.08808		1639.79	0.17028		1642.24	0.212139		1666.63	1.0439		1669.13
1629.11	0.96701		1631.54	0.122		1633.97	0.14724			1508.38	0.8804		1504.83	0.13072		1507.07	0.17664		1716.16	0.627798		1718.71	0.102204		1721.27	0.142777		1629.1	0.663		1631.53	0.08586		1633.96	0.12198		1643.49	0.8932		1645.94	0.1584		1648.39	0.183304		1672.89	0.9636		1675.39
1635.21	1.06535		1637.64	0.11		1640.07	0.17178			1514.03	0.8236		1510.45	0.1462		1512.69	0.1748		1722.58	0.793008		1725.14	0.108216		1727.69	0.125729		1635.2	0.62475		1637.63	0.08427		1640.05	0.09309		1649.64	1.00688		1652.09	0.14652		1654.54	0.20802		1679.15	0.9636		1681.65
1641.31	0.83589		1643.74	0.128		1646.16	0.1227			1519.68	0.923		1516.07	0.129		1518.31	0.16928		1729	0.512151		1731.56	0.102204		1734.12	0.125729		1641.3	0.49725		1643.72	0.09381		1646.15	0.094695		1655.79	0.95816		1658.24	0.14652		1660.69	0.183304		1685.42	0.81906		1687.91
1647.41	0.99979		1649.83	0.11		1652.26	0.112475			1525.32	0.71		1521.7	0.13072		1523.94	0.16928		1735.43	0.512151		1737.98	0.084168		1740.54	0.121467		1647.39	0.44625		1649.82	0.07791		1652.25	0.117165		1661.94	0.76328		1664.39	0.12474		1666.84	0.20596		1691.68	0.9636		1694.17
1653.5	0.83589		1655.93	0.092		1658.36	0.137015			1530.97	0.8662		1527.32	0.10492		1529.56	0.18216		1741.85	0.611277		1744.4	0.104208		1746.96	0.115074		1653.49	0.47175		1655.92	0.09699		1658.34	0.101115		1668.09	1.0556		1670.54	0.1287		1672.99	0.214198		1697.94	0.93148		1700.43
1659.6	0.63921		1662.03	0.116		1664.45	0.153375			1536.61	0.8094		1532.94	0.11524		1535.18	0.184		1748.27	0.809529		1750.83	0.078156		1753.38	0.112943		1659.59	0.6375		1662.01	0.07791		1664.44	0.09309		1674.24	0.9744		1676.69	0.1287		1679.14	0.170947		1704.2	0.93148		1706.69
1665.7	0.85228		1668.12	0.106		1670.55	0.132925			1542.26	0.7952		1538.57	0.11008		1540.81	0.1748		1754.69	0.644319		1757.25	0.086172		1759.81	0.108681		1665.68	0.357		1668.11	0.08427		1670.54	0.107535		1680.4	0.92568		1682.84	0.11484		1685.29	0.15653		1710.46	0.99572		1712.95
1671.79	0.72116		1674.22	0.1		1676.65	0.137015			1547.9	0.923		1544.19	0.10492		1546.43	0.13064		1761.12	0.396504		1763.67	0.066132		1766.23	0.102288		1671.78	0.408		1674.21	0.06996		1676.63	0.078645		1686.55	0.9744		1688.99	0.12474		1691.44	0.164768		1716.72	0.86724		1719.21
1677.89	0.54087		1680.32	0.122		1682.74	0.124745			1553.55	0.6958		1549.81	0.09116		1552.05	0.14904		1767.54	0.446067		1770.1	0.07014		1772.65	0.110812		1677.88	0.44625		1680.3	0.07632		1682.73	0.08346		1692.7	0.87696		1695.15	0.10098		1697.59	0.117397		1722.98	0.94754		1725.47
1683.99	0.70477		1686.41	0.092		1688.84	0.124745			1559.19	0.8662		1555.44	0.10148		1557.68	0.10488		1773.96	0.528672		1776.52	0.066132		1779.07	0.100157		1683.97	0.612		1686.4	0.05724		1688.83	0.075435		1698.85	0.90944		1701.3	0.11286		1703.74	0.0988608		1729.24	0.803		1731.73
1690.08	0.55726		1692.51	0.11		1694.94	0.13906			1564.84	0.6816		1561.06	0.1032		1563.3	0.10856		1780.38	0.379983		1782.94	0.072144		1785.5	0.089502		1690.07	0.5355		1692.5	0.07155		1694.93	0.09309		1705	0.82824		1707.45	0.08514		1709.89	0.148291		1735.5	0.6424		1737.99
1696.18	0.8195		1698.61	0.1		1701.03	0.10634			1570.48	0.568		1566.68	0.07396		1568.92	0.11592		1786.81	0.594756		1789.36	0.064128		1791.92	0.104419		1696.17	0.3315		1698.59	0.05406		1701.02	0.072225		1711.15	0.51968		1713.6	0.11484		1716.05	0.140053		1741.76	0.803		1744.25
1702.28	0.50809		1704.7	0.106		1707.13	0.14724			1576.13	0.7242		1572.31	0.1032		1574.55	0.12328		1793.23	0.561714		1795.79	0.052104		1798.34	0.112943		1702.26	0.3315		1704.69	0.05247		1707.12	0.07062		1717.3	0.8932		1719.75	0.10296		1722.2	0.133874		1748.02	0.7227		1750.52
1708.37	0.50809		1710.8	0.09		1713.23	0.108385			1581.77	0.6248		1577.93	0.08256		1580.17	0.1288		1799.65	0.528672		1802.21	0.064128		1804.77	0.104419		1708.36	0.36975		1710.79	0.05088		1713.22	0.08667		1723.45	0.69832		1725.9	0.10296		1728.35	0.133874		1754.28	0.52998		1756.78
1714.47	0.52448		1716.9	0.084		1719.33	0.104295			1587.42	0.4544		1583.55	0.08944		1585.79	0.12328		1806.07	0.462588		1808.63	0.068136		1811.19	0.102288		1714.46	0.3315		1716.89	0.05883		1719.31	0.07062		1729.6	0.58464		1732.05	0.11682		1734.5	0.121516		1760.54	0.65846		1763.04
1720.57	0.59004		1723	0.082		1725.42	0.08998			1593.06	0.6106		1589.18	0.09632		1591.42	0.10304		1812.5	0.462588		1815.05	0.054108		1817.61	0.089502		1720.56	0.34425		1722.98	0.05406		1725.41	0.07704		1735.75	0.61712		1738.2	0.08712		1740.65	0.129755		1766.81	0.51392		1769.3
1726.67	0.8195		1729.09	0.086		1731.52	0.11043			1598.71	0.4402		1594.8	0.0774		1597.04	0.1012		1818.92	0.413025		1821.48	0.058116		1824.03	0.076716		1726.65	0.51		1729.08	0.03816		1731.51	0.07704		1741.9	0.53592		1744.35	0.10494		1746.8	0.137993		1773.07	0.69058		1775.56
1732.76	0.50809		1735.19	0.084		1737.62	0.096115			1604.35	0.6532		1600.42	0.08944		1602.66	0.13064		1825.34	0.33042		1827.9	0.048096		1830.46	0.078847		1732.75	0.42075		1735.18	0.0477		1737.6	0.08988		1748.05	0.812		1750.5	0.099		1752.95	0.0988608		1779.33	0.6424		1781.82
1738.86	0.42614		1741.29	0.066		1743.71	0.092025			1610	0.5254		1606.05	0.08772		1608.29	0.10304		1831.77	0.396504		1834.32	0.066132		1836.88	0.074585		1738.85	0.3825		1741.27	0.05883		1743.7	0.062595		1754.2	0.4872		1756.65	0.10098		1759.1	0.150351		1785.59	0.41756		1788.08
1744.96	0.45892		1747.38	0.06		1749.81	0.100205			1615.64	0.355		1611.67	0.0774		1613.91	0.1104		1838.19	0.379983		1840.74	0.062124		1843.3	0.076716		1744.94	0.29325		1747.37	0.03339		1749.8	0.072225		1760.35	0.50344		1762.8	0.09306		1765.25	0.10298		1791.85	0.5621		1794.34
1751.05	0.47531		1753.48	0.066		1755.91	0.096115			1621.29	0.5112		1617.29	0.0946		1619.53	0.09752		1844.61	0.561714		1847.17	0.042084		1849.72	0.068192		1751.04	0.34425		1753.47	0.05724		1755.89	0.072225		1766.51	0.50344		1768.95	0.07722		1771.4	0.107099		1798.11	0.5621		1800.6
1757.15	0.26224		1759.58	0.072		1762	0.0818			1626.93	0.4828		1622.92	0.06536		1625.16	0.09936		1851.03	0.545193		1853.59	0.084168		1856.15	0.078847		1757.14	0.26775		1759.56	0.03975		1761.99	0.05778		1772.66	0.61712		1775.1	0.08514		1777.55	0.0885628		1804.37	0.7227		1806.86
1763.25	0.62282		1765.67	0.06		1768.1	0.100205			1632.58	0.6816		1628.54	0.07912		1630.78	0.09016		1857.46	0.363462		1860.01	0.058116		1862.57	0.072454		1763.23	0.306		1765.66	0.04452		1768.09	0.049755		1778.81	0.74704		1781.25	0.0792		1783.7	0.113278		1810.62	0.57816		1813.12
1769.34	0.57365		1771.77	0.046		1774.2	0.104295			1638.22	0.4686		1634.17	0.06536		1636.4	0.08464		1863.88	0.512151		1866.44	0.058116		1868.99	0.078847		1769.33	0.255		1771.76	0.04452		1774.18	0.05457		1784.96	0.4872		1787.41	0.0792		1789.85	0.0988608		1816.87	0.38544		1819.38
1775.44	0.47531		1777.87	0.062		1780.29	0.09816			1643.87	0.3408		1639.79	0.0688		1642.03	0.09936		1870.3	0.396504		1872.86	0.062124		1875.41	0.061799		1775.43	0.408		1777.85	0.04134		1780.28	0.046545		1791.11	0.43848		1793.56	0.07128		1796	0.0844436		1823.12	0.41756		1825.64
1781.54	0.44253		1783.96	0.068		1786.39	0.096115			1649.51	0.3692		1645.41	0.05848		1647.65	0.07728		1876.72	0.413025		1879.28	0.062124		1881.84	0.070323		1781.52	0.357		1783.95	0.04134		1786.38	0.07062		1797.26	0.35728		1799.71	0.05346		1802.16	0.10504		1829.37	0.46574		1831.9
1787.63	0.44253		1790.06	0.048		1792.49	0.079755			1655.16	0.4118		1651.04	0.0516		1653.27	0.07544		1883.15	0.280857		1885.7	0.044088		1888.26	0.072454		1787.62	0.306		1790.05	0.06678		1792.47	0.046545		1803.41	0.50344		1805.86	0.06336		1808.31	0.0968012		1835.62	0.38544		1838.16
1793.73	0.39336		1796.16	0.058		1798.58	0.0818			1660.8	0.3408		1656.66	0.04988		1658.9	0.09384		1889.57	0.363462		1892.13	0.066132		1894.68	0.061799		1793.72	0.34425		1796.14	0.0477		1798.57	0.049755		1809.56	0.3248		1812.01	0.0693		1814.46	0.0700264		1841.87	0.43362		1844.42
1799.83	0.31141		1802.25	0.046		1804.68	0.06953			1666.45	0.3834		1662.28	0.06536		1664.52	0.08096		1895.99	0.363462		1898.55	0.0501		1901.1	0.066061		1799.81	0.357		1802.24	0.04452		1804.67	0.06099		1815.71	0.55216		1818.16	0.06138		1820.61	0.10298		1848.12	0.62634		1850.68
1805.92	0.39336		1808.35	0.062		1810.78	0.06544			1672.09	0.5538		1667.91	0.04988		1670.14	0.0828		1902.41	0.280857		1904.97	0.054108		1907.53	0.057537		1805.91	0.306		1808.34	0.05088		1810.77	0.049755		1821.86	0.58464		1824.31	0.04158		1826.76	0.0968012		1854.37	0.52998		1856.94
1812.02	0.31141		1814.45	0.06		1816.88	0.06953			1677.74	0.4544		1673.53	0.04988		1675.77	0.09936		1908.84	0.363462		1911.39	0.0501		1913.95	0.072454		1812.01	0.2805		1814.44	0.04293		1816.86	0.049755		1828.01	0.50344		1830.46	0.05544		1832.91	0.107099		1860.62	0.43362		1863.2
1818.12	0.52448		1820.55	0.048		1822.97	0.051125			1683.38	0.3976		1679.15	0.043		1681.39	0.07544		1915.26	0.313899		1917.82	0.04008		1920.37	0.076716		1818.11	0.29325		1820.53	0.04293		1822.96	0.049755		1834.16	0.4872		1836.61	0.0792		1839.06	0.0803244		1866.87	0.36938		1869.46
1824.22	0.54087		1826.64	0.06		1829.07	0.092025			1689.03	0.3124		1684.78	0.0602		1687.01	0.08096		1921.68	0.363462		1924.24	0.054108		1926.8	0.057537		1824.2	0.2295		1826.63	0.03975		1829.06	0.046545		1840.31	0.34104		1842.76	0.03564		1845.21	0.0844436		1873.12	0.4015		1875.72
1830.31	0.36058		1832.74	0.072		1835.17	0.055215			1694.67	0.355		1690.4	0.03612		1692.64	0.08096		1928.11	0.429546		1930.66	0.066132		1933.22	0.076716		1830.3	0.26775		1832.73	0.04452		1835.15	0.04494		1846.46	0.42224		1848.91	0.07128		1851.36	0.092682		1879.37	0.36938		1881.98
1836.41	0.40975		1838.84	0.056		1841.26	0.071575			1700.32	0.3408		1696.02	0.05676		1698.26	0.08464		1934.53	0.247815		1937.08	0.052104		1939.64	0.06393		1836.4	0.2295		1838.82	0.03816		1841.25	0.046545		1852.62	0.35728		1855.06	0.04356		1857.51	0.0741456		1885.62	0.33726		1888.24
1842.51	0.45892		1844.93	0.056		1847.36	0.06953			1705.96	0.2982		1701.65	0.043		1703.88	0.05336		1940.95	0.16521		1943.51	0.042084		1946.06	0.057537		1842.49	0.24225		1844.92	0.03816		1847.35	0.05778		1858.77	0.34104		1861.21	0.05544		1863.66	0.0535496		1891.87	0.28908		1894.5
1848.6	0.39336		1851.03	0.068		1853.46	0.063395			1711.61	0.2556		1707.27	0.03612		1709.51	0.06256		1947.37	0.297378		1949.93	0.046092		1952.49	0.072454		1848.59	0.255		1851.02	0.0318		1853.44	0.052965		1864.92	0.30856		1867.36	0.04752		1869.81	0.072086		1898.12	0.41756		1900.76
1854.7	0.3278		1857.13	0.048		1859.55	0.05726			1717.25	0.3692		1712.89	0.05676		1715.13	0.05704		1953.8	0.280857		1956.35	0.052104		1958.91	0.040489		1854.69	0.357		1857.11	0.03975		1859.54	0.05457		1871.07	0.406		1873.52	0.05148		1875.96	0.0597284		1904.37	0.49786		1907.02
1860.8	0.37697		1863.22	0.052		1865.65	0.06544			1722.9	0.4402		1718.52	0.0516		1720.75	0.0644		1960.22	0.198252		1962.77	0.054108		1965.33	0.046882		1860.78	0.26775		1863.21	0.05883		1865.64	0.04173		1877.22	0.51968		1879.67	0.04752		1882.11	0.0844436		1910.62	0.44968		1913.28
1866.89	0.29502		1869.32	0.05		1871.75	0.05726			1728.54	0.3976		1724.14	0.03096		1726.38	0.04968		1966.64	0.280857		1969.2	0.054108		1971.75	0.038358		1866.88	0.11475		1869.31	0.0318		1871.73	0.046545		1883.37	0.38976		1885.82	0.08514		1888.27	0.0576688		1916.87	0.4015		1919.54
1872.99	0.3278		1875.42	0.05		1877.84	0.05726			1734.19	0.3124		1729.76	0.06364		1732	0.07176		1973.06	0.181731		1975.62	0.042084		1978.18	0.061799		1872.98	0.1785		1875.4	0.03816		1877.83	0.046545		1889.52	0.4872		1891.97	0.05148		1894.42	0.0597284		1923.12	0.44968		1925.8
1879.09	0.26224		1881.51	0.054		1883.94	0.05726			1739.83	0.3976		1735.39	0.05332		1737.62	0.05152		1979.49	0.297378		1982.04	0.054108		1984.6	0.04262		1879.07	0.19125		1881.5	0.03816		1883.93	0.046545		1895.67	0.38976		1898.12	0.0594		1900.57	0.0782648		1929.37	0.36938		1932.06
1885.18	0.31141		1887.61	0.04		1890.04	0.067485			1745.48	0.3408		1741.01	0.04644		1743.25	0.06256		1985.91	0.313899		1988.47	0.052104		1991.02	0.04262		1885.17	0.204		1887.6	0.03657		1890.02	0.03531		1901.82	0.38976		1904.27	0.05544		1906.72	0.0576688		1935.62	0.36938		1938.32
1891.28	0.36058		1893.71	0.046		1896.14	0.07362			1751.12	0.3124		1746.63	0.04644		1748.87	0.05888		1992.33	0.264336		1994.89	0.038076		1997.44	0.04262		1891.27	0.19125		1893.69	0.03975		1896.12	0.027285		1907.97	0.37352		1910.42	0.05544		1912.87	0.0638476		1941.87	0.27302		1944.58
1897.38	0.40975		1899.81	0.046		1902.23	0.06544			1756.77	0.284		1752.26	0.05676		1754.49	0.05888		1998.75	0.313899		2001.31	0.038076		2003.87	0.044751		1897.36	0.19125		1899.79	0.03975		1902.22	0.040125		1914.12	0.25984		1916.57	0.04158		1919.02	0.0576688		1948.12	0.36938		1950.84
1903.48	0.37697		1905.9	0.074		1908.33	0.055215			1762.41	0.2982		1757.88	0.04128		1760.12	0.04968		2005.18	0.512151		2007.73	0.04008		2010.29	0.059668		1903.46	0.153		1905.89	0.03975		1908.31	0.03531		1920.27	0.35728		1922.72	0.05544		1925.17	0.0597284		1954.37	0.28908		1957.1
1909.57	0.14751		1912	0.042		1914.43	0.06135			1768.06	0.2698		1763.5	0.04472		1765.74	0.05704		2011.6	0.479109		2014.16	0.042084		2016.71	0.049013		1909.56	0.2805		1911.98	0.04293		1914.41	0.036915		1926.42	0.3248		1928.87	0.05148		1931.32	0.0576688		1960.62	0.30514		1963.36
1915.67	0.18029		1918.1	0.048		1920.52	0.055215			1773.7	0.284		1769.13	0.043		1771.36	0.05152		2018.02	0.346941		2020.58	0.0501		2023.14	0.053275		1915.65	0.21675		1918.08	0.03339		1920.51	0.0321		1932.57	0.25984		1935.02	0.05148		1937.47	0.0556092		1966.87	0.22484		1969.62
1921.77	0.26224		1924.19	0.042		1926.62	0.059305			1779.35	0.1988		1774.75	0.03956		1776.99	0.04968		2024.44	0.214773		2027	0.046092		2029.56	0.049013		1921.75	0.19125		1924.18	0.03498		1926.61	0.033705		1938.72	0.25984		1941.17	0.04752		1943.62	0.0535496		1973.12	0.35332		1975.88
1927.86	0.29502		1930.29	0.044		1932.72	0.0409			1784.99	0.2698		1780.37	0.04816		1782.61	0.04968		2030.87	0.148689		2033.42	0.064128		2035.98	0.038358		1927.85	0.255		1930.28	0.03339		1932.7	0.033705		1944.88	0.37352		1947.32	0.04356		1949.77	0.0762052		1979.37	0.3212		1982.14
1933.96	0.21307		1936.39	0.054		1938.81	0.042945			1790.64	0.284		1786	0.0344		1788.23	0.05888		2037.29	0.33042		2039.85	0.046092		2042.4	0.051144		1933.95	0.39525		1936.37	0.02544		1938.8	0.046545		1951.03	0.29232		1953.47	0.03762		1955.92	0.0576688		1985.62	0.4015		1988.4
1940.06	0.27863		1942.48	0.054		1944.91	0.034765			1796.28	0.3692		1791.62	0.03784		1793.86	0.06072		2043.71	0.264336		2046.27	0.03006		2048.83	0.046882		1940.04	0.306		1942.47	0.03816		1944.9	0.033705		1957.18	0.43848		1959.63	0.05148		1962.07	0.0741456		1991.87	0.3212		1994.66
1946.15	0.14751		1948.58	0.04		1951.01	0.06135			1801.93	0.3124		1797.24	0.04128		1799.48	0.0552		2050.14	0.181731		2052.69	0.042084		2055.25	0.051144		1946.14	0.306		1948.57	0.03339		1950.99	0.033705		1963.33	0.29232		1965.78	0.06138		1968.22	0.05149		1998.12	0.14454		2000.92
1952.25	0.29502		1954.68	0.054		1957.1	0.03681			1807.57	0.1136		1802.87	0.05504		1805.1	0.0552		2056.56	0.181731		2059.11	0.03006		2061.67	0.04262		1952.24	0.14025		1954.66	0.03816		1957.09	0.03852		1969.48	0.1624		1971.93	0.04158		1974.37	0.0597284		2004.37	0.17666		2007.18
1958.35	0.31141		1960.77	0.052		1963.2	0.03681			1813.22	0.1562		1808.49	0.04128		1810.73	0.05336		2062.98	0.247815		2065.54	0.032064		2068.09	0.061799		1958.33	0.1275		1960.76	0.0477		1963.19	0.030495		1975.63	0.19488		1978.08	0.04554		1980.53	0.0556092		2010.62	0.27302		2013.44
1964.44	0.24585		1966.87	0.034		1969.3	0.04499			1818.86	0.2272		1814.11	0.03096		1816.35	0.04968		2069.4	0.214773		2071.96	0.034068		2074.52	0.031965		1964.43	0.24225		1966.86	0.03975		1969.28	0.03852		1981.78	0.2436		1984.23	0.04752		1986.68	0.0556092		2016.87	0.27302		2019.7
1970.54	0.31141		1972.97	0.034		1975.39	0.03681			1824.51	0.2556		1819.74	0.0344		1821.97	0.0552		2075.83	0.115647		2078.38	0.02004		2080.94	0.034096		1970.53	0.204		1972.95	0.02385		1975.38	0.036915		1987.93	0.25984		1990.38	0.04554		1992.83	0.0432516		2023.12	0.20878		2025.96
1976.64	0.44253		1979.06	0.042		1981.49	0.05317			1830.15	0.1562		1825.36	0.043		1827.6	0.04048		2082.25	0.379983		2084.81	0.022044		2087.36	0.040489		1976.62	0.1275		1979.05	0.03339		1981.48	0.033705		1994.08	0.22736		1996.53	0.04356		1998.98	0.0391324		2029.37	0.25696		2032.22
1982.74	0.44253		1985.16	0.032		1987.59	0.055215			1835.8	0.213		1830.98	0.04816		1833.22	0.02944		2088.67	0.247815		2091.23	0.028056		2093.78	0.046882		1982.72	0.1275		1985.15	0.02067		1987.57	0.03531		2000.23	0.2436		2002.68	0.05346		2005.13	0.041192		2035.62	0.14454		2038.48
1988.83	0.37697		1991.26	0.048		1993.69	0.042945			1841.44	0.1846		1836.61	0.043		1838.85	0.0368		2095.09	0.231294		2097.65	0.042084		2100.21	0.04262		1988.82	0.19125		1991.24	0.02703		1993.67	0.04494		2006.38	0.1624		2008.83	0.0396		2011.28	0.0535496		2041.87	0.28908		2044.74
1994.93	0.27863		1997.36	0.048		1999.78	0.042945			1847.09	0.2272		1842.23	0.02924		1844.47	0.046		2101.52	0.280857		2104.07	0.034068		2106.63	0.029834		1994.91	0.16575		1997.34	0.02544		1999.77	0.02247		2012.53	0.29232		2014.98	0.05346		2017.43	0.0391324		2048.12	0.30514		2051
2001.03	0.09834		2003.45	0.054		2005.88	0.034765			1852.73	0.2698		1847.85	0.043		1850.09	0.03312		2107.94	0.247815		2110.5	0.034068		2113.05	0.034096		2001.01	0.08925		2003.44	0.0159		2005.86	0.02568		2018.68	0.29232		2021.13	0.0495		2023.58	0.0391324		2054.37	0.2409		2057.26
2007.12	0.3278		2009.55	0.052		2011.98	0.05726			1858.38	0.213		1853.48	0.04644		1855.72	0.04048		2114.36	0.214773		2116.92	0.038076		2119.48	0.038358		2007.11	0.2805		2009.53	0.01749		2011.96	0.030495		2024.83	0.2436		2027.28	0.03564		2029.73	0.041192		2060.62	0.30514		2063.52
2013.22	0.19668		2015.65	0.036		2018.07	0.0409			1864.02	0.2698		1859.1	0.03612		1861.34	0.03496		2120.78	0.231294		2123.34	0.04008		2125.9	0.034096		2013.2	0.204		2015.63	0.02067		2018.06	0.033705		2030.99	0.30856		2033.43	0.03564		2035.88	0.0370728		2066.87	0.4015		2069.78
2019.32	0.24585		2021.74	0.038		2024.17	0.038855			1869.67	0.3124		1864.72	0.02752		1866.96	0.03128		2127.21	0.214773		2129.76	0.034068		2132.32	0.034096		2019.3	0.1785		2021.73	0.03498		2024.16	0.0321		2037.14	0.43848		2039.58	0.03762		2042.03	0.0535496		2073.12	0.43362		2076.04
2025.41	0.14751		2027.84	0.036		2030.27	0.04499			1875.31	0.4118		1870.35	0.03956		1872.59	0.04784		2133.63	0.247815		2136.19	0.022044		2138.74	0.031965		2025.4	0.21675		2027.83	0.02385		2030.25	0.02247		2043.29	0.43848		2045.74	0.03168		2048.18	0.05149		2079.37	0.35332		2082.3
2031.51	0.22946		2033.94	0.032		2036.36	0.04499			1880.96	0.2698		1875.97	0.02236		1878.21	0.046		2140.05	0.214773		2142.61	0.028056		2145.17	0.031965		2031.5	0.19125		2033.92	0.02862		2036.35	0.024075		2049.44	0.35728		2051.89	0.04752		2054.33	0.0453112		2085.62	0.28908		2088.56
2037.61	0.21307		2040.03	0.03		2042.46	0.051125			1886.6	0.3408		1881.59	0.04472		1883.83	0.03496		2146.48	0.280857		2149.03	0.026052		2151.59	0.029834		2037.59	0.16575		2040.02	0.02703		2042.45	0.02568		2055.59	0.29232		2058.04	0.04356		2060.48	0.041192		2091.87	0.09636		2094.82
2043.7	0.1639		2046.13	0.026		2048.56	0.030675			1892.25	0.0852		1887.22	0.03268		1889.46	0.03864		2152.9	0.132168		2155.45	0.012024		2158.01	0.044751		2043.69	0.1785		2046.12	0.03339		2048.54	0.02889		2061.74	0.06496		2064.19	0.05346		2066.64	0.0350132		2098.12	0.27302		2101.08
2049.8	0.1639		2052.23	0.016		2054.65	0.038855			1897.89	0.1562		1892.84	0.03784		1895.08	0.04232		2159.32	0.181731		2161.88	0.034068		2164.43	0.034096		2049.79	0.16575		2052.21	0.02703		2054.64	0.02247		2067.89	0.29232		2070.34	0.05544		2072.79	0.0576688		2104.37	0.2409		2107.34
2055.9	0.36058		2058.32	0.022		2060.75	0.02863			1903.54	0.2698		1898.46	0.05504		1900.7	0.03128		2165.74	0.198252		2168.3	0.028056		2170.86	0.040489		2055.88	0.19125		2058.31	0.0159		2060.74	0.02889		2074.04	0.25984		2076.49	0.03366		2078.94	0.0350132		2110.62	0.2409		2113.6
2061.99	0.19668		2064.42	0.036		2066.85	0.047035			1909.18	0.213		1904.09	0.03784		1906.33	0.04232		2172.17	0.198252		2174.72	0.036072		2177.28	0.04262		2061.98	0.1275		2064.41	0.02067		2066.83	0.020865		2080.19	0.22736		2082.64	0.0297		2085.09	0.041192		2116.87	0.12848		2119.86
2068.09	0.22946		2070.52	0.044		2072.95	0.03272			1914.83	0.142		1909.71	0.02408		1911.95	0.03864		2178.59	0.16521		2181.15	0.032064		2183.7	0.034096		2068.08	0.2295		2070.5	0.02226		2072.93	0.020865		2086.34	0.11368		2088.79	0.03762		2091.24	0.0432516		2123.12	0.19272		2126.12
2074.19	0.29502		2076.62	0.026		2079.04	0.030675			1920.48	0.1278		1915.33	0.03784		1917.57	0.04048		2185.01	0.198252		2187.57	0.04008		2190.12	0.036227		2074.17	0.102		2076.6	0.01431		2079.03	0.03531		2092.49	0.22736		2094.94	0.0297		2097.39	0.0473708		2129.37	0.28908		2132.38
2080.29	0.22946		2082.71	0.032		2085.14	0.026585			1926.12	0.213		1920.96	0.02064		1923.2	0.03312		2191.43	0.16521		2193.99	0.028056		2196.55	0.031965		2080.27	0.11475		2082.7	0.01908		2085.12	0.02247		2098.64	0.25984		2101.09	0.03366		2103.54	0.0556092		2135.62	0.11242		2138.64
2086.38	0.19668		2088.81	0.034		2091.24	0.03681			1931.77	0.1562		1926.58	0.02924		1928.82	0.04416		2197.86	0.214773		2200.41	0.034068		2202.97	0.031965		2086.37	0.19125		2088.79	0.02067		2091.22	0.033705		2104.79	0.12992		2107.24	0.0297		2109.69	0.0247152		2141.87	0.12848		2144.9
2092.48	0.22946		2094.91	0.042		2097.33	0.038855			1937.41	0.1136		1932.2	0.0258		1934.44	0.04048		2204.28	0.16521		2206.84	0.024048		2209.39	0.025572		2092.46	0.0765		2094.89	0.03339		2097.32	0.030495		2110.94	0.11368		2113.39	0.01386		2115.84	0.030894		2148.12	0.33726		2151.16
2098.58	0.19668		2101	0.032		2103.43	0.026585			1943.06	0.2414		1937.83	0.0172		1940.07	0.0276		2210.7	0.280857		2213.26	0.038076		2215.81	0.034096		2098.56	0.19125		2100.99	0.02385		2103.41	0.02568		2117.1	0.35728		2119.54	0.02178		2121.99	0.0370728		2154.37	0.22484		2157.42
2104.67	0.24585		2107.1	0.02		2109.53	0.030675			1948.7	0.2414		1943.45	0.0172		1945.69	0.03128		2217.12	0.099126		2219.68	0.036072		2222.24	0.029834		2104.66	0.153		2107.08	0.0318		2109.51	0.027285		2123.25	0.2436		2125.69	0.02574		2128.14	0.041192		2160.62	0.22484		2163.68
2110.77	0.21307		2113.2	0.028		2115.62	0.026585			1954.35	0.2414		1949.07	0.01548		1951.31	0.02944		2223.55	0.214773		2226.1	0.022044		2228.66	0.027703		2110.75	0.14025		2113.18	0.02226		2115.61	0.02568		2129.4	0.22736		2131.84	0.04158		2134.29	0.0370728		2166.87	0.27302		2169.94
2116.87	0.26224		2119.29	0.024		2121.72	0.02863			1959.99	0.1704		1954.7	0.02924		1956.94	0.04048		2229.97	0.132168		2232.53	0.038076		2235.08	0.051144		2116.85	0.14025		2119.28	0.02544		2121.7	0.020865		2135.55	0.25984		2138	0.03168		2140.44	0.0329536		2173.12	0.20878		2176.2
2122.96	0.11473		2125.39	0.016		2127.82	0.04499			1965.64	0.2556		1960.32	0.04644		1962.56	0.02944		2236.39	0.280857		2238.95	0.034068		2241.51	0.02131		2122.95	0.14025		2125.37	0.02067		2127.8	0.02247		2141.7	0.22736		2144.15	0.03564		2146.59	0.0247152		2179.37	0.25696		2182.46
2129.06	0.14751		2131.49	0.024		2133.91	0.02454			1971.28	0.1846		1965.94	0.01548		1968.18	0.02576		2242.81	0.181731		2245.37	0.022044		2247.93	0.038358		2129.04	0.16575		2131.47	0.02544		2133.9	0.01284		2147.85	0.22736		2150.3	0.02574		2152.75	0.0329536		2185.62	0.20878		2188.72
2135.16	0.24585		2137.58	0.026		2140.01	0.042945			1976.93	0.213		1971.57	0.02752		1973.81	0.02208		2249.24	0.115647		2251.79	0.022044		2254.35	0.031965		2135.14	0.11475		2137.57	0.02862		2140	0.033705		2154	0.21112		2156.45	0.04158		2158.9	0.0370728		2191.87	0.20878		2194.98
2141.26	0.09834		2143.68	0.04		2146.11	0.03272			1982.57	0.1846		1977.19	0.02752		1979.43	0.03312		2255.66	0.181731		2258.22	0.02004		2260.77	0.027703		2141.24	0.153		2143.67	0.02703		2146.09	0.017655		2160.15	0.22736		2162.6	0.03366		2165.05	0.030894		2198.12	0.20878		2201.24
2147.36	0.22946		2149.78	0.03		2152.21	0.038855			1988.22	0.142		1982.81	0.03784		1985.05	0.03496		2262.08	0.264336		2264.64	0.026052		2267.2	0.023441		2147.34	0.11475		2149.76	0.01749		2152.19	0.040125		2166.3	0.19488		2168.75	0.02178		2171.2	0.0329536		2204.37	0.12848		2207.5
2153.46	0.19668		2155.88	0.03		2158.31	0.03272			1993.86	0.1278		1988.44	0.0258		1990.68	0.02024		2268.51	0.148689		2271.06	0.022044		2273.62	0.044751		2153.43	0.19125		2155.86	0.03339		2158.29	0.01605		2172.45	0.14616		2174.9	0.02574		2177.35	0.0185364		2210.62	0.25696		2213.76
2159.56	0.19668		2161.98	0.038		2164.41	0.03272			1999.51	0.2414		1994.06	0.01548		1996.3	0.02944		2274.93	0.198252		2277.48	0.04008		2280.04	0.027703		2159.53	0.16575		2161.96	0.01908		2164.38	0.02247		2178.6	0.2436		2181.05	0.02178		2183.5	0.0370728		2216.87	0.20878		2220.02
2165.66	0.13112		2168.08	0.026		2170.51	0.026585			2005.16	0.1846		1999.68	0.02064		2001.92	0.02392		2281.35	0.247815		2283.91	0.026052		2286.46	0.036227		2165.63	0.08925		2168.06	0.01908		2170.48	0.024075		2184.75	0.22736		2187.2	0.02772		2189.65	0.030894		2223.12	0.11242		2226.28
2171.76	0.19668		2174.18	0.028		2176.61	0.02454			2010.81	0.0994		2005.3	0.02408		2007.54	0.02024		2287.77	0.198252		2290.33	0.026052		2292.89	0.034096		2171.73	0.102		2174.16	0.01431		2176.58	0.02889		2190.9	0.11368		2193.35	0.01782		2195.8	0.0350132		2229.37	0.19272		2232.54
2177.86	0.14751		2180.28	0.038		2182.71	0.01636			2016.46	0.1846		2010.92	0.01548		2013.16	0.04048		2294.2	0.16521		2296.75	0.02004		2299.31	0.019179		2177.83	0.19125		2180.26	0.01749		2182.68	0.017655		2197.05	0.19488		2199.5	0.01782		2201.95	0.0370728		2235.62	0.14454		2238.8
2183.96	0.22946		2186.38	0.028		2188.81	0.0409			2022.11	0.142		2016.54	0.02064		2018.78	0.02576		2300.62	0.264336		2303.18	0.02004		2305.73	0.029834		2183.93	0.16575		2186.36	0.02067		2188.78	0.01926		2203.21	0.12992		2205.65	0.0396		2208.1	0.0370728		2241.87	0.20878		2245.06
2190.06	0.18029		2192.48	0.036		2194.91	0.026585			2027.76	0.1562		2022.16	0.01892		2024.4	0.03864		2307.04	0.16521		2309.6	0.044088		2312.15	0.038358		2190.03	0.08925		2192.46	0.02385		2194.88	0.02889		2209.36	0.21112		2211.8	0.02772		2214.25	0.0350132		2248.12	0.1606		2251.32
2196.16	0.18029		2198.58	0.024		2201.01	0.038855			2033.41	0.1562		2027.78	0.03268		2030.02	0.02392		2313.46	0.214773		2316.02	0.02004		2318.58	0.029834		2196.13	0.21675		2198.56	0.02544		2200.98	0.02568		2215.51	0.17864		2217.95	0.0297		2220.4	0.0329536		2254.37	0.17666		2257.58
2202.26	0.14751		2204.68	0.042		2207.11	0.034765			2039.06	0.142		2033.4	0.02408		2035.64	0.03312		2319.89	0.198252		2322.44	0.024048		2325	0.029834		2202.23	0.153		2204.66	0.0159		2207.08	0.02568		2221.66	0.17864		2224.11	0.03762		2226.55	0.0350132		2260.62	0.1606		2263.84
2208.36	0.24585		2210.78	0.024		2213.21	0.02454			2044.71	0.1704		2039.02	0.0258		2041.26	0.02944		2326.31	0.214773		2328.86	0.02004		2331.42	0.017048		2208.33	0.16575		2210.76	0.02226		2213.18	0.02247		2227.81	0.14616		2230.26	0.02772		2232.7	0.0267748		2266.87	0.19272		2270.1
2214.46	0.1639		2216.88	0.024		2219.31	0.02863			2050.36	0.142		2044.64	0.03784		2046.88	0.02944		2332.73	0.247815		2335.28	0.024048		2337.84	0.023441		2214.43	0.153		2216.86	0.01431		2219.28	0.020865		2233.96	0.19488		2236.41	0.0297		2238.86	0.0288344		2273.12	0.17666		2276.36
2220.56	0.08195		2222.98	0.016		2225.41	0.034765			2056.01	0.142		2050.26	0.01548		2052.5	0.02392		2339.15	0.115647		2341.7	0.028056		2344.26	0.023441		2220.53	0.16575		2222.96	0.03021		2225.38	0.020865		2240.11	0.17864		2242.56	0.02574		2245.01	0.0247152		2279.37	0.19272		2282.62
2226.66	0.26224		2229.08	0.022		2231.51	0.02454			2061.66	0.1704		2055.88	0.02752		2058.12	0.02944		2345.57	0.148689		2348.12	0.03006		2350.68	0.038358		2226.63	0.14025		2229.06	0.02544		2231.48	0.024075		2246.26	0.19488		2248.71	0.03168		2251.16	0.0267748		2285.62	0.14454		2288.88
2232.76	0.22946		2235.18	0.026		2237.61	0.02045			2067.31	0.1562		2061.5	0.02408		2063.74	0.0184		2351.99	0.181731		2354.54	0.014028		2357.1	0.04262		2232.73	0.1275		2235.16	0.00954		2237.58	0.024075		2252.41	0.14616		2254.86	0.03168		2257.31	0.0329536		2291.87	0.19272		2295.14
2238.86	0.09834		2241.28	0.022		2243.71	0.038855			2072.96	0.142		2067.12	0.02752		2069.36	0.02944		2358.41	0.247815		2360.96	0.014028		2363.52	0.027703		2238.83	0.14025		2241.26	0.02226		2243.68	0.01605		2258.56	0.19488		2261.01	0.03168		2263.46	0.020596		2298.12	0.12848		2301.4
2244.96	0.19668		2247.38	0.034		2249.81	0.026585			2078.61	0.1562		2072.74	0.02924		2074.98	0.02392		2364.83	0.16521		2367.38	0.014028		2369.94	0.029834		2244.93	0.19125		2247.36	0.01908		2249.78	0.01284		2264.71	0.12992		2267.16	0.02178		2269.61	0.0494304		2304.37	0.22484		2307.66
2251.06	0.24585		2253.48	0.028		2255.91	0.03681			2084.26	0.1278		2078.36	0.01892		2080.6	0.02208		2371.25	0.148689		2373.8	0.026052		2376.36	0.029834		2251.03	0.153		2253.46	0.01908		2255.88	0.024075		2270.86	0.22736		2273.31	0.04158		2275.76	0.020596		2310.62	0.20878		2313.92
2257.16	0.18029		2259.58	0.024		2262.01	0.03272			2089.91	0.213		2083.98	0.02924		2086.22	0.04048		2377.67	0.231294		2380.22	0.018036		2382.78	0.023441		2257.13	0.08925		2259.56	0.02385		2261.98	0.01926		2277.01	0.21112		2279.46	0.02178		2281.91	0.0288344		2316.87	0.12848		2320.18
2263.26	0.1639		2265.68	0.018		2268.11	0.014315			2095.56	0.142		2089.6	0.02924		2091.84	0.0184		2384.09	0.264336		2386.64	0.044088		2389.2	0.029834		2263.23	0.14025		2265.66	0.01431		2268.08	0.027285		2283.16	0.12992		2285.61	0.02178		2288.06	0.0267748		2323.12	0.06424		2326.44
2269.36	0.26224		2271.78	0.018		2274.21	0.026585			2101.21	0.0568		2095.22	0.01892		2097.46	0.02576		2390.51	0.132168		2393.06	0.018036		2395.62	0.019179		2269.33	0.204		2271.76	0.01431		2274.18	0.030495		2289.31	0.06496		2291.76	0.0198		2294.21	0.0370728		2329.37	0.27302		2332.7
2275.46	0.14751		2277.88	0.046		2280.31	0.0409			2106.86	0.1846		2100.84	0.01892		2103.08	0.02944		2396.93	0.198252		2399.48	0.022044		2402.04	0.027703		2275.43	0.08925		2277.86	0.00636		2280.28	0.01926		2295.47	0.27608		2297.91	0.02178		2300.36	0.0247152		2335.62	0.20878		2338.96
2281.56	0.21307		2283.98	0.02		2286.41	0.02454			2112.51	0.2556		2106.46	0.01376		2108.7	0.0276		2403.35	0.181731		2405.9	0.018036		2408.46	0.017048		2281.53	0.1275		2283.96	0.01431		2286.38	0.020865		2301.62	0.21112		2304.06	0.02178		2306.51	0.0185364		2341.87	0.09636		2345.22
2287.66	0.21307		2290.08	0.022		2292.51	0.02863			2118.16	0.071		2112.08	0.02064		2114.32	0.02208		2409.77	0.181731		2412.32	0.018036		2414.88	0.023441		2287.63	0.16575		2290.06	0.02226		2292.48	0.02889		2307.77	0.09744		2310.22	0.02376		2312.66	0.0391324		2348.12	0.2409		2351.48
2293.76	0.1639		2296.18	0.018		2298.61	0.014315			2123.81	0.1562		2117.7	0.02064		2119.94	0.0184		2416.19	0.16521		2418.74	0.028056		2421.3	0.010655		2293.73	0.1785		2296.16	0.01749		2298.58	0.00963		2313.92	0.22736		2316.37	0.03366		2318.81	0.0247152		2354.37	0.2409		2357.74
2299.86	0.21307		2302.28	0.024		2304.71	0.02454			2129.46	0.1988		2123.32	0.02408		2125.56	0.03312		2422.61	0.132168		2425.16	0.006012		2427.72	0.014917		2299.83	0.153		2302.26	0.02862		2304.68	0.02568		2320.07	0.22736		2322.52	0.02772		2324.97	0.0370728		2360.62	0.12848		2364
2305.96	0.19668		2308.38	0.028		2310.81	0.02045			2135.11	0.1704		2128.94	0.02752		2131.18	0.02576		2429.03	0.264336		2431.58	0.032064		2434.14	0.017048		2305.93	0.11475		2308.36	0.01272		2310.78	0.01284		2326.22	0.1624		2328.67	0.02178		2331.12	0.0329536		2366.87	0.1606		2370.26
2312.06	0.08195		2314.48	0.03		2316.91	0.03272			2140.76	0.142		2134.56	0.0172		2136.8	0.03128		2435.45	0.181731		2438	0.024048		2440.56	0.023441		2312.03	0.19125		2314.46	0.02067		2316.88	0.017655		2332.37	0.1624		2334.82	0.01782		2337.27	0.0123576		2373.12	0.25696		2376.52
2318.16	0.24585		2320.58	0.01		2323.01	0.042945			2146.41	0.2272		2140.18	0.02408		2142.42	0.02392		2441.87	0.198252		2444.42	0.026052		2446.98	0.017048		2318.13	0.11475		2320.56	0.0159		2322.98	0.017655		2338.52	0.25984		2340.97	0.01782		2343.42	0.0288344		2379.37	0.14454		2382.78
2324.26	0.1639		2326.68	0.02		2329.11	0.026585			2152.06	0.142		2145.8	0.01548		2148.04	0.0184		2448.29	0.198252		2450.84	0.016032		2453.4	0.017048		2324.23	0.1275		2326.66	0.01272		2329.08	0.011235		2344.67	0.14616		2347.12	0.0396		2349.57	0.0391324		2385.62	0.20878		2389.04
2330.36	0.14751		2332.78	0.01		2335.21	0.022495			2157.71	0.142		2151.42	0.0172		2153.66	0.02392		2454.71	0.099126		2457.26	0.026052		2459.82	0.031965		2330.33	0.153		2332.76	0.01908		2335.18	0.00963		2350.82	0.21112		2353.27	0.02574		2355.72	0.0247152		2391.87	0.19272		2395.3
2336.46	0.19668		2338.88	0.02		2341.31	0.026585			2163.36	0.1562		2157.04	0.0344		2159.28	0.0276		2461.13	0.115647		2463.68	0.018036		2466.24	0.017048		2336.43	0.08925		2338.86	0.00636		2341.28	0.011235		2356.97	0.17864		2359.42	0.01782		2361.87	0.0267748		2398.12	0.17666		2401.56
2342.56	0.18029		2344.98	0.024		2347.41	0.030675			2169.01	0.142		2162.66	0.01548		2164.9	0.02576		2467.55	0.16521		2470.1	0.014028		2472.66	0.008524		2342.53	0.19125		2344.96	0.02385		2347.38	0.017655		2363.12	0.17864		2365.57	0.0198		2368.02	0.0185364		2404.37	0.20878		2407.82
2348.66	0.22946		2351.08	0.036		2353.51	0.022495			2174.66	0.213		2168.28	0.02064		2170.52	0.02576		2473.97	0.181731		2476.52	0.018036		2479.08	0.023441		2348.63	0.14025		2351.06	0.02226		2353.48	0.01284		2369.27	0.22736		2371.72	0.02574		2374.17	0.0226556		2410.62	0.17666		2414.08
2354.76	0.18029		2357.18	0.02		2359.61	0.026585			2180.31	0.1562		2173.9	0.0172		2176.14	0.01472		2480.39	0.214773		2482.94	0.01002		2485.5	0.02131		2354.73	0.14025		2357.16	0.01749		2359.58	0.011235		2375.42	0.1624		2377.87	0.0198		2380.32	0.020596		2416.87	0.0803		2420.34
2360.86	0.14751		2363.28	0.02		2365.71	0.014315			2185.96	0.0852		2179.52	0.01892		2181.76	0.02024		2486.81	0.115647		2489.36	0.022044		2491.92	0.019179		2360.83	0.14025		2363.26	0.01431		2365.68	0.01284		2381.58	0.09744		2384.02	0.03168		2386.47	0.0247152		2423.12	0.19272		2426.6
2366.96	0.22946		2369.38	0.022		2371.81	0.02045			2191.61	0.1562		2185.14	0.02408		2187.38	0.01656		2493.23	0.132168		2495.78	0.014028		2498.34	0.02131		2366.93	0.08925		2369.36	0.01749		2371.78	0.02889		2387.73	0.17864		2390.17	0.01584		2392.62	0.0432516		2429.37	0.20878		2432.86
2373.06	0.18029		2375.48	0.018		2377.91	0.02454			2197.26	0.1846		2190.76	0.02408		2193	0.0276		2499.65	0.148689		2502.2	0.024048		2504.76	0.004262		2373.03	0.08925		2375.46	0.0159		2377.88	0.008025		2393.88	0.22736		2396.32	0.01584		2398.77	0.0288344		2435.62	0.12848		2439.12
2379.16	0.18029		2381.58	0.022		2384.01	0.014315			2202.91	0.1562		2196.38	0.0086		2198.62	0.03864		2506.07	0.198252		2508.62	0.008016		2511.18	0.014917		2379.13	0.11475		2381.56	0.01272		2383.98	0.008025		2400.03	0.11368		2402.48	0.00792		2404.92	0.0247152		2441.87	0.1606		2445.38
2385.26	0.1639		2387.68	0.018		2390.11	0.01227			2208.56	0.1278		2202	0.0172		2204.24	0.02392		2512.49	0.181731		2515.04	0.012024		2517.6	0.02131		2385.23	0.14025		2387.66	0.01113		2390.08	0.01605		2406.18	0.1624		2408.63	0.01782		2411.07	0.0267748		2448.12	0.19272		2451.64
2391.36	0.09834		2393.78	0.008		2396.21	0.01227			2214.21	0.142		2207.62	0.00688		2209.86	0.01656		2518.91	0.099126		2521.46	0.008016		2524.02	0.023441		2391.33	0.16575		2393.76	0.00795		2396.18	0.01605		2412.33	0.21112		2414.78	0.02772		2417.23	0.0350132		2454.37	0.22484		2457.9
2397.46	0.22946		2399.88	0.03		2402.31	0.022495			2219.86	0.1846		2213.24	0.01548		2215.48	0.02392		2525.33	0.16521		2527.88	0.014028		2530.44	0.023441		2397.43	0.08925		2399.86	0.01749		2402.28	0.014445		2418.48	0.21112		2420.93	0.02178		2423.38	0.0144172		2460.62	0.19272		2464.16
2403.56	0.18029		2405.98	0.028		2408.41	0.01636			2225.51	0.213		2218.86	0.02236		2221.1	0.03128		2531.75	0.16521		2534.3	0.018036		2536.86	0.029834		2403.53	0.102		2405.96	0.01113		2408.38	0.01605		2424.63	0.21112		2427.08	0.03366		2429.53	0.0267748		2466.87	0.14454		2470.42
2409.66	0.1639		2412.08	0.022		2414.51	0.014315			2231.16	0.1136		2224.48	0.02064		2226.72	0.01472		2538.17	0.132168		2540.72	0.028056		2543.28	0.014917		2409.63	0.11475		2412.06	0.02067		2414.48	0.00321		2430.78	0.12992		2433.23	0.01584		2435.68	0.0164768		2473.12	0.1606		2476.68
2415.76	0.19668		2418.18	0.014		2420.61	0.01636			2236.81	0.142		2230.1	0.02752		2232.34	0.02576		2544.59	0.132168		2547.14	0.024048		2549.7	0.023441		2415.73	0.16575		2418.16	0.00477		2420.58	0.011235		2436.93	0.17864		2439.38	0.02178		2441.83	0.0267748		2479.37	0.19272		2482.94
2421.86	0.09834		2424.28	0.026		2426.71	0.03272			2242.46	0.1562		2235.72	0.01376		2237.96	0.01288		2551.01	0.16521		2553.56	0.022044		2556.12	0.025572		2421.83	0.1275		2424.26	0.00954		2426.68	0.01605		2443.08	0.1624		2445.53	0.01386		2447.98	0.0144172		2485.62	0.1606		2489.2
2427.96	0.11473		2430.38	0.018		2432.81	0.014315			2248.11	0.1846		2241.34	0.02236		2243.58	0.02024		2557.43	0.181731		2559.98	0.02004		2562.54	0.019179		2427.93	0.0765		2430.36	0.00636		2432.78	0.017655		2449.23	0.17864		2451.68	0.02178		2454.13	0.0247152		2491.87	0.1606		2495.46
2434.06	0.1639		2436.48	0.014		2438.91	0.006135			2253.76	0.142		2246.96	0.01376		2249.2	0.01656		2563.85	0.148689		2566.4	0.016032		2568.96	0.023441		2434.03	0.11475		2436.46	0.01113		2438.88	0.017655		2455.38	0.17864		2457.83	0.02772		2460.28	0.0082384		2498.12	0.11242		2501.72
2440.16	0.18029		2442.58	0.018		2445.01	0.02045			2259.41	0.0994		2252.58	0.01376		2254.82	0.0184		2570.27	0.132168		2572.82	0.024048		2575.38	0.012786		2440.13	0.1275		2442.56	0.01431		2444.98	0.020865		2461.53	0.11368		2463.98	0.00198		2466.43	0.0164768		2504.37	0.25696		2507.98
2446.26	0.18029		2448.68	0.01		2451.11	0.022495			2265.06	0.142		2258.2	0.02236		2260.44	0.00736		2576.69	0.181731		2579.24	0.022044		2581.8	0.029834		2446.23	0.11475		2448.66	0.01908		2451.08	0.01284		2467.68	0.2436		2470.13	0.03366		2472.58	0.0144172		2510.62	0.11242		2514.24
2452.36	0.13112		2454.78	0.016		2457.21	0.01636			2270.71	0.1562		2263.82	0.00516		2266.06	0.01472		2583.11	0.066084		2585.66	0.018036		2588.22	0.025572		2452.33	0.08925		2454.76	0.02067		2457.18	0.017655		2473.84	0.12992		2476.28	0.01782		2478.73	0.020596		2516.87	0.2409		2520.5
2458.46	0.11473		2460.88	0.014		2463.31	0.02045			2276.36	0.1704		2269.44	0.02752		2271.68	0.01288		2589.53	0.066084		2592.08	0.022044		2594.64	0.014917		2458.43	0.11475		2460.86	0.01749		2463.28	0.017655		2479.99	0.2436		2482.43	0.02574		2484.88	0.020596		2523.12	0.14454		2526.76
2464.56	0.13112		2466.98	0.022		2469.41	0.00818			2282.01	0.1562		2275.06	0.0172		2277.3	0.0184		2595.95	0.115647		2598.5	0.016032		2601.06	0.017048		2464.53	0.153		2466.96	0.01431		2469.38	0.01605		2486.14	0.12992		2488.59	0.01386		2491.03	0.0123576		2529.37	0.14454		2533.02
2470.66	0.18029		2473.08	0.016		2475.51	0.00818			2287.66	0.142		2280.68	0.01892		2282.92	0.0184		2602.37	0.066084		2604.92	0.02004		2607.48	0.014917		2470.63	0.102		2473.06	0.0159		2475.48	0.01284		2492.29	0.12992		2494.74	0.02574		2497.18	0.0164768		2535.62	0.11242		2539.28
2476.76	0.22946		2479.18	0.012		2481.61	0.02454			2293.31	0.1136		2286.3	0.01548		2288.54	0.01288		2608.79	0.099126		2611.34	0.018036		2613.9	0.012786		2476.73	0.11475		2479.16	0.01431		2481.58	0.014445		2498.44	0.11368		2500.89	0.01386		2503.34	0.0267748		2541.87	0.0803		2545.54
2482.86	0.09834		2485.28	0.008		2487.71	0.02045			2298.96	0.071		2291.92	0.02408		2294.16	0.0184		2615.21	0.099126		2617.76	0.018036		2620.32	0.025572		2482.83	0.153		2485.26	0.01749		2487.68	0.01926		2504.59	0.09744		2507.04	0.0198		2509.48	0.0082384		2548.12	0.19272		2551.8
2488.96	0.11473		2491.38	0.01		2493.81	0.022495			2304.61	0.1278		2297.54	0.0086		2299.78	0.0184		2621.63	0.066084		2624.18	0.008016		2626.74	0.012786		2488.93	0.03825		2491.36	0.01431		2493.78	0.017655		2510.74	0.19488		2513.19	0.01782		2515.64	0.0123576		2554.37	0.17666		2558.06
2495.06	0.1639		2497.48	0.016		2499.91	0.02045			2310.26	0.1562		2303.16	0.01892		2305.4	0.0092		2628.05	0.033042		2630.6	0.028056		2633.16	0.012786		2495.03	0.06375		2497.46	0.01908		2499.88	0.014445		2516.89	0.19488		2519.34	0.01188		2521.79	0.0247152		2560.62	0.1606		2564.32
2501.16	0.11473		2503.58	0.024		2506.01	0.022495			2315.91	0.1846		2308.78	0.01204		2311.02	0.01288		2634.47	0.115647		2637.02	0.024048		2639.58	0.019179		2501.13	0.08925		2503.56	0.01272		2505.98	0.01284		2523.04	0.14616		2525.49	0.00792		2527.94	0.0164768		2566.87	0.12848		2570.58
2507.26	0.1639		2509.68	0.024		2512.11	0.01636			2321.56	0.0994		2314.4	0.01204		2316.64	0.0184		2640.89	0.148689		2643.44	0.026052		2646	0.019179		2507.23	0.03825		2509.66	0.01908		2512.08	0.00963		2529.19	0.11368		2531.64	0.0198		2534.09	0.0185364		2573.12	0.09636		2576.84
2513.36	0.14751		2515.78	0.026		2518.21	0.030675			2327.21	0.1136		2320.02	0.00516		2322.26	0.01656		2647.31	0.132168		2649.86	0.01002		2652.42	0.014917		2513.33	0.0765		2515.76	0.01113		2518.18	0.008025		2535.34	0.11368		2537.79	0.01386		2540.24	0.0185364		2579.37	0.14454		2583.1
2519.46	0.18029		2521.88	0.01		2524.31	0.01227			2332.86	0.0994		2325.64	0.01892		2327.88	0.01472		2653.73	0.099126		2656.28	0.014028		2658.84	0.019179		2519.43	0.051		2521.86	0.01272		2524.28	0.01926		2541.49	0.1624		2543.94	0.02574		2546.39	0.0041192		2585.62	0.20878		2589.36
2525.56	0.11473		2527.98	0.024		2530.41	0.014315			2338.51	0.142		2331.26	0.01032		2333.5	0.01656		2660.15	0.198252		2662.7	0.01002		2665.26	0.008524		2525.53	0.06375		2527.96	0.00795		2530.38	0.011235		2547.65	0.17864		2550.09	0.00594		2552.54	0.0123576		2591.87	0.17666		2595.62
2531.66	0.14751		2534.08	0.02		2536.51	0.022495			2344.16	0.1988		2336.88	0.02408		2339.12	0.00736		2666.57	0.198252		2669.12	0.014028		2671.68	0.010655		2531.63	0.03825		2534.06	0.01749		2536.48	0.00963		2553.79	0.17864		2556.24	0.01188		2558.69	0.0226556		2598.12	0.06424		2601.88
2537.76	0.21307		2540.18	0.016		2542.61	0.01636			2349.81	0.0852		2342.5	0.00344		2344.74	0.0092		2672.99	0.132168		2675.54	0.006012		2678.1	0.014917		2537.73	0.0765		2540.16	0.02226		2542.58	0.014445		2559.95	0.0812		2562.39	0.00792		2564.84	0.020596		2604.37	0.11242		2608.14
2543.86	0.06556		2546.28	0.022		2548.71	0.030675			2355.46	0.0994		2348.12	0.01032		2350.36	0.0184		2679.41	0.115647		2681.96	0.008016		2684.52	0.019179		2543.83	0.102		2546.26	0.02385		2548.68	0.01284		2566.1	0.12992		2568.54	0.0099		2570.99	0.0226556		2610.62	0.1606		2614.4
2549.96	0.06556		2552.38	0.016		2554.81	0.018405			2361.11	0.142		2353.74	0.00688		2355.98	0.0184		2685.83	0.099126		2688.38	0.014028		2690.94	0.012786		2549.93	0.08925		2552.36	0.00636		2554.78	0.014445		2572.25	0.1624		2574.7	0.01782		2577.14	0.0226556		2616.87	0.14454		2620.66
2556.06	0.08195		2558.48	0.024		2560.91	0.014315			2366.76	0.0852		2359.36	0.01032		2361.6	0.02024		2692.25	0.049563		2694.8	0.014028		2697.36	0.02131		2556.03	0.08925		2558.46	0.01272		2560.88	0.00963		2578.4	0.11368		2580.85	0.02376		2583.29	0.0185364		2623.12	0.12848		2626.92
2562.16	0.09834		2564.58	0.016		2567.01	0.014315			2372.41	0.1562		2364.98	0.01548		2367.22	0.02208		2698.67	0.099126		2701.22	0.016032		2703.78	0.012786		2562.13	0.1785		2564.56	0.00318		2566.98	0.01284		2584.55	0.14616		2587	0.02178		2589.45	0.020596		2629.37	0.14454		2633.18
2568.26	0.04917		2570.68	0.02		2573.11	0.01227			2378.06	0.1136		2370.6	0.01892		2372.84	0.01656		2705.09	0.099126		2707.64	0.008016		2710.2	0.012786		2568.23	0.102		2570.66	0.01431		2573.08	0.00642		2590.7	0.14616		2593.15	0.02574		2595.6	0.0288344		2635.62	0.17666		2639.44
2574.36	0.09834		2576.78	0.016		2579.21	0.01227			2383.71	0.142		2376.22	0.02064		2378.46	0.01656		2711.51	0.099126		2714.06	0.022044		2716.62	0.010655		2574.33	0.1275		2576.76	0.00636		2579.18	0.00963		2596.85	0.19488		2599.3	0.0099		2601.75	0.0123576		2641.87	0.11242		2645.7
2580.46	0.09834		2582.88	0.016		2585.31	0.02454			2389.36	0.1136		2381.84	0.02064		2384.08	0.02576		2717.93	0.115647		2720.48	0.006012		2723.04	0.014917		2580.43	0.0765		2582.86	0.00477		2585.28	0.01284		2603	0.09744		2605.45	0.02574		2607.9	0.0123576		2648.12	0.1606		2651.96
2586.56	0.06556		2588.98	0.008		2591.41	0.01227			2395.01	0.142		2387.46	0.0086		2389.7	0.01104		2724.35	0.082605		2726.9	0.008016		2729.46	0.010655		2586.53	0.102		2588.96	0.01113		2591.38	0.011235		2609.15	0.1624		2611.6	0.0198		2614.05	0.0226556		2654.37	0.20878		2658.22
2592.66	0.04917		2595.08	0.028		2597.51	0.01227			2400.66	0.1136		2393.08	0.02408		2395.32	0.01104		2730.77	0.082605		2733.32	0.01002		2735.88	0.004262		2592.63	0.051		2595.06	0.01113		2597.48	0.01284		2615.3	0.19488		2617.75	0.01386		2620.2	0.0164768		2660.62	0.03212		2664.48
2598.76	0.09834		2601.18	0.024		2603.61	0.018405			2406.31	0.1136		2398.7	0.01548		2400.94	0.02024		2737.19	0.082605		2739.74	0.012024		2742.3	0.014917		2598.73	0.051		2601.16	0.01272		2603.58	0.01284		2621.45	0		2623.9	0.0198		2626.35	0.030894		2666.87	0.0803		2670.74
2604.86	0.14751		2607.28	0.026		2609.71	0.018405			2411.96	0.0568		2404.32	0.01204		2406.56	0.01472		2743.61	0.049563		2746.16	0.02004		2748.72	0.019179		2604.83	0.08925		2607.26	0.00477		2609.68	0.008025		2627.6	0		2630.05	0.01782		2632.5	0.0164768		2673.12	0.0803		2677
2610.96	0.08195		2613.38	0.008		2615.81	0.01227			2417.61	0.0568		2409.94	0.01892		2412.18	0.0276		2750.03	0.066084		2752.58	0.016032		2755.14	0.010655		2610.93	0.08925		2613.36	0.00954		2615.78	0.00963		2620.51	0.06496		2636.2	0.02376		2638.65	0.0164768		2679.37	0.11242		2683.26
2617.06	0.13112		2619.48	0.014		2621.91	0.01636			2423.26	0.0994		2415.56	0.01376		2417.8	0.01472		2756.45	0.082605		2759	0.014028		2761.56	0.010655		2617.03	0.0255		2619.46	0.01749		2621.88	0.00642		2626.63	0.06496		2642.35	0.01584		2644.8	0.0144172		2685.62	0.01606		2689.52
2623.16	0.19668		2625.58	0.008		2628.01	0.01227			2428.91	0.0568		2421.18	0.02064		2423.42	0.01472		2762.87	0.033042		2765.42	0.012024		2767.98	0.008524		2623.13	0.102		2625.56	0.00477		2627.98	0.01284		2632.75	0.04872		2648.5	0.01584		2650.95	0.0123576		2691.87	0.09636		2695.78
2629.26	0.14751		2631.68	0.014		2634.11	0.00818			2434.56	0.071		2426.8	0.01376		2429.04	0.01288		2769.29	0.16521		2771.84	0.012024		2774.4	0.014917		2629.23	0.051		2631.66	0.00795		2634.08	0.00642		2638.87	0.11368		2654.65	0.01782		2657.1	0.010298		2698.12	0.11242		2702.04
2635.36	0.14751		2637.78	0.008		2640.21	0.014315			2440.21	0.0568		2432.42	0.01376		2434.66	0.01104		2775.71	0.214773		2778.26	0.012024		2780.82	0.010655		2635.33	0.0765		2637.76	0.00636		2640.18	0.004815		2644.99	0.06496		2660.8	0.01386		2663.25	0.0267748		2704.37	0.04818		2708.3
2641.46	0.14751		2643.88	0.008		2646.31	0.01636			2445.86	0.071		2438.04	0.01548		2440.28	0.0092		2782.13	0.115647		2784.68	0.004008		2787.24	0.017048		2641.43	0.051		2643.86	0.01272		2646.28	0.01605		2651.11	0.0812		2666.95	0.01188		2669.4	0.010298		2710.62	0.04818		2714.56
2647.56	0.08195		2649.98	0.012		2652.41	0.014315			2451.51	0.0426		2443.66	0.01204		2445.9	0.02392		2788.55	0.082605		2791.1	0.02004		2793.66	0.010655		2647.53	0.051		2649.96	0.0159		2652.38	0.011235		2657.23	0.06496		2673.1	0.02376		2675.55	0.0123576		2716.87	0.09636		2720.82
2653.66	0.06556		2656.08	0.014		2658.51	0.01636			2457.16	0.071		2449.28	0.01032		2451.52	0.0092		2794.97	0.099126		2797.52	0.014028		2800.08	0.002131		2653.63	0.06375		2656.06	0.00954		2658.48	0.00963		2663.35	0.0812		2679.25	0.02376		2681.7	0.0185364		2723.12	0.12848		2727.08
2659.76	0.08195		2662.18	0.016		2664.61	0.014315			2462.81	0.0994		2454.9	0.02064		2457.14	0.0092		2801.39	0.148689		2803.94	0.012024		2806.5	0.008524		2659.73	0.051		2662.16	0.00954		2664.58	0		2669.47	0.04872		2685.4	0.02772		2687.85	0.0144172		2729.37	0.09636		2733.34
2665.86	0.09834		2668.28	0.006		2670.71	0.010225			2468.46	0.0994		2460.52	0.02064		2462.76	0.01656		2807.81	0.066084		2810.36	0.01002		2812.92	0.017048		2665.83	0.06375		2668.26	0.01272		2670.68	0.011235		2675.59	0.0812		2691.55	0.00594		2694	0.0185364		2735.62	0.11242		2739.6
2671.96	0.11473		2674.38	0.012		2676.81	0.01227			2474.11	0.0994		2466.14	0.02408		2468.38	0.01472		2814.23	0.115647		2816.78	0.014028		2819.34	0.023441		2671.93	0.1275		2674.36	0.00795		2676.78	0.00642		2681.71	0.11368		2697.7	0.01782		2700.15	0.010298		2741.87	0.20878		2745.86
2678.06	0.03278		2680.48	0.022		2682.91	0.00818			2479.76	0.1562		2471.76	0.00516		2474	0.01656		2820.65	0.132168		2823.2	0.008016		2825.76	0.019179		2678.03	0.14025		2680.46	0.00636		2682.88	0.011235		2687.83	0.11368		2703.85	0.00198		2706.3	0.0164768		2748.12	0.12848		2752.12
2684.16	0.13112		2686.58	0.006		2689.01	0.014315			2485.41	0.1562		2477.38	0.01376		2479.62	0.0092		2827.07	0.049563		2829.62	0.012024		2832.18	0.012786		2684.13	0.08925		2686.56	0.01272		2688.98	0.01284		2693.95	0.11368		2710	0.0198		2712.45	0.0061788		2754.37	0.1606		2758.38
2690.26	0.06556		2692.68	0.01		2695.11	0.00818			2491.06	0.1136		2483	0.00344		2485.24	0.01288		2833.49	0.082605		2836.04	0.012024		2838.6	0.008524		2690.23	0.03825		2692.66	0.00795		2695.08	0.004815		2700.07	0.17864		2716.15	0.00396		2718.6	0.010298		2760.62	0.09636		2764.64
2696.36	0.08195		2698.78	0.004		2701.21	0.00818			2496.71	0.0994		2488.62	0.01548		2490.86	0.00736		2839.91	0.066084		2842.46	0.016032		2845.02	0.004262		2696.33	0.11475		2698.76	0.01431		2701.18	0.004815		2706.19	0.17864		2722.3	0.0099		2724.75	0.0185364		2766.87	0.11242		2770.9
2702.46	0.06556		2704.88	0.014		2707.31	0.018405			2502.36	0.1136		2494.24	0.00516		2496.48	0.0092		2846.33	0.082605		2848.88	0.004008		2851.44	0.014917		2702.43	0.0765		2704.86	0.00477		2707.28	0.00642		2712.31	0.12992		2728.45	0.00594		2730.9	0.0144172		2773.12	0.0803		2777.16
2708.56	0.06556		2710.98	0.02		2713.41	0.01227			2508.01	0.0852		2499.86	0.00688		2502.1	0.01656		2852.75	0.082605		2855.3	0.016032		2857.86	0.017048		2708.53	0.06375		2710.96	0.01113		2713.38	0.014445		2718.43	0.11368		2734.6	0.0198		2737.05	0.010298		2779.37	0.04818		2783.42
2714.66	0.08195		2717.08	0.014		2719.51	0.014315			2513.66	0.0284		2505.48	0.00688		2507.72	0.01104		2859.17	0.099126		2861.72	0.014028		2864.28	0.014917		2714.63	0.0765		2717.06	0.00795		2719.48	0.020865		2724.55	0.11368		2740.75	0.01188		2743.2	0.020596		2785.62	0.12848		2789.68
2720.76	0.06556		2723.18	0.016		2725.61	0.002045			2519.31	0.0852		2511.1	0.01548		2513.34	0.01104		2865.59	0.148689		2868.14	0.02004		2870.7	0.014917		2720.73	0.08925		2723.16	0.00636		2725.58	0.01284		2730.67	0.11368		2746.9	0.0099		2749.35	0.0144172		2791.87	0.0803		2795.94
2726.86	0.08195		2729.28	0.008		2731.71	0.010225			2524.96	0.071		2516.72	0.01204		2518.96	0.0184		2872.01	0.099126		2874.56	0.008016		2877.12	0.010655		2726.83	0.0765		2729.26	0.00954		2731.68	0.004815		2736.79	0.03248		2753.05	0.00792		2755.5	0.0082384		2798.12	0.06424		2802.2
2732.96	0.13112		2735.38	0.014		2737.81	0.01227			2530.61	0.0852		2522.34	0.0086		2524.58	0.0092		2878.43	0.115647		2880.98	0.008016		2883.54	0.006393		2732.93	0.03825		2735.36	0.01113		2737.78	0.004815		2742.91	0.0812		2759.2	0.02178		2761.65	0.010298		2804.37	0.09636		2808.46
2739.06	0.21307		2741.48	0.012		2743.91	0.014315			2536.26	0.071		2527.96	0.00688		2530.2	0.01104		2884.85	0.099126		2887.4	0.004008		2889.96	0.017048		2739.03	0.03825		2741.46	0.01113		2743.88	0.00321		2749.03	0.09744		2765.35	0.00594		2767.8	0.0123576		2810.62	0.09636		2814.72
2745.16	0.08195		2747.58	0.004		2750.01	0.01227			2541.91	0.0994		2533.58	0.01548		2535.82	0.0092		2891.27	0.099126		2893.82	0.002004		2896.38	0.012786		2745.13	0.06375		2747.56	0.00477		2749.98	0.01605		2755.15	0.09744		2771.5	0.00792		2773.95	0.0082384		2816.87	0.06424		2820.98
2751.26	0.09834		2753.68	0.02		2756.11	0.010225			2547.56	0.0568		2539.2	0.0086		2541.44	0.01104		2897.69	0.066084		2900.24	0.016032		2902.8	0.014917		2751.23	0.06375		2753.66	0.00954		2756.08	0.008025		2761.27	0.06496		2777.65	0.0099		2780.1	0.0082384		2823.12	0.0803		2827.24
2757.36	0.09834		2759.78	0.012		2762.21	0.002045			2553.21	0.0568		2544.82	0.00688		2547.06	0.00736		2904.11	0.181731		2906.66	0.01002		2909.22	0.012786		2757.33	0.08925		2759.76	0.01908		2762.18	0.014445		2767.39	0.12992		2783.8	0.00792		2786.25	0.0061788		2829.37	0.04818		2833.5
2763.46	0.13112		2765.88	0.012		2768.31	0.00818			2558.86	0.071		2550.44	0.0086		2552.68	0.00736		2910.53	0.066084		2913.08	0.012024		2915.64	0.002131		2763.43	0.11475		2765.86	0.00795		2768.28	0.00963		2773.51	0.06496		2789.95	0.01782		2792.4	0.0226556		2835.62	0.06424		2839.76
2769.56	0.06556		2771.98	0.01		2774.41	0.014315			2564.51	0.0426		2556.06	0.00688		2558.3	0.00552		2916.95	0.132168		2919.5	0.008016		2922.06	0.012786		2769.53	0.0765		2771.96	0.00636		2774.38	0.00642		2779.63	0.06496		2796.1	0.0198		2798.55	0.0123576		2841.87	0.06424		2846.02
2775.66	0.11473		2778.08	0.008		2780.51	0.022495			2570.16	0.0568		2561.68	0.01204		2563.92	0.02024		2923.37	0.016521		2925.92	0.016032		2928.48	0.008524		2775.63	0.0765		2778.06	0.00636		2780.48	0.008025		2785.75	0.06496		2802.25	0.00792		2804.7	0.0123576		2848.12	0.04818		2852.28
2781.76	0.11473		2784.18	0.012		2786.61	0.02045			2575.81	0.071		2567.3	0.0172		2569.54	0.01104		2929.79	0.16521		2932.34	0.016032		2934.9	0.010655		2781.73	0.0765		2784.16	0.00477		2786.58	0.011235		2791.87	0.04872		2808.4	0.01584		2810.85	0		2854.37	0.14454		2858.54
2787.86	0.06556		2790.28	0.014		2792.71	0.010225			2581.46	0.071		2572.92	0.01032		2575.16	0.01104		2936.21	0.099126		2938.76	0.004008		2941.32	0.010655		2787.83	0.08925		2790.26	0.00318		2792.68	0.008025		2797.99	0.0812		2814.55	0.01188		2817	0.0144172		2860.62	0.17666		2864.8
2793.96	0.08195		2796.38	0.012		2798.81	0.010225			2587.11	0.1136		2578.54	0.01032		2580.78	0		2942.63	0.033042		2945.18	0.012024		2947.74	0.008524		2793.93	0.051		2796.36	0.00954		2798.78	0.01284		2804.11	0.0812		2820.7	0.0099		2823.15	0.0082384		2866.87	0.11242		2871.06
2800.06	0.04917		2802.48	0.012		2804.91	0.00409			2592.76	0.1704		2584.16	0.01204		2586.4	0.01288		2949.05	0.099126		2951.6	0.002004		2954.16	0.010655		2800.03	0.1275		2802.46	0.00954		2804.88	0.008025		2810.23	0.06496		2826.85	0.00792		2829.3	0.0144172		2873.12	0.11242		2877.32
2806.16	0.08195		2808.58	0.008		2811.01	0.014315			2598.41	0.071		2589.78	0.0086		2592.02	0.00736		2955.47	0.115647		2958.02	0.016032		2960.58	0.010655		2806.13	0.051		2808.56	0.00795		2810.98	0.00321		2816.35	0.12992		2833	0.01386		2835.45	0.0164768		2879.37	0.04818		2883.58
2812.26	0.06556		2814.68	0.014		2817.11	0.010225			2604.06	0.0852		2595.4	0.0086		2597.64	0.01288		2961.89	0.066084		2964.44	0.01002		2967	0.002131		2812.23	0.102		2814.66	0.00795		2817.08	0.008025		2822.47	0.21112		2839.15	0.0099		2841.6	0.0061788		2885.62	0.12848		2889.84
2818.36	0.09834		2820.78	0.01		2823.21	0.014315			2609.71	0.0852		2601.02	0.00688		2603.26	0.01104		2968.31	0.082605		2970.86	0.006012		2973.42	0.019179		2818.33	0.01275		2820.76	0.01272		2823.18	0.00642		2828.59	0.0812		2845.3	0.01584		2847.75	0.0041192		2891.87	0.09636		2896.1
2824.46	0.08195		2826.88	0.02		2829.31	0.014315			2615.36	0.0994		2606.64	0.01376		2608.88	0.0092		2974.73	0.16521		2977.28	0.016032		2979.84	0.010655		2824.43	0.1275		2826.86	0.01113		2829.28	0.008025		2834.71	0.0812		2851.45	0.00792		2853.9	0.0082384		2898.12	0.09636		2902.36
2830.56	0.14751		2832.98	0.012		2835.41	0.010225			2621.01	0.071		2612.26	0.01032		2614.5	0.00184		2981.15	0.148689		2983.7	0.008016		2986.26	0.017048		2830.53	0.0765		2832.96	0.00318		2835.38	0.008025		2840.83	0.0812		2857.6	0.01188		2860.05	0.0164768		2904.37	0.0803		2908.62
2836.66	0.1639		2839.08	0.004		2841.51	0.00818			2626.66	0.0994		2617.88	0.01032		2620.12	0.00736		2987.57	0.049563		2990.12	0.014028		2992.68	0.012786		2836.63	0.0255		2839.06	0.00954		2841.48	0.008025		2846.95	0.12992		2863.75	0.01386		2866.2	0.0226556		2910.62	0.11242		2914.88
2842.76	0.04917		2845.18	0.006		2847.61	0.01636			2632.31	0.0852		2623.5	0.0086		2625.74	0.01288		2993.99	0.066084		2996.54	0.002004		2999.1	0.014917		2842.73	0.0765		2845.16	0.00159		2847.58	0.00642		2853.07	0.09744		2869.9	0.00594		2872.35	0.0164768		2916.87	0.0803		2921.14
2848.86	0.06556		2851.28	0.006		2853.71	0.014315			2637.96	0.071		2629.12	0.00688		2631.36	0.0184		3000.41	0.148689		3002.96	0.002004		3005.52	0.017048		2848.83	0.08925		2851.26	0.01272		2853.68	0.008025		2859.19	0.0812		2876.05	0.01188		2878.5	0.010298		2923.12	0.04818		2927.4
2854.96	0.09834		2857.38	0.008		2859.81	0.00818			2643.61	0.071		2634.74	0.01032		2636.98	0.02024		3006.83	0.082605		3009.38	0.012024		3011.94	0.012786		2854.93	0.051		2857.36	0.00795		2859.78	0.001605		2865.31	0.11368		2882.2	0.01188		2884.65	0.010298		2929.37	0.06424		2933.66
2861.06	0.11473		2863.48	0.014		2865.91	0.01227			2649.26	0.0284		2640.36	0.01032		2642.6	0.0092		3013.25	0.016521		3015.8	0.008016		3018.36	0.008524		2861.03	0.06375		2863.46	0.00477		2865.88	0.01284		2871.43	0.09744		2888.35	0.01188		2890.8	0.0041192		2935.62	0.0803		2939.92
2867.16	0.14751		2869.58	0.006		2872.01	0.00818			2654.91	0.071		2645.98	0.01204		2648.22	0.0092		3019.67	0.082605		3022.22	0.01002		3024.78	0.010655		2867.13	0.11475		2869.56	0.01272		2871.98	0.00963		2877.55	0.0812		2894.5	0.00792		2896.95	0.0144172		2941.87	0.0803		2946.18
2873.26	0.08195		2875.68	0.012		2878.11	0.00409			2660.56	0.0426		2651.6	0.01032		2653.84	0.00368		3026.09	0.082605		3028.64	0.006012		3031.2	0.02131		2873.23	0.11475		2875.66	0.00636		2878.08	0.01284		2883.67	0.03248		2900.65	0.01386		2903.1	0.010298		2948.12	0.09636		2952.44
2879.36	0.09834		2881.78	0.008		2884.21	0.01227			2666.21	0.0994		2657.22	0.00688		2659.46	0.00736		3032.51	0.066084		3035.06	0.016032		3037.62	0.012786		2879.33	0.051		2881.76	0.01113		2884.18	0.00642		2889.79	0.06496		2906.8	0.0099		2909.25	0.0144172		2954.37	0.11242		2958.7
2885.46	0		2887.88	0.02		2890.31	0.010225			2671.86	0.071		2662.84	0.00688		2665.08	0.01288		3038.93	0.066084		3041.48	0.01002		3044.04	0.010655		2885.43	0.051		2887.86	0		2890.28	0.014445		2895.91	0.06496		2912.95	0.01782		2915.4	0.0123576		2960.62	0.09636		2964.96
2891.56	0.1639		2893.98	0.01		2896.41	0.01227			2677.51	0.142		2668.46	0.01376		2670.7	0.01288		3045.35	0.066084		3047.9	0.016032		3050.46	0.010655		2891.53	0.0765		2893.96	0.00318		2896.38	0.00963		2902.03	0.09744		2919.1	0.01386		2921.55	0.0123576		2966.87	0.14454		2971.22
2897.66	0.09834		2900.08	0.006		2902.51	0.00409			2683.16	0.071		2674.08	0.01376		2676.32	0.01104		3051.77	0.132168		3054.32	0.01002		3056.88	0.010655		2897.63	0.102		2900.06	0.00954		2902.48	0.01284		2908.15	0.0812		2925.25	0.00396		2927.7	0.0082384		2973.12	0.0803		2977.48
2903.76	0.08195		2906.18	0.01		2908.61	0.01227			2688.81	0.071		2679.7	0.01032		2681.94	0.01288		3058.19	0.066084		3060.74	0.012024		3063.3	0.012786		2903.73	0.01275		2906.16	0.00636		2908.58	0.00642		2914.27	0.14616		2931.4	0.00594		2933.85	0.0123576		2979.37	0.06424		2983.74
2909.86	0.06556		2912.28	0.004		2914.71	0.006135			2694.46	0.0852		2685.32	0.00516		2687.56	0.00736		3064.61	0.082605		3067.16	0.024048		3069.72	0.008524		2909.83	0.06375		2912.26	0.00795		2914.68	0.004815		2920.39	0.09744		2937.55	0.00594		2940	0.0164768		2985.62	0.06424		2990
2915.96	0.09834		2918.38	0.016		2920.81	0.010225			2700.11	0.0994		2690.94	0.00688		2693.18	0.00736		3071.03	0.099126		3073.58	0.012024		3076.14	0.014917		2915.93	0.06375		2918.36	0.00318		2920.78	0.01605		2926.51	0.09744		2943.7	0.00594		2946.15	0.010298		2991.87	0.1606		2996.26
2922.06	0.06556		2924.48	0.01		2926.91	0.002045			2705.76	0.0426		2696.56	0.00516		2698.8	0.01288		3077.45	0.049563		3080	0.014028		3082.56	0.019179		2922.03	0.051		2924.46	0.00795		2926.88	0.01284		2932.63	0.09744		2949.85	0.0099		2952.3	0.010298		2998.12	0.11242		3002.52
2928.16	0.09834		2930.58	0.004		2933.01	0.018405			2711.41	0.1562		2702.18	0		2704.42	0.0092		3083.87	0.049563		3086.42	0.008016		3088.98	0.027703		2928.13	0.051		2930.56	0.01113		2932.98	0.00642		2938.75	0.0812		2956	0.01188		2958.45	0.010298		3004.37	0.09636		3008.78
2934.26	0.14751		2936.68	0.016		2939.11	0.010225			2717.06	0.0568		2707.8	0.01376		2710.04	0.01288		3090.29	0.082605		3092.84	0.012024		3095.4	0.010655		2934.23	0.03825		2936.66	0.01431		2939.08	0.008025		2944.87	0.06496		2962.15	0.0099		2964.6	0.0041192		3010.62	0.06424		3015.04
2940.36	0.13112		2942.78	0.008		2945.21	0.01636			2722.71	0.0994		2713.42	0.0086		2715.66	0.01104		3096.71	0.049563		3099.26	0.01002		3101.82	0.004262		2940.33	0.11475		2942.76	0.00795		2945.18	0.00963		2950.99	0.1624		2968.3	0.0099		2970.75	0.010298		3016.87	0.01606		3021.3
2946.46	0.06556		2948.88	0.012		2951.31	0.00818			2728.36	0.0284		2719.04	0.01032		2721.28	0.00184		3103.13	0.066084		3105.68	0.014028		3108.24	0.019179		2946.43	0.0255		2948.86	0.01113		2951.28	0.00642		2957.11	0.0812		2974.45	0.01386		2976.9	0.0082384		3023.12	0.14454		3027.56
2952.56	0.06556		2954.98	0.002		2957.41	0.01636			2734.01	0.1136		2724.66	0.00516		2726.9	0.0092		3109.55	0.066084		3112.1	0.01002		3114.66	0.019179		2952.53	0.0765		2954.96	0.01272		2957.38	0.00963		2963.23	0.11368		2980.6	0.01386		2983.05	0.010298		3029.37	0.09636		3033.82
2958.66	0.06556		2961.08	0.004		2963.51	0.014315			2739.66	0.0852		2730.28	0.01548		2732.52	0.00552		3115.97	0.181731		3118.52	0.012024		3121.08	0.010655		2958.63	0.0765		2961.06	0.01431		2963.48	0.00642		2969.35	0.04872		2986.75	0.00594		2989.2	0.0082384		3035.62	0.0803		3040.08
2964.76	0.1639		2967.18	0.012		2969.61	0.01227			2745.31	0.0568		2735.9	0.0086		2738.14	0.01104		3122.39	0.099126		3124.94	0.004008		3127.5	0.012786		2964.73	0.03825		2967.16	0.01113		2969.58	0.014445		2975.47	0.09744		2992.9	0.01188		2995.35	0.0061788		3041.87	0.06424		3046.34
2970.86	0.01639		2973.28	0.006		2975.71	0.01227			2750.96	0.0426		2741.52	0.00516		2743.76	0.0092		3128.81	0.066084		3131.36	0.014028		3133.92	0.010655		2970.83	0.0255		2973.26	0.00636		2975.68	0.01926		2981.59	0.0812		2999.05	0.00198		3001.5	0.0144172		3048.12	0.09636		3052.6
2976.96	0.06556		2979.38	0.01		2981.81	0.002045			2756.61	0.071		2747.14	0.00688		2749.38	0.00552		3135.23	0.099126		3137.78	0.006012		3140.34	0.010655		2976.93	0.06375		2979.36	0.00636		2981.78	0.011235		2987.71	0.11368		3005.2	0.01386		3007.65	0.010298		3054.37	0.06424		3058.86
2983.06	0.08195		2985.48	0.006		2987.91	0.014315			2762.26	0.0852		2752.76	0.0086		2755	0.00736		3141.65	0.099126		3144.2	0.01002		3146.76	0.010655		2983.03	0.03825		2985.46	0.00795		2987.88	0.00321		2993.83	0.04872		3011.35	0.00792		3013.8	0.0020596		3060.62	0.06424		3065.12
2989.16	0.06556		2991.58	0.008		2994.01	0.022495			2767.91	0.0852		2758.38	0.00688		2760.62	0.01288		3148.07	0.033042		3150.62	0.016032		3153.18	0.008524		2989.13	0.06375		2991.56	0.01113		2993.98	0.00963		2999.95	0.06496		3017.5	0.00792		3019.95	0.0082384		3066.87	0.14454		3071.38
2995.26	0.04917		2997.68	0.016		3000.11	0.00818			2773.56	0.0568		2764	0.0086		2766.24	0.00184		3154.49	0.115647		3157.04	0.012024		3159.6	0.002131		2995.23	0.051		2997.66	0.01272		3000.08	0.01605		3006.07	0.09744		3023.65	0.0099		3026.1	0.020596		3073.12	0.14454		3077.64
3001.36	0.06556		3003.78	0.014		3006.21	0.014315			2779.21	0.1278		2769.62	0.01032		2771.86	0.0092		3160.91	0.033042		3163.46	0.018036		3166.02	0.008524		3001.33	0.0765		3003.76	0.00636		3006.18	0.011235		3012.19	0.09744		3029.8	0.0099		3032.25	0.0020596		3079.37	0.06424		3083.9
3007.46	0.14751		3009.88	0.014		3012.31	0.00818			2784.86	0.1136		2775.24	0.00688		2777.48	0.01288		3167.33	0.066084		3169.88	0.004008		3172.44	0.004262		3007.43	0.102		3009.86	0.00636		3012.28	0.011235		3018.31	0.0812		3035.95	0.01584		3038.4	0.0185364		3085.62	0.06424		3090.16
3013.56	0.03278		3015.98	0.01		3018.41	0.010225			2790.51	0.0568		2780.86	0.0086		2783.1	0.00552		3173.75	0.049563		3176.3	0.008016		3178.86	0.010655		3013.53	0.08925		3015.96	0.00318		3018.38	0.004815		3024.43	0.12992		3042.1	0.00396		3044.55	0.0123576		3091.87	0.0803		3096.42
3019.66	0.09834		3022.08	0.014		3024.51	0.00818			2796.16	0.0568		2786.48	0.0086		2788.72	0.01472		3180.17	0.016521		3182.72	0.01002		3185.28	0.008524		3019.63	0.051		3022.06	0.00954		3024.48	0.00963		3030.55	0.14616		3048.25	0.00198		3050.7	0.0123576		3098.12	0.11242		3102.68
3025.76	0.08195		3028.18	0.018		3030.61	0.010225			2801.81	0.1136		2792.1	0.01032		2794.34	0.01104		3186.59	0.066084		3189.14	0.004008		3191.7	0.017048		3025.73	0.051		3028.16	0.00795		3030.58	0.004815		3036.67	0.04872		3054.4	0.00594		3056.85	0.0185364		3104.37	0.06424		3108.94
3031.86	0.06556		3034.28	0.012		3036.71	0.01227			2807.46	0.071		2797.72	0.00172		2799.96	0.01288		3193.01	0.099126		3195.56	0.004008		3198.12	0.008524		3031.83	0.08925		3034.26	0.01272		3036.68	0.00963		3042.79	0.06496		3060.55	0.0099		3063	0.010298		3110.62	0.04818		3115.2
3037.96	0.04917		3040.38	0.012		3042.81	0.02454			2813.11	0.0142		2803.34	0.00172		2805.58	0.01104		3199.43	0.099126		3201.98	0.006012		3204.54	0.014917		3037.93	0.051		3040.36	0.00954		3042.78	0.00321		3048.91	0.06496		3066.7	0.0099		3069.15	0.0061788		3116.87	0.06424		3121.46
3044.06	0.06556		3046.48	0.012		3048.91	0.02045			2818.76	0.071		2808.96	0.01032		2811.2	0.01472		3205.85	0.033042		3208.4	0.01002		3210.96	0.008524		3044.03	0.051		3046.46	0.01431		3048.88	0.004815		3055.03	0.1624		3072.85	0.00594		3075.3	0.010298		3123.12	0.0803		3127.72
3050.16	0.04917		3052.58	0.008		3055.01	0.00818			2824.41	0.071		2814.58	0.00516		2816.82	0.00736		3212.27	0.099126		3214.82	0.012024		3217.38	0.010655		3050.13	0.03825		3052.56	0.00636		3054.98	0.004815		3061.15	0.01624		3079	0.00594		3081.45	0.020596		3129.37	0.06424		3133.98
3056.26	0.08195		3058.68	0.016		3061.11	0.00818			2830.06	0.0568		2820.2	0.0086		2822.44	0.00368		3218.69	0.082605		3221.24	0.016032		3223.8	0.004262		3056.23	0.06375		3058.66	0.00477		3061.08	0.004815		3067.27	0.04872		3085.15	0.01584		3087.6	0.0123576		3135.62	0.04818		3140.24
3062.36	0.04917		3064.78	0.01		3067.21	0.01636			2835.71	0.0568		2825.82	0.00516		2828.06	0.01104		3225.11	0.082605		3227.66	0.01002		3230.22	0.014917		3062.33	0		3064.76	0.00477		3067.18	0.008025		3073.39	0.09744		3091.3	0.00792		3093.75	0.0082384		3141.87	0.0803		3146.5
3068.46	0.06556		3070.88	0.008		3073.31	0.01636			2841.36	0.0284		2831.44	0.00688		2833.68	0.02024		3231.53	0.082605		3234.08	0.012024		3236.64	0.006393		3068.43	0.03825		3070.86	0.00477		3073.28	0.011235		3079.51	0.06496		3097.45	0.01584		3099.9	0.010298		3148.12	0.09636		3152.76
3074.56	0.1639		3076.98	0.01		3079.41	0.014315			2847.01	0.142		2837.06	0.01204		2839.3	0.00736		3237.95	0.082605		3240.5	0.012024		3243.06	0.014917		3074.53	0.051		3076.96	0.00318		3079.38	0.00642		3085.63	0.04872		3103.6	0.0099		3106.05	0.0123576		3154.37	0.09636		3159.02
3080.66	0.09834		3083.08	0.004		3085.51	0.00818			2852.66	0.0142		2842.68	0.01204		2844.92	0.01104		3244.37	0.066084		3246.92	0.006012		3249.48	0.004262		3080.63	0.08925		3083.06	0.00636		3085.48	0.004815		3091.75	0.06496		3109.75	0.01386		3112.2	0.0061788		3160.62	0.06424		3165.28
3086.76	0.06556		3089.18	0.014		3091.61	0.010225			2858.31	0.0852		2848.3	0.01376		2850.54	0.00736		3250.79	0.066084		3253.34	0.002004		3255.9	0.008524		3086.73	0.051		3089.16	0.00477		3091.58	0.014445		3097.87	0.11368		3115.9	0.01584		3118.35	0.0144172		3166.87	0.0803		3171.54
3092.86	0.09834		3095.28	0.006		3097.71	0.010225			2863.96	0.071		2853.92	0.00516		2856.16	0.01104		3257.21	0.099126		3259.76	0.014028		3262.32	0.010655		3092.83	0.0255		3095.26	0.00954		3097.68	0.00321		3103.99	0.04872		3122.05	0.01782		3124.5	0.0041192		3173.12	0.04818		3177.8
3098.96	0.09834		3101.38	0.01		3103.81	0.00818			2869.61	0.0568		2859.54	0.01032		2861.78	0.00736		3263.63	0.066084		3266.18	0.006012		3268.74	0.010655		3098.93	0.102		3101.36	0.00954		3103.78	0.008025		3110.11	0.11368		3128.2	0.0099		3130.65	0.0164768		3179.37	0.03212		3184.06
3105.06	0.03278		3107.48	0.016		3109.91	0.010225			2875.26	0.0426		2865.16	0.02064		2867.4	0.00552		3270.05	0.099126		3272.6	0.006012		3275.16	0.004262		3105.03	0.06375		3107.46	0.00954		3109.88	0.00642		3116.23	0.06496		3134.35	0.00792		3136.8	0.0226556		3185.62	0.0803		3190.32
3111.16	0.11473		3113.58	0.01		3116.01	0.002045			2880.91	0.0568		2870.78	0.0086		2873.02	0.01288		3276.47	0.066084		3279.02	0.01002		3281.58	0.019179		3111.13	0.0255		3113.56	0.01113		3115.98	0.00963		3122.35	0.06496		3140.5	0.01188		3142.95	0.0185364		3191.87	0.06424		3196.58
3117.26	0.03278		3119.68	0.02		3122.11	0.006135			2886.56	0.0426		2876.4	0.01032		2878.64	0.0184		3282.89	0.082605		3285.44	0.01002		3288	0.010655		3117.23	0.0765		3119.66	0.00954		3122.08	0.011235		3128.47	0.04872		3146.65	0.00792		3149.1	0.0082384		3198.12	0.04818		3202.84
3123.36	0.06556		3125.78	0.004		3128.21	0.00409			2892.21	0.071		2882.02	0.0086		2884.26	0.02208		3289.31	0.066084		3291.86	0.004008		3294.42	0.010655		3123.33	0.06375		3125.76	0.00636		3128.18	0.00321		3134.59	0.03248		3152.8	0.01584		3155.25	0.0082384		3204.37	0.06424		3209.1
3129.46	0.04917		3131.88	0.008		3134.31	0.01227			2897.86	0.0284		2887.64	0.0086		2889.88	0.00552		3295.73	0.132168		3298.28	0.01002		3300.84	0.012786		3129.43	0.08925		3131.86	0.00318		3134.28	0.00642		3140.71	0.0812		3158.95	0.0099		3161.4	0.0185364		3210.62	0.0803		3215.36
3135.56	0.01639		3137.98	0.008		3140.41	0.00818			2903.51	0.071		2893.26	0.0086		2895.5	0.00368		3302.15	0.033042		3304.7	0.006012		3307.26	0.004262		3135.53	0.01275		3137.96	0.00159		3140.38	0.008025		3146.83	0.06496		3165.1	0.00792		3167.55	0.0144172		3216.87	0.12848		3221.62
3141.66	0.06556		3144.08	0.004		3146.51	0.010225			2909.16	0.142		2898.88	0.01032		2901.12	0.0184		3308.57	0.016521		3311.12	0.012024		3313.68	0.004262		3141.63	0.0765		3144.06	0.01431		3146.48	0.00321		3152.95	0.04872		3171.25	0.0099		3173.7	0.0144172		3223.12	0.11242		3227.88
3147.76	0.04917		3150.18	0.002		3152.61	0.00818			2914.81	0.0852		2904.5	0.01032		2906.74	0.01288		3314.99	0.082605		3317.54	0.008016		3320.1	0.002131		3147.73	0.03825		3150.16	0.00318		3152.58	0.00963		3159.07	0.06496		3177.4	0.00396		3179.85	0.0082384		3229.37	0.06424		3234.14
3153.86	0.11473		3156.28	0.008		3158.71	0.010225			2920.46	0.0568		2910.12	0.00688		2912.36	0.01104		3321.41	0.082605		3323.96	0.01002		3326.52	0.017048		3153.83	0.08925		3156.26	0.00477		3158.68	0.00963		3165.19	0.0812		3183.55	0.01386		3186	0.010298		3235.62	0.06424		3240.4
3159.96	0.06556		3162.38	0.006		3164.81	0.014315			2926.11	0.071		2915.74	0.00688		2917.98	0.01472		3327.83	0.082605		3330.38	0.008016		3332.94	0.006393		3159.93	0.0765		3162.36	0.00795		3164.78	0.008025		3171.31	0.12992		3189.7	0.00594		3192.15	0.010298		3241.87	0.12848		3246.66
3166.06	0.04917		3168.48	0.012		3170.91	0.00409			2931.76	0.071		2921.36	0.00344		2923.6	0.00368		3334.25	0.115647		3336.8	0.006012		3339.36	0.004262		3166.03	0.0255		3168.46	0.00636		3170.88	0.00963		3177.43	0.11368		3195.85	0.0099		3198.3	0.0082384		3248.12	0.01606		3252.92
3172.16	0.09834		3174.58	0.016		3177.01	0.010225			2937.41	0.0568		2926.98	0.01032		2929.22	0.01104		3340.67	0.099126		3343.22	0.006012		3345.78	0.012786		3172.13	0.0765		3174.56	0.00636		3176.98	0.004815		3183.55	0.06496		3202	0.01584		3204.45	0.010298		3254.37	0.09636		3259.18
3178.26	0.08195		3180.68	0.01		3183.11	0.01227			2943.06	0.071		2932.6	0.0086		2934.84	0.00552		3347.09	0.082605		3349.64	0.006012		3352.2	0.012786		3178.23	0.08925		3180.66	0.00477		3183.08	0.00963		3189.67	0.06496		3208.15	0.0099		3210.6	0.0020596		3260.62	0.03212		3265.44
3184.36	0.03278		3186.78	0.014		3189.21	0.010225			2948.71	0.0426		2938.22	0.01032		2940.46	0.01104		3353.51	0.016521		3356.06	0.014028		3358.62	0.002131		3184.33	0.01275		3186.76	0.00636		3189.18	0.00321		3195.79	0.12992		3214.3	0.0198		3216.75	0.0061788		3266.87	0.06424		3271.7
3190.46	0.11473		3192.88	0.012		3195.31	0.01227			2954.36	0.0426		2943.84	0.01376		2946.08	0.00368		3359.93	0.033042		3362.48	0.016032		3365.04	0.008524		3190.43	0.0255		3192.86	0.00795		3195.28	0.00321		3201.91	0.01624		3220.45	0.00396		3222.9	0.0041192		3273.12	0.04818		3277.96
3196.56	0.06556		3198.98	0.006		3201.41	0.00409			2960.01	0.071		2949.46	0.01032		2951.7	0.00552		3366.35	0.049563		3368.9	0.008016		3371.46	0.006393		3196.53	0.051		3198.96	0.01113		3201.38	0.004815		3208.03	0.09744		3226.6	0.00594		3229.05	0.0082384		3279.37	0.01606		3284.22
3202.66	0.11473		3205.08	0.004		3207.51	0.00818			2965.66	0		2955.08	0.01032		2957.32	0.00552		3372.77	0.066084		3375.32	0.002004		3377.88	0.012786		3202.63	0.06375		3205.06	0.00318		3207.48	0.011235		3214.15	0.03248		3232.75	0.00792		3235.2	0.010298		3285.62	0.06424		3290.48
3208.76	0.01639		3211.18	0.002		3213.61	0.010225			2971.31	0.0426		2960.7	0.00688		2962.94	0.00368		3379.19	0.099126		3381.74	0.01002		3384.3	0.004262		3208.73	0.102		3211.16	0.00795		3213.58	0.00321		3220.27	0.06496		3238.9	0.00396		3241.35	0.0123576		3291.87	0.06424		3296.74
3214.86	0.09834		3217.28	0.018		3219.71	0.00409			2976.96	0.0426		2966.32	0.00172		2968.56	0.00736		3385.61	0.132168		3388.16	0.01002		3390.72	0.006393		3214.83	0.0765		3217.26	0.00318		3219.68	0.004815		3226.39	0.04872		3245.05	0.00396		3247.5	0.0082384		3298.12	0.12848		3303
3220.96	0.04917		3223.38	0.004		3225.81	0.01227			2982.61	0.1136		2971.94	0.0086		2974.18	0.00736		3392.03	0.033042		3394.58	0.016032		3397.14	0.006393		3220.93	0.051		3223.36	0.00477		3225.78	0.008025		3232.51	0.01624		3251.2	0.00594		3253.65	0.0061788		3304.37	0.03212		3309.26
3227.06	0.09834		3229.48	0.004		3231.91	0.006135			2988.26	0.0426		2977.56	0.00344		2979.8	0.01472		3398.45	0.049563		3401	0.008016		3403.56	0.014917		3227.03	0.06375		3229.46	0.00477		3231.88	0.00963		3238.63	0.06496		3257.35	0.00792		3259.8	0.0164768		3310.62	0.04818		3315.52
3233.16	0.09834		3235.58	0.012		3238.01	0.014315			2993.91	0.0284		2983.18	0		2985.42	0.00736		3404.87	0.099126		3407.42	0.014028		3409.98	0.006393		3233.13	0.01275		3235.56	0.01113		3237.98	0.001605		3244.75	0.06496		3263.5	0.00792		3265.95	0.0061788		3316.87	0.09636		3321.78
3239.26	0.04917		3241.68	0.008		3244.11	0.01227			2999.56	0.0852		2988.8	0.00688		2991.04	0.00736		3411.29	0.049563		3413.84	0.012024		3416.4	0.010655		3239.23	0.0255		3241.66	0.01431		3244.08	0.00642		3250.87	0.11368		3269.65	0.0099		3272.1	0.010298		3323.12	0.0803		3328.04
3245.36	0.08195		3247.78	0.004		3250.21	0.00818			3005.21	0.071		2994.42	0.01032		2996.66	0.01104		3417.71	0.082605		3420.26	0.016032		3422.82	0.010655		3245.33	0.03825		3247.76	0.00477		3250.18	0.004815		3256.99	0.04872		3275.8	0.01584		3278.25	0.0082384		3329.37	0.04818		3334.3
3251.46	0.11473		3253.88	0.01		3256.31	0.01227			3010.86	0.071		3000.04	0.00688		3002.28	0.00736		3424.13	0.033042		3426.68	0.016032		3429.24	0.012786		3251.43	0.051		3253.86	0.00159		3256.28	0.00963		3263.11	0.04872		3281.95	0.0099		3284.4	0.0123576		3335.62	0.09636		3340.56
3257.56	0.03278		3259.98	0.006		3262.41	0.00409			3016.51	0.0426		3005.66	0.01376		3007.9	0.00736		3430.55	0.066084		3433.1	0.012024		3435.66	0.012786		3257.53	0.08925		3259.96	0.00795		3262.38	0.00321		3269.23	0.09744		3288.1	0.01188		3290.55	0.0041192		3341.87	0.06424		3346.82
3263.66	0.01639		3266.08	0.012		3268.51	0.00409			3022.16	0.071		3011.28	0.01032		3013.52	0.0092		3436.97	0.082605		3439.52	0.004008		3442.08	0.004262		3263.63	0.08925		3266.06	0.00954		3268.48	0.004815		3275.35	0.0812		3294.25	0.01188		3296.7	0.0144172		3348.12	0.11242		3353.08
3269.76	0.08195		3272.18	0.008		3274.61	0.002045			3027.81	0.0568		3016.9	0.0086		3019.14	0.00736		3443.39	0.082605		3445.94	0.006012		3448.5	0.004262		3269.73	0.0255		3272.16	0.01113		3274.58	0.004815		3281.47	0.03248		3300.4	0.00396		3302.85	0.0041192		3354.37	0.01606		3359.34
3275.86	0.08195		3278.28	0.01		3280.71	0.014315			3033.46	0.0852		3022.52	0.01032		3024.76	0.01104		3449.81	0.066084		3452.36	0.014028		3454.92	0.004262		3275.83	0.03825		3278.26	0.00636		3280.68	0.011235		3287.59	0.09744		3306.55	0.00396		3309	0.0082384		3360.62	0.09636		3365.6
3281.96	0.06556		3284.38	0.006		3286.81	0.00818			3039.11	0.0426		3028.14	0.00516		3030.38	0.00368		3456.23	0.148689		3458.78	0.008016		3461.34	0.017048		3281.93	0.0765		3284.36	0.01113		3286.78	0.004815		3293.71	0.0812		3312.7	0.00594		3315.15	0.010298		3366.87	0.04818		3371.86
3288.06	0.13112		3290.48	0.008		3292.91	0.00409			3044.76	0.071		3033.76	0.00516		3036	0.0092		3462.65	0.099126		3465.2	0		3467.76	0.004262		3288.03	0.03825		3290.46	0.00954		3292.88	0.008025		3299.83	0.09744		3318.85	0.01386		3321.3	0.010298		3373.12	0.09636		3378.12
3294.16	0.08195		3296.58	0.004		3299.01	0.010225			3050.41	0.0852		3039.38	0		3041.62	0.00736		3469.07	0.066084		3471.62	0.016032		3474.18	0.017048		3294.13	0.06375		3296.56	0.01113		3298.98	0.00642		3305.95	0.03248		3325	0.00198		3327.45	0.0041192		3379.37	0.0803		3384.38
3300.26	0.08195		3302.68	0.008		3305.11	0.010225			3056.06	0.0568		3045	0.01548		3047.24	0.00368		3475.49	0.082605		3478.04	0.004008		3480.6	0.004262		3300.23	0.0255		3302.66	0.01431		3305.08	0.011235		3312.07	0.0812		3331.15	0.01386		3333.6	0.010298		3385.62	0.06424		3390.64
3306.36	0.03278		3308.78	0.01		3311.21	0.006135			3061.71	0.0852		3050.62	0.00344		3052.86	0.01104		3481.91	0.033042		3484.46	0.014028		3487.02	0.006393		3306.33	0.051		3308.76	0.00954		3311.18	0.00963		3318.19	0.06496		3337.3	0.00594		3339.75	0.0123576		3391.87	0.06424		3396.9
3312.46	0.03278		3314.88	0.016		3317.31	0.002045			3067.36	0.0142		3056.24	0.00344		3058.48	0.00368		3488.33	0.066084		3490.88	0.008016		3493.44	0.010655		3312.43	0.06375		3314.86	0.00318		3317.28	0.001605		3324.31	0.09744		3343.45	0.00396		3345.9	0.0144172		3398.12	0.12848		3403.16
3318.56	0.03278		3320.98	0.008		3323.41	0.010225			3073.01	0.0852		3061.86	0.0086		3064.1	0.01472		3494.75	0.066084		3497.3	0.002004		3499.86	0.010655		3318.53	0.051		3320.96	0.00477		3323.38	0.00321		3330.43	0.06496		3349.6	0.0099		3352.05	0.0082384		3404.37	0.03212		3409.42
3324.66	0.08195		3327.08	0.006		3329.51	0.00818			3078.66	0.0994		3067.48	0.0086		3069.72	0.0092		3501.17	0.016521		3503.72	0.012024		3506.28	0.012786		3324.63	0.06375		3327.06	0.01113		3329.48	0.00321		3336.55	0.0812		3355.75	0.00396		3358.2	0.0082384		3410.62	0.01606		3415.68
3330.76	0.01639		3333.18	0.004		3335.61	0.006135			3084.31	0.0142		3073.1	0.00344		3075.34	0.0092		3507.59	0.082605		3510.14	0.006012		3512.7	0.012786		3330.73	0.08925		3333.16	0.00636		3335.58	0.01284		3342.67	0.04872		3361.9	0.0099		3364.35	0.0020596		3416.87	0.04818		3421.94
3336.86	0.18029		3339.28	0.014		3341.71	0.006135			3089.96	0.0284		3078.72	0.00688		3080.96	0.01104		3514.01	0.016521		3516.56	0.012024		3519.12	0.008524		3336.83	0.08925		3339.26	0		3341.68	0.00321		3348.79	0.11368		3368.05	0.0099		3370.5	0.0061788		3423.12	0.0803		3428.2
3342.96	0.04917		3345.38	0.008		3347.81	0.00818			3095.61	0.0568		3084.34	0.00688		3086.58	0.00368		3520.43	0.066084		3522.98	0.014028		3525.54	0.004262		3342.93	0.06375		3345.36	0.01113		3347.78	0.01284		3354.91	0.04872		3374.2	0.01188		3376.65	0.0041192		3429.37	0.0803		3434.46
3349.06	0.04917		3351.48	0.014		3353.91	0.00818			3101.26	0.071		3089.96	0.00688		3092.2	0.00184		3526.85	0.099126		3529.4	0.01002		3531.96	0.008524		3349.03	0.03825		3351.46	0.00477		3353.88	0.004815		3361.03	0.03248		3380.35	0.00396		3382.8	0.0144172		3435.62	0.11242		3440.72
3355.16	0.04917		3357.58	0.008		3360.01	0.01227			3106.91	0.071		3095.58	0.01032		3097.82	0.00368		3533.27	0.066084		3535.82	0.01002		3538.38	0.012786		3355.13	0.03825		3357.56	0.00954		3359.98	0.001605		3367.15	0.03248		3386.5	0.0099		3388.95	0.0041192		3441.87	0.09636		3446.98
3361.26	0.08195		3363.68	0.016		3366.11	0.00409			3112.56	0.0994		3101.2	0.0086		3103.44	0.00736		3539.69	0.016521		3542.24	0.004008		3544.8	0.006393		3361.23	0.03825		3363.66	0.00795		3366.08	0.00963		3373.27	0.0812		3392.65	0.00396		3395.1	0.0041192		3448.12	0.04818		3453.24
3367.36	0.04917		3369.78	0.012		3372.21	0.010225			3118.21	0.0852		3106.82	0.00172		3109.06	0.01104		3546.11	0.099126		3548.66	0.008016		3551.22	0.008524		3367.33	0.06375		3369.76	0.00159		3372.18	0.008025		3379.39	0.0812		3398.8	0.00594		3401.25	0.0123576		3454.37	0.06424		3459.5
3373.46	0.08195		3375.88	0.016		3378.31	0.010225			3123.86	0.0568		3112.44	0.0086		3114.68	0.00368		3552.53	0		3555.08	0.002004		3557.64	0.006393		3373.43	0.0255		3375.86	0.00795		3378.28	0.00642		3385.51	0.09744		3404.95	0.00594		3407.4	0.0123576		3460.62	0.03212		3465.76
3379.56	0.01639		3381.98	0.012		3384.41	0.014315			3129.51	0.0284		3118.06	0.00344		3120.3	0.0092		3558.95	0.099126		3561.5	0.004008		3564.06	0.006393		3379.53	0.03825		3381.96	0.00318		3384.38	0.011235		3391.63	0.11368		3411.1	0.01386		3413.55	0.0020596		3466.87	0.01606		3472.02
3385.66	0.09834		3388.08	0.01		3390.51	0.00818			3135.16	0.0284		3123.68	0.0086		3125.92	0.00736		3565.37	0.049563		3567.92	0.012024		3570.48	0.014917		3385.63	0.0255		3388.06	0.01113		3390.48	0.008025		3397.75	0.04872		3417.25	0.01188		3419.7	0.0061788		3473.12	0.0803		3478.28
3391.76	0.06556		3394.18	0.004		3396.61	0.00409			3140.81	0.0284		3129.3	0.00516		3131.54	0.00736		3571.79	0.115647		3574.34	0.002004		3576.9	0.006393		3391.73	0.06375		3394.16	0.01113		3396.58	0.004815		3403.87	0.0812		3423.4	0.01188		3425.85	0.0061788		3479.37	0.04818		3484.54
3397.86	0.06556		3400.28	0.008		3402.71	0.00409			3146.46	0.071		3134.92	0.0086		3137.16	0.00368		3578.21	0.066084		3580.76	0.01002		3583.32	0.014917		3397.83	0.0765		3400.26	0.00477		3402.68	0.00321		3409.99	0.01624		3429.55	0.00198		3432	0.0082384		3485.62	0.09636		3490.8
3403.96	0.08195		3406.38	0.014		3408.81	0.00818			3152.11	0.0142		3140.54	0.01376		3142.78	0.00552		3584.63	0.115647		3587.18	0.008016		3589.74	0.010655		3403.93	0.03825		3406.36	0.01113		3408.78	0.00963		3416.11	0.03248		3435.7	0.00396		3438.15	0.0061788		3491.87	0.11242		3497.06
3410.06	0.13112		3412.48	0.006		3414.91	0.01227			3157.76	0.142		3146.16	0.00516		3148.4	0.00552		3591.05	0.049563		3593.6	0.002004		3596.16	0.010655		3410.03	0.0255		3412.46	0.00318		3414.88	0.004815		3422.23	0.04872		3441.85	0.01386		3444.3	0.0082384		3498.12	0.03212		3503.32
3416.16	0.09834		3418.58	0.002		3421.01	0.00409			3163.41	0.0426		3151.78	0.00172		3154.02	0.01104		3597.47	0.049563		3600.02	0.014028		3602.58	0.006393		3416.13	0.0255		3418.56	0.00795		3420.98	0.00642		3428.35	0.06496		3448	0.01386		3450.45	0.0061788		3504.37	0.04818		3509.58
3422.26	0.06556		3424.68	0.014		3427.11	0.01636			3169.06	0.0426		3157.4	0.0086		3159.64	0.00368		3603.89	0.099126		3606.44	0.014028		3609	0.008524		3422.23	0.051		3424.66	0		3427.08	0.00642		3434.47	0.0812		3454.15	0.00792		3456.6	0.010298		3510.62	0.09636		3515.84
3428.36	0.08195		3430.78	0.004		3433.21	0.00409			3174.71	0.0568		3163.02	0.00688		3165.26	0.00552		3610.31	0.16521		3612.86	0.012024		3615.42	0.010655		3428.33	0.051		3430.76	0.00318		3433.18	0.004815		3440.59	0.11368		3460.3	0.00792		3462.75	0.010298		3516.87	0.04818		3522.1
3434.46	0.03278		3436.88	0.012		3439.31	0.006135			3180.36	0.0568		3168.64	0.01376		3170.88	0.00368		3616.73	0.066084		3619.28	0.006012		3621.84	0.008524		3434.43	0.0255		3436.86	0.00477		3439.28	0.00963		3446.71	0.06496		3466.45	0.01584		3468.9	0.0041192		3523.12	0.06424		3528.36
3440.56	0.06556		3442.98	0.01		3445.41	0.010225			3186.01	0.0426		3174.26	0.00688		3176.5	0.01288		3623.15	0.099126		3625.7	0.006012		3628.26	0.006393		3440.53	0.051		3442.96	0.00795		3445.38	0.004815		3452.83	0.03248		3472.6	0.0099		3475.05	0.010298		3529.37	0.04818		3534.62
3446.66	0.04917		3449.08	0.002		3451.51	0.010225			3191.66	0.071		3179.88	0.01204		3182.12	0.00736		3629.57	0.082605		3632.12	0.012024		3634.68	0.002131		3446.63	0.1275		3449.06	0.00477		3451.48	0.00642		3458.95	0.06496		3478.75	0.01782		3481.2	0.0082384		3535.62	0.04818		3540.88
3452.76	0.03278		3455.18	0.01		3457.61	0.010225			3197.31	0.0284		3185.5	0.00688		3187.74	0.00552		3635.99	0.066084		3638.54	0.012024		3641.1	0.004262		3452.73	0.03825		3455.16	0.00795		3457.58	0.00963		3465.07	0.0812		3484.9	0.01188		3487.35	0.0164768		3541.87	0.06424		3547.14
3458.86	0.04917		3461.28	0.006		3463.71	0.010225			3202.96	0.0568		3191.12	0.01548		3193.36	0.00736		3642.41	0.033042		3644.96	0.01002		3647.52	0.014917		3458.83	0.06375		3461.26	0.00159		3463.68	0.008025		3471.19	0.03248		3491.05	0.0099		3493.5	0.0082384		3548.12	0.09636		3553.4
3464.96	0.03278		3467.38	0.012		3469.81	0.010225			3208.61	0.071		3196.74	0.01204		3198.98	0.0092		3648.83	0.049563		3651.38	0.006012		3653.94	0.008524		3464.93	0.03825		3467.36	0.01272		3469.78	0.00963		3477.31	0.0812		3497.2	0.00396		3499.65	0.0041192		3554.37	0.03212		3559.66
3471.06	0.08195		3473.48	0.014		3475.91	0.006135			3214.26	0.0568		3202.36	0.0086		3204.6	0.01288		3655.25	0.033042		3657.8	0.004008		3660.36	0.004262		3471.03	0.0765		3473.46	0.00954		3475.88	0.00642		3483.43	0.06496		3503.35	0.00594		3505.8	0.0041192		3560.62	0.14454		3565.92
3477.16	0.09834		3479.58	0.006		3482.01	0.00409			3219.91	0.071		3207.98	0.0086		3210.22	0.00736		3661.67	0.049563		3664.22	0.01002		3666.78	0.008524		3477.13	0.11475		3479.56	0.00477		3481.98	0.00642		3489.55	0.04872		3509.5	0.01386		3511.95	0.0041192		3566.87	0.0803		3572.18
3483.26	0.04917		3485.68	0.012		3488.11	0.01227			3225.56	0.0994		3213.6	0.00344		3215.84	0.00368		3668.09	0.066084		3670.64	0.004008		3673.2	0.010655		3483.23	0.08925		3485.66	0.00636		3488.08	0.00642		3495.67	0.06496		3515.65	0.00792		3518.1	0.0164768		3573.12	0.09636		3578.44
3489.36	0.01639		3491.78	0.006		3494.21	0.006135			3231.21	0.0852		3219.22	0.0086		3221.46	0.00184		3674.51	0.099126		3677.06	0.01002		3679.62	0.008524		3489.33	0.051		3491.76	0.00636		3494.18	0.00642		3501.79	0.06496		3521.8	0		3524.25	0.0020596		3579.37	0.04818		3584.7
3495.46	0.04917		3497.88	0.008		3500.31	0.006135			3236.86	0.0568		3224.84	0.0086		3227.08	0.0092		3680.93	0.066084		3683.48	0.016032		3686.04	0.012786		3495.43	0.051		3497.86	0.00477		3500.28	0.00321		3507.91	0.0812		3527.95	0.01188		3530.4	0.0164768		3585.62	0.06424		3590.96
3501.56	0.06556		3503.98	0.002		3506.41	0.010225			3242.51	0.0568		3230.46	0.00516		3232.7	0.0092		3687.35	0.033042		3689.9	0.008016		3692.46	0.017048		3501.53	0.051		3503.96	0.01431		3506.38	0.001605		3514.03	0.12992		3534.1	0.00792		3536.55	0.0061788		3591.87	0.03212		3597.22
3507.66	0.06556		3510.08	0.004		3512.51	0.00409			3248.16	0.0426		3236.08	0.00344		3238.32	0.01104		3693.77	0.049563		3696.32	0.008016		3698.88	0.010655		3507.63	0.051		3510.06	0.00636		3512.48	0.00321		3520.15	0.09744		3540.25	0.01188		3542.7	0.0020596		3598.12	0.09636		3603.48
3513.76	0.03278		3516.18	0.006		3518.61	0.014315			3253.81	0.0426		3241.7	0.01032		3243.94	0.00736		3700.19	0.049563		3702.74	0.008016		3705.3	0.017048		3513.73	0.0255		3516.16	0.00636		3518.58	0.011235		3526.27	0.06496		3546.4	0.0099		3548.85	0.0061788		3604.37	0.03212		3609.74
3519.86	0.06556		3522.28	0.008		3524.71	0.006135			3259.46	0.0852		3247.32	0.00344		3249.56	0.00368		3706.61	0.049563		3709.16	0.014028		3711.72	0.010655		3519.83	0.0255		3522.26	0.00318		3524.68	0.008025		3532.39	0.06496		3552.55	0		3555	0.0123576		3610.62	0.04818		3616
3525.96	0.13112		3528.38	0.006		3530.81	0.006135			3265.11	0.0284		3252.94	0.01032		3255.18	0.00552		3713.03	0.033042		3715.58	0.008016		3718.14	0.002131		3525.93	0.051		3528.36	0.00318		3530.78	0		3538.51	0.03248		3558.7	0.00594		3561.15	0.010298		3616.87	0.04818		3622.26
3532.06	0.08195		3534.48	0.01		3536.91	0.01227			3270.76	0.0284		3258.56	0.0086		3260.8	0.0092		3719.45	0.099126		3722	0.01002		3724.56	0.014917		3532.03	0.051		3534.46	0.00954		3536.88	0.011235		3544.63	0.03248		3564.85	0.0099		3567.3	0.0123576		3623.12	0		3628.52
3538.16	0.06556		3540.58	0.004		3543.01	0.010225			3276.41	0.0426		3264.18	0.00172		3266.42	0.0092		3725.87	0.033042		3728.42	0.008016		3730.98	0.002131		3538.13	0.0255		3540.56	0.00318		3542.98	0.008025		3550.75	0.09744		3571	0.00594		3573.45	0.0123576		3629.37	0.0803		3634.78
3544.26	0.06556		3546.68	0.012		3549.11	0.01227			3282.06	0.0284		3269.8	0.0086		3272.04	0.00552		3732.29	0.049563		3734.84	0.012024		3737.4	0		3544.23	0.08925		3546.66	0.01113		3549.08	0.00642		3556.87	0.03248		3577.15	0.01386		3579.6	0.0061788		3635.62	0.09636		3641.04
3550.36	0.08195		3552.78	0.006		3555.21	0.00818			3287.71	0.0852		3275.42	0.00344		3277.66	0.01288		3738.71	0.082605		3741.26	0.008016		3743.82	0.008524		3550.33	0.03825		3552.76	0.01113		3555.18	0.014445		3562.99	0.03248		3583.3	0.01386		3585.75	0.0061788		3641.87	0.04818		3647.3
3556.46	0.11473		3558.88	0.012		3561.31	0.006135			3293.36	0.0426		3281.04	0.01032		3283.28	0.0092		3745.13	0.099126		3747.68	0.008016		3750.24	0.006393		3556.43	0.0255		3558.86	0.00636		3561.28	0.00642		3569.11	0.04872		3589.45	0.00792		3591.9	0.0082384		3648.12	0.03212		3653.56
3562.56	0.13112		3564.98	0.012		3567.41	0.010225			3299.01	0.0568		3286.66	0.01032		3288.9	0.00552		3751.55	0.049563		3754.1	0.01002		3756.66	0.006393		3562.53	0.0255		3564.96	0.00636		3567.38	0.01605		3575.23	0.03248		3595.6	0.00792		3598.05	0.0082384		3654.37	0.03212		3659.82
3568.66	0.03278		3571.08	0.006		3573.51	0.00818			3304.66	0.0142		3292.28	0.0086		3294.52	0.00368		3757.97	0.099126		3760.52	0.006012		3763.08	0.008524		3568.63	0.051		3571.06	0.00795		3573.48	0.001605		3581.35	0.11368		3601.75	0.00396		3604.2	0.0061788		3660.62	0.06424		3666.08
3574.76	0.13112		3577.18	0.006		3579.61	0.00409			3310.31	0.0852		3297.9	0.0086		3300.14	0.01104		3764.39	0.033042		3766.94	0.006012		3769.5	0.004262		3574.73	0.03825		3577.16	0.00795		3579.58	0.008025		3587.47	0.04872		3607.9	0.00792		3610.35	0.0082384		3666.87	0.06424		3672.34
3580.86	0.04917		3583.28	0.012		3585.71	0.002045			3315.96	0		3303.52	0.00516		3305.76	0.00552		3770.81	0.115647		3773.36	0.006012		3775.92	0.006393		3580.83	0.0255		3583.26	0.00636		3585.68	0.004815		3593.59	0.04872		3614.05	0.00198		3616.5	0.0061788		3673.12	0.03212		3678.6
3586.96	0.06556		3589.38	0.012		3591.81	0.00409			3321.61	0.071		3309.14	0.00688		3311.38	0.00552		3777.23	0.016521		3779.78	0.002004		3782.34	0.008524		3586.93	0.06375		3589.36	0.00795		3591.78	0.008025		3599.71	0.01624		3620.2	0.00198		3622.65	0.0061788		3679.37	0.06424		3684.86
3593.06	0.03278		3595.48	0.01		3597.91	0.014315			3327.26	0.0142		3314.76	0.00344		3317	0.00552		3783.65	0.099126		3786.2	0.008016		3788.76	0.010655		3593.03	0.03825		3595.46	0.00477		3597.88	0.001605		3605.83	0.09744		3626.35	0.01386		3628.8	0.0144172		3685.62	0.12848		3691.12
3599.16	0.03278		3601.58	0.006		3604.01	0.006135			3332.91	0.0994		3320.38	0.00172		3322.62	0.00552		3790.07	0.033042		3792.62	0.008016		3795.18	0.002131		3599.13	0.03825		3601.56	0.00954		3603.98	0		3611.95	0.01624		3632.5	0.00198		3634.95	0.0041192		3691.87	0.0803		3697.38
3605.26	0.04917		3607.68	0.004		3610.11	0.006135			3338.56	0.0994		3326	0.00344		3328.24	0.0092		3796.49	0.016521		3799.04	0.008016		3801.6	0.008524		3605.23	0.051		3607.66	0.00795		3610.08	0.00642		3618.07	0.0812		3638.65	0.00792		3641.1	0.010298		3698.12	0.06424		3703.64
3611.36	0.04917		3613.78	0.008		3616.21	0.00818			3344.21	0.0426		3331.62	0.01032		3333.86	0.0092		3802.91	0.082605		3805.46	0.004008		3808.02	0.006393		3611.33	0.0765		3613.76	0.00636		3616.18	0.00642		3624.19	0.03248		3644.8	0.0099		3647.25	0.010298		3704.37	0.06424		3709.9
3617.46	0.06556		3619.88	0.006		3622.31	0.010225			3349.86	0.071		3337.24	0.00172		3339.48	0.00552		3809.33	0.049563		3811.88	0.008016		3814.44	0.014917		3617.43	0.051		3619.86	0.00636		3622.28	0.004815		3630.31	0.11368		3650.95	0		3653.4	0.0082384		3710.62	0.0803		3716.16
3623.56	0.08195		3625.98	0.01		3628.41	0.00818			3355.51	0.0426		3342.86	0.0086		3345.1	0.01104		3815.75	0.016521		3818.3	0.004008		3820.86	0.008524		3623.53	0.0765		3625.96	0.00477		3628.38	0.004815		3636.43	0.0812		3657.1	0.01584		3659.55	0.0123576		3716.87	0.11242		3722.42
3629.66	0.04917		3632.08	0.01		3634.51	0.01227			3361.16	0.071		3348.48	0.00688		3350.72	0.01104		3822.17	0.099126		3824.72	0.004008		3827.28	0.012786		3629.63	0.01275		3632.06	0.00477		3634.48	0.004815		3642.55	0.09744		3663.25	0.01188		3665.7	0.0082384		3723.12	0.12848		3728.68
3635.76	0.04917		3638.18	0.012		3640.61	0.014315			3366.81	0.1136		3354.1	0.00172		3356.34	0.00736		3828.59	0.016521		3831.14	0.006012		3833.7	0.006393		3635.73	0.08925		3638.16	0.00477		3640.58	0.004815		3648.67	0.03248		3669.4	0.00594		3671.85	0.0061788		3729.37	0.03212		3734.94
3641.86	0.03278		3644.28	0.006		3646.71	0.00818			3372.46	0.0994		3359.72	0.01204		3361.96	0.00736		3835.01	0.049563		3837.56	0.002004		3840.12	0.010655		3641.83	0.01275		3644.26	0.00318		3646.68	0.004815		3654.79	0.04872		3675.55	0.00792		3678	0.010298		3735.62	0.09636		3741.2
3647.96	0.04917		3650.38	0.012		3652.81	0.02045			3378.11	0.0284		3365.34	0.01032		3367.58	0.00552		3841.43	0.033042		3843.98	0.002004		3846.54	0.010655		3647.93	0.0765		3650.36	0.00477		3652.78	0.008025		3660.91	0.09744		3681.7	0.00792		3684.15	0.0082384		3741.87	0.06424		3747.46
3654.06	0.04917		3656.48	0.006		3658.91	0.002045			3383.76	0.1136		3370.96	0.00516		3373.2	0.0092		3847.85	0.033042		3850.4	0.002004		3852.96	0.010655		3654.03	0.03825		3656.46	0.00636		3658.88	0.001605		3667.03	0.14616		3687.85	0.00594		3690.3	0.0020596		3748.12	0.0803		3753.72
3660.16	0.06556		3662.58	0.01		3665.01	0.00818			3389.41	0.0426		3376.58	0.00688		3378.82	0.00552		3854.27	0.082605		3856.82	0.01002		3859.38	0		3660.13	0.0255		3662.56	0.00636		3664.98	0.00642		3673.15	0.11368		3694	0.01386		3696.45	0.0020596		3754.37	0.01606		3759.98
3666.26	0.01639		3668.68	0.008		3671.11	0.00818			3395.06	0.0568		3382.2	0.00688		3384.44	0.00736		3860.69	0.033042		3863.24	0.004008		3865.8	0.008524		3666.23	0.03825		3668.66	0.00318		3671.08	0.004815		3679.27	0.06496		3700.15	0.00792		3702.6	0.0041192		3760.62	0.04818		3766.24
3672.36	0.08195		3674.78	0.012		3677.21	0.010225			3400.71	0.0284		3387.82	0.00516		3390.06	0.00368		3867.11	0.016521		3869.66	0.008016		3872.22	0.006393		3672.33	0.03825		3674.76	0.00636		3677.18	0.011235		3685.39	0.06496		3706.3	0.01188		3708.75	0.0144172		3766.87	0.01606		3772.5
3678.46	0.06556		3680.88	0.006		3683.31	0			3406.36	0.0284		3393.44	0.01548		3395.68	0		3873.53	0.016521		3876.08	0.002004		3878.64	0.004262		3678.43	0.01275		3680.86	0.00318		3683.28	0.00642		3691.51	0.04872		3712.45	0.00396		3714.9	0.0082384		3773.12	0.06424		3778.76
3684.56	0.06556		3686.98	0.012		3689.41	0.002045			3412.01	0.0284		3399.06	0.00688		3401.3	0.00552		3879.95	0.033042		3882.5	0.002004		3885.06	0.002131		3684.53	0.0765		3686.96	0.00318		3689.38	0.00963		3697.63	0.06496		3718.6	0.00396		3721.05	0.0041192		3779.37	0.0803		3785.02
3690.66	0.06556		3693.08	0.008		3695.51	0.00818			3417.66	0.0426		3404.68	0.00688		3406.92	0.01288		3886.37	0.033042		3888.92	0.006012		3891.48	0.008524		3690.63	0.01275		3693.06	0.00477		3695.48	0.004815		3703.75	0.04872		3724.75	0.00792		3727.2	0.0082384		3785.62	0.03212		3791.28
3696.76	0.06556		3699.18	0.01		3701.61	0.00818			3423.31	0.071		3410.3	0.00344		3412.54	0.00736		3892.79	0.016521		3895.34	0.002004		3897.9	0.012786		3696.73	0.03825		3699.16	0.00159		3701.58	0.008025		3709.87	0.03248		3730.9	0.00594		3733.35	0.010298		3791.87	0.09636		3797.54
3702.86	0.06556		3705.28	0.006		3707.71	0.00409			3428.96	0.0568		3415.92	0.00344		3418.16	0.00184		3899.21	0.016521		3901.76	0.006012		3904.32	0.004262		3702.83	0.0255		3705.26	0.00159		3707.68	0.008025		3715.99	0.03248		3737.05	0.0099		3739.5	0.0082384		3798.12	0.04818		3803.8
3708.96	0.09834		3711.38	0.006		3713.81	0.00818			3434.61	0.0568		3421.54	0.0086		3423.78	0.00736		3905.63	0.049563		3908.18	0.012024		3910.74	0.010655		3708.93	0.0255		3711.36	0.00159		3713.78	0.008025		3722.11	0.04872		3743.2	0.0099		3745.65	0.0123576		3804.37	0.03212		3810.06
3715.06	0.01639		3717.48	0.008		3719.91	0.00409			3440.26	0.0426		3427.16	0.00344		3429.4	0.0092		3912.05	0.049563		3914.6	0.008016		3917.16	0.008524		3715.03	0.06375		3717.46	0.00636		3719.88	0		3728.23	0.06496		3749.35	0.01188		3751.8	0.0144172		3810.62	0.03212		3816.32
3721.16	0.11473		3723.58	0.004		3726.01	0.006135			3445.91	0.0284		3432.78	0.0086		3435.02	0.00736		3918.47	0.066084		3921.02	0.01002		3923.58	0.008524		3721.13	0.0255		3723.56	0.00477		3725.98	0.00642		3734.35	0.0812		3755.5	0.00594		3757.95	0.0082384		3816.87	0.06424		3822.58
3727.26	0.01639		3729.68	0.004		3732.11	0.006135			3451.56	0.0284		3438.4	0.01032		3440.64	0.01104		3924.89	0.016521		3927.44	0.01002		3930	0.006393		3727.23	0.01275		3729.66	0.00636		3732.08	0.004815		3740.47	0.04872		3761.65	0.01188		3764.1	0.020596		3823.12	0.03212		3828.84
3733.36	0.09834		3735.78	0.006		3738.21	0.010225			3457.21	0.0568		3444.02	0.0086		3446.26	0.01288		3931.31	0		3933.86	0.008016		3936.42	0.002131		3733.33	0.01275		3735.76	0.00159		3738.18	0		3746.59	0.04872		3767.8	0.00594		3770.25	0.0020596		3829.37	0.03212		3835.1
3739.46	0.04917		3741.88	0.008		3744.31	0.002045			3462.86	0.0568		3449.64	0.00516		3451.88	0.00736		3937.73	0.016521		3940.28	0.008016		3942.84	0.008524		3739.43	0.0255		3741.86	0.00159		3744.28	0.00321		3752.71	0.03248		3773.95	0.0099		3776.4	0.0082384		3835.62	0.09636		3841.36
3745.56	0.01639		3747.98	0.008		3750.41	0.00818			3468.51	0.0142		3455.26	0.01032		3457.5	0.0184		3944.15	0.066084		3946.7	0.006012		3949.26	0.012786		3745.53	0.0255		3747.96	0.00318		3750.38	0.008025		3758.83	0.04872		3780.1	0.00792		3782.55	0.0082384		3841.87	0.03212		3847.62
3751.66	0.06556		3754.08	0.004		3756.51	0.006135			3474.16	0.071		3460.88	0.00516		3463.12	0.00184		3950.57	0.033042		3953.12	0.008016		3955.68	0.008524		3751.63	0.01275		3754.06	0.00318		3756.48	0.008025		3764.95	0.04872		3786.25	0.01188		3788.7	0.0082384		3848.12	0.04818		3853.88
3757.76	0.04917		3760.18	0.008		3762.61	0.01227			3479.81	0.0426		3466.5	0.0086		3468.74	0.00736		3956.99	0.082605		3959.54	0.008016		3962.1	0.008524		3757.73	0.01275		3760.16	0.00318		3762.58	0.004815		3771.07	0.06496		3792.4	0.00594		3794.85	0.0020596		3854.37	0.0803		3860.14
3763.86	0.01639		3766.28	0.004		3768.71	0.00818			3485.46	0.0284		3472.12	0.00688		3474.36	0.00736		3963.41	0.066084		3965.96	0.002004		3968.52	0.004262		3763.83	0.0255		3766.26	0.00954		3768.68	0.00642		3777.19	0.01624		3798.55	0.0099		3801	0		3860.62	0.0803		3866.4
3769.96	0.08195		3772.38	0.004		3774.81	0.01227			3491.11	0.071		3477.74	0.01032		3479.98	0.00736		3969.83	0.066084		3972.38	0		3974.94	0.012786		3769.93	0.03825		3772.36	0.00477		3774.78	0.00642		3783.31	0.0812		3804.7	0.0099		3807.15	0.0082384		3866.87	0.04818		3872.66
3776.06	0.01639		3778.48	0.006		3780.91	0.00818			3496.76	0.0852		3483.36	0.00516		3485.6	0.00184		3976.25	0.016521		3978.8	0.002004		3981.36	0.012786		3776.03	0.051		3778.46	0.00954		3780.88	0.00642		3789.43	0.04872		3810.85	0.00792		3813.3	0.0082384		3873.12	0.09636		3878.92
3782.16	0.06556		3784.58	0.002		3787.01	0.010225			3502.41	0.0284		3488.98	0.01032		3491.22	0		3982.67	0.148689		3985.22	0.002004		3987.78	0.014917		3782.13	0.0255		3784.56	0.00636		3786.98	0.004815		3795.55	0.04872		3817	0.00792		3819.45	0.0041192		3879.37	0.04818		3885.18
3788.26	0		3790.68	0.002		3793.11	0.010225			3508.06	0.0852		3494.6	0.00688		3496.84	0.00736		3989.09	0.066084		3991.64	0.006012		3994.2	0.004262		3788.23	0		3790.66	0.00795		3793.08	0.001605		3801.67	0.06496		3823.15	0.00594		3825.6	0.0082384		3885.62	0.09636		3891.44
3794.36	0.04917		3796.78	0.002		3799.21	0.006135			3513.71	0.0426		3500.22	0.00688		3502.46	0.00736		3995.51	0.049563		3998.06	0		4000.62	0.008524		3794.33	0.01275		3796.76	0.00477		3799.18	0.004815		3807.79	0.09744		3829.3	0.00594		3831.75	0.0041192		3891.87	0.03212		3897.7
3800.46	0.08195		3802.88	0.008		3805.31	0.00409			3519.36	0.0852		3505.84	0.00688		3508.08	0.00368		4001.93	0.016521		4004.48	0.006012		4007.04	0.008524		3800.43	0.0255		3802.86	0.00795		3805.28	0.01284		3813.91	0.04872		3835.45	0.00594		3837.9	0.0061788		3898.12	0.01606		3903.96
3806.56	0.03278		3808.98	0.006		3811.41	0.00409			3525.01	0.0284		3511.46	0.00516		3513.7	0.00736		4008.35	0.049563		4010.9	0.004008		4013.46	0.008524		3806.53	0.051		3808.96	0.00318		3811.38	0.004815		3820.03	0.09744		3841.6	0.00198		3844.05	0.0061788		3904.37	0.11242		3910.22
3812.66	0.03278		3815.08	0.006		3817.51	0.010225			3530.66	0.0142		3517.08	0.00516		3519.32	0.00368		4014.77	0.016521		4017.32	0.002004		4019.88	0		3812.63	0.03825		3815.06	0.00636		3817.48	0.00642		3826.15	0.03248		3847.75	0.00792		3850.2	0.010298		3910.62	0.01606		3916.48
3818.76	0		3821.18	0.004		3823.61	0			3536.31	0.0994		3522.7	0.00516		3524.94	0.00552		4021.19	0		4023.74	0.008016		4026.3	0.008524		3818.73	0.051		3821.16	0.00477		3823.58	0.004815		3832.27	0.09744		3853.9	0.00792		3856.35	0.0041192		3916.87	0.04818		3922.74
3824.86	0.04917		3827.28	0		3829.71	0.00409			3541.96	0.0142		3528.32	0.00172		3530.56	0.00736		4027.61	0.033042		4030.16	0.004008		4032.72	0.008524		3824.83	0.0765		3827.26	0		3829.68	0.004815		3838.39	0.03248		3860.05	0.00594		3862.5	0.0020596		3923.12	0.04818		3929
3830.96	0		3833.38	0.006		3835.81	0.006135			3547.61	0.0426		3533.94	0.00688		3536.18	0.00736		4034.03	0.016521		4036.58	0.002004		4039.14	0.006393		3830.93	0.01275		3833.36	0.00159		3835.78	0.014445		3844.51	0.03248		3866.2	0.00594		3868.65	0.0082384		3929.37	0.03212		3935.26
3837.06	0.04917		3839.48	0.002		3841.91	0.00818			3553.26	0.0568		3539.56	0.00688		3541.8	0.00368		4040.45	0.066084		4043	0.008016		4045.56	0.002131		3837.03	0.0765		3839.46	0.00159		3841.88	0.00642		3850.63	0.09744		3872.35	0.00396		3874.8	0.0123576		3935.62	0.04818		3941.52
3843.16	0.01639		3845.58	0.004		3848.01	0.00818			3558.91	0.0284		3545.18	0.00516		3547.42	0.00368		4046.87	0.066084		4049.42	0.006012		4051.98	0.002131		3843.13	0.0765		3845.56	0.00477		3847.98	0.00642		3856.75	0.01624		3878.5	0.00594		3880.95	0.0082384		3941.87	0.06424		3947.78
3849.26	0.01639		3851.68	0.004		3854.11	0.00818			3564.56	0.0426		3550.8	0.00516		3553.04	0.00552		4053.29	0.016521		4055.84	0.006012		4058.4	0.010655		3849.23	0.0255		3851.66	0		3854.08	0.00642		3862.87	0.04872		3884.65	0.00396		3887.1	0.0123576		3948.12	0.01606		3954.04
3855.36	0.04917		3857.78	0.016		3860.21	0.00818			3570.21	0.0426		3556.42	0.00344		3558.66	0.01104		4059.71	0.033042		4062.26	0.002004		4064.82	0.004262		3855.33	0.03825		3857.76	0.00159		3860.18	0.00642		3868.99	0.06496		3890.8	0.00594		3893.25	0.0082384		3954.37	0.04818		3960.3
3861.46	0.04917		3863.88	0.006		3866.31	0.010225			3575.86	0.0142		3562.04	0.00516		3564.28	0.00736		4066.13	0.033042		4068.68	0.006012		4071.24	0.008524		3861.43	0.03825		3863.86	0.00477		3866.28	0.00321		3875.11	0.03248		3896.95	0.00198		3899.4	0.0041192		3960.62	0.03212		3966.56
3867.56	0.04917		3869.98	0.014		3872.41	0.006135			3581.51	0.0426		3567.66	0.00344		3569.9	0.01104		4072.55	0.033042		4075.1	0.01002		4077.66	0.006393		3867.53	0.01275		3869.96	0.00318		3872.38	0.004815		3881.23	0.04872		3903.1	0.00396		3905.55	0.0123576		3966.87	0.01606		3972.82
3873.66	0.01639		3876.08	0.004		3878.51	0.00409			3587.16	0.0284		3573.28	0.00516		3575.52	0.00736		4078.97	0.016521		4081.52	0.008016		4084.08	0		3873.63	0		3876.06	0.00477		3878.48	0.001605		3887.35	0.04872		3909.25	0.00198		3911.7	0.010298		3973.12	0.09636		3979.08
3879.76	0		3882.18	0.01		3884.61	0.006135			3592.81	0.0284		3578.9	0.00172		3581.14	0.00368		4085.39	0.033042		4087.94	0.006012		4090.5	0.008524		3879.73	0.01275		3882.16	0.00477		3884.58	0.00963		3893.47	0.01624		3915.4	0.00396		3917.85	0.0082384		3979.37	0.01606		3985.34
3885.86	0.04917		3888.28	0.006		3890.71	0.00818			3598.46	0.071		3584.52	0.00172		3586.76	0.01104		4091.81	0.066084		4094.36	0.012024		4096.92	0.012786		3885.83	0.0255		3888.26	0.00159		3890.68	0.004815		3899.59	0.04872		3921.55	0.00594		3924	0		3985.62	0.03212		3991.6
3891.96	0.04917		3894.38	0.006		3896.81	0.00818			3604.11	0.0284		3590.14	0.00344		3592.38	0.0092		4098.23	0.033042		4100.78	0.002004		4103.34	0.010655		3891.93	0.0255		3894.36	0.00477		3896.78	0.001605		3905.71	0.03248		3927.7	0.00594		3930.15	0.0082384		3991.87	0		3997.86
3898.06	0.03278		3900.48	0.008		3902.91	0.010225			3609.76	0.0142		3595.76	0.00344		3598	0.00736		4104.65	0.033042		4107.2	0.004008		4109.76	0.006393		3898.03	0.06375		3900.46	0.00477		3902.88	0.00321		3911.83	0.03248		3933.85	0.00594		3936.3	0.0061788		3998.12	0.04818		4004.12
3904.16	0.06556		3906.58	0.008		3909.01	0.006135			3615.41	0.0142		3601.38	0.00516		3603.62	0		4111.07	0.033042		4113.62	0.004008		4116.18	0.012786		3904.13	0.01275		3906.56	0.00477		3908.98	0.00321		3917.95	0.0812		3940	0.00198		3942.45	0		4004.37	0		4010.38
3910.26	0.06556		3912.68	0.002		3915.11	0.00409			3621.06	0.0284		3607	0.00344		3609.24	0.00736		4117.49	0.016521		4120.04	0.004008		4122.6	0.004262		3910.23	0.03825		3912.66	0.00318		3915.08	0.004815		3924.07	0.03248		3946.15	0.00198		3948.6	0.0041192		4010.62	0.04818		4016.64
3916.36	0.06556		3918.78	0		3921.21	0.01227			3626.71	0.0142		3612.62	0.00688		3614.86	0.00552		4123.91	0		4126.46	0.006012		4129.02	0.002131		3916.33	0.0255		3918.76	0.00159		3921.18	0.00642		3930.19	0.01624		3952.3	0.00396		3954.75	0.010298		4016.87	0.01606		4022.9
3922.46	0.01639		3924.88	0.002		3927.31	0.01227			3632.36	0.0284		3618.24	0.00172		3620.48	0		4130.33	0.033042		4132.88	0.002004		4135.44	0.008524		3922.43	0.01275		3924.86	0.00477		3927.28	0.00321		3936.31	0		3958.45	0.00396		3960.9	0.0041192		4023.12	0.01606		4029.16
3928.56	0.14751		3930.98	0.002		3933.41	0.014315			3638.01	0.0142		3623.86	0.00172		3626.1	0.00368		4136.75	0.049563		4139.3	0		4141.86	0.002131		3928.53	0.01275		3930.96	0.00954		3933.38	0.004815		3942.43	0.04872		3964.6	0.00198		3967.05	0.0123576		4029.37	0.04818		4035.42
3934.66	0.06556		3937.08	0.006		3939.51	0.00409			3643.66	0.0142		3629.48	0.00344		3631.72	0.00736		4143.17	0.016521		4145.72	0.002004		4148.28	0.008524		3934.63	0.0255		3937.06	0.00477		3939.48	0.004815		3948.55	0.01624		3970.75	0.00792		3973.2	0.0082384		4035.62	0.04818		4041.68
3940.76	0.03278		3943.18	0		3945.61	0.00818			3649.31	0.0426		3635.1	0.00344		3637.34	0.00552		4149.59	0.016521		4152.14	0.002004		4154.7	0.006393		3940.73	0.0255		3943.16	0.00477		3945.58	0.00321		3954.67	0.03248		3976.9	0.01188		3979.35	0.0061788		4041.87	0.04818		4047.94
3946.86	0.03278		3949.28	0.006		3951.71	0.006135			3654.96	0.0426		3640.72	0.00172		3642.96	0.0092		4156.01	0.016521		4158.56	0.002004		4161.12	0.002131		3946.83	0.03825		3949.26	0.00954		3951.68	0.01284		3960.79	0.01624		3983.05	0.00594		3985.5	0.010298		4048.12	0.01606		4054.2
3952.96	0.04917		3955.38	0.002		3957.81	0.00818			3660.61	0.0426		3646.34	0.00688		3648.58	0.00736		4162.43	0.066084		4164.98	0.004008		4167.54	0.004262		3952.93	0.03825		3955.36	0		3957.78	0.004815		3966.91	0.01624		3989.2	0.01386		3991.65	0.0061788		4054.37	0		4060.46
3959.06	0.01639		3961.48	0.004		3963.91	0.002045			3666.26	0.0142		3651.96	0.01032		3654.2	0.00552		4168.85	0.016521		4171.4	0.004008		4173.96	0.004262		3959.03	0.01275		3961.46	0.00636		3963.88	0.008025		3973.03	0.04872		3995.35	0.00594		3997.8	0.0020596		4060.62	0.03212		4066.72
3965.16	0		3967.58	0.008		3970.01	0.00409			3671.91	0		3657.58	0.00516		3659.82	0.01104		4175.27	0		4177.82	0.002004		4180.38	0.002131		3965.13	0.0255		3967.56	0.00159		3969.98	0.00642		3979.15	0.04872		4001.5	0.0099		4003.95	0.0061788		4066.87	0.06424		4072.98
3971.26	0.01639		3973.68	0.004		3976.11	0.010225			3677.56	0.0426		3663.2	0.01204		3665.44	0.00368		4181.69	0.016521		4184.24	0.006012		4186.8	0.006393		3971.23	0.01275		3973.66	0.00159		3976.08	0.00321		3985.27	0.04872		4007.65	0.00396		4010.1	0.0082384		4073.12	0.01606		4079.24
3977.36	0.03278		3979.78	0.002		3982.21	0.00818			3683.21	0.0426		3668.82	0.00516		3671.06	0.00368		4188.11	0.033042		4190.66	0.002004		4193.22	0.008524		3977.33	0		3979.76	0.00477		3982.18	0.001605		3991.39	0.01624		4013.8	0.00594		4016.25	0.0082384		4079.37	0.0803		4085.5
3983.46	0.04917		3985.88	0.008		3988.31	0			3688.86	0.0142		3674.44	0.00688		3676.68	0.00552		4194.53	0.016521		4197.08	0.012024		4199.64	0.006393		3983.43	0.0255		3985.86	0.00159		3988.28	0.004815		3997.51	0		4019.95	0.00792		4022.4	0.010298		4085.62	0.06424		4091.76
3989.56	0.06556		3991.98	0.004		3994.41	0.00409			3694.51	0.071		3680.06	0.00516		3682.3	0.00736		4200.95	0		4203.5	0.002004		4206.06	0.004262		3989.53	0.03825		3991.96	0		3994.38	0.001605		4003.63	0.03248		4026.1	0.00792		4028.55	0.0061788		4091.87	0.06424		4098.02
3995.66	0.01639		3998.08	0.008		4000.51	0.00409			3700.16	0.0568		3685.68	0.00516		3687.92	0.00736		4207.37	0.016521		4209.92	0.006012		4212.48	0.010655		3995.63	0.01275		3998.06	0.00159		4000.48	0.008025		4009.75	0.04872		4032.25	0.00198		4034.7	0.0041192		4098.12	0.01606		4104.28
4001.76	0.04917		4004.18	0.002		4006.61	0.006135			3705.81	0.0568		3691.3	0.00688		3693.54	0.0092		4213.79	0.049563		4216.34	0.008016		4218.9	0.008524		4001.73	0.0255		4004.16	0.00318		4006.58	0.004815		4015.87	0.03248		4038.4	0		4040.85	0.0123576		4104.37	0.11242		4110.54
4007.86	0.03278		4010.28	0.002		4012.71	0.00818			3711.46	0.0142		3696.92	0.00688		3699.16	0.00552		4220.21	0.082605		4222.76	0.004008		4225.32	0.002131		4007.83	0.0255		4010.26	0		4012.68	0		4021.99	0.0812		4044.55	0.00198		4047	0.0123576		4110.62	0.0803		4116.8
4013.96	0.01639		4016.38	0.006		4018.81	0.00409			3717.11	0.1136		3702.54	0.00172		3704.78	0.00368		4226.63	0.016521		4229.18	0.008016		4231.74	0.006393		4013.93	0.0255		4016.36	0.00477		4018.78	0.00321		4028.11	0.06496		4050.7	0.00198		4053.15	0.0123576		4116.87	0.03212		4123.06
4020.06	0.01639		4022.48	0.012		4024.91	0.006135			3722.76	0.0568		3708.16	0		3710.4	0.00736		4233.05	0.033042		4235.6	0.004008		4238.16	0.008524		4020.03	0.01275		4022.46	0.00159		4024.88	0.00321		4034.23	0.06496		4056.85	0.00594		4059.3	0.0041192		4123.12	0.04818		4129.32
4026.16	0.03278		4028.58	0.006		4031.01	0.00409			3728.41	0.0284		3713.78	0.00172		3716.02	0.01472		4239.47	0.016521		4242.02	0.006012		4244.58	0.004262		4026.13	0.01275		4028.56	0.00159		4030.98	0.001605		4040.35	0.01624		4063	0		4065.45	0.0082384		4129.37	0.04818		4135.58
4032.26	0.03278		4034.68	0.004		4037.11	0.006135			3734.06	0.0426		3719.4	0.00172		3721.64	0.0092		4245.89	0.016521		4248.44	0.004008		4251	0.006393		4032.23	0.01275		4034.66	0.00477		4037.08	0.004815		4046.47	0.09744		4069.15	0.00396		4071.6	0.0082384		4135.62	0.01606		4141.84
4038.36	0.04917		4040.78	0.012		4043.21	0.014315			3739.71	0.0426		3725.02	0.00516		3727.26	0.00552		4252.31	0.016521		4254.86	0.006012		4257.42	0.002131		4038.33	0.01275		4040.76	0.00318		4043.18	0.008025		4052.59	0.09744		4075.3	0.00396		4077.75	0.0061788		4141.87	0		4148.1
4044.46	0.03278		4046.88	0.002		4049.31	0.006135			3745.36	0.0142		3730.64	0		3732.88	0.00736		4258.73	0.049563		4261.28	0.008016		4263.84	0.002131		4044.43	0.01275		4046.86	0.00795		4049.28	0.00321		4058.71	0.03248		4081.45	0.00396		4083.9	0.0041192		4148.12	0		4154.36
4050.56	0.03278		4052.98	0.004		4055.41	0.010225			3751.01	0		3736.26	0.00172		3738.5	0.00552		4265.15	0.033042		4267.7	0.008016		4270.26	0.010655		4050.53	0		4052.96	0.00159		4055.38	0.00642		4064.83	0.04872		4087.6	0.00594		4090.05	0.0020596		4154.37	0.03212		4160.62
4056.66	0.03278		4059.08	0.006		4061.51	0.010225			3756.66	0		3741.88	0.00516		3744.12	0.00368		4271.57	0.033042		4274.12	0.01002		4276.68	0.008524		4056.63	0.01275		4059.06	0.00477		4061.48	0.00642		4070.95	0.04872		4093.75	0.00594		4096.2	0.0123576		4160.62	0.04818		4166.88
4062.76	0.01639		4065.18	0.002		4067.61	0.002045			3762.31	0.0284		3747.5	0.00344		3749.74	0.00736		4277.99	0.033042		4280.54	0.006012		4283.1	0.004262		4062.73	0.051		4065.16	0.00636		4067.58	0.004815		4077.07	0.01624		4099.9	0.00198		4102.35	0.0061788		4166.87	0.06424		4173.14
4068.86	0		4071.28	0.006		4073.71	0.002045			3767.96	0.0426		3753.12	0.00344		3755.36	0.00184		4284.41	0.016521		4286.96	0.002004		4289.52	0.012786		4068.83	0.06375		4071.26	0.00477		4073.68	0.001605		4083.19	0		4106.05	0.00396		4108.5	0.0020596		4173.12	0.03212		4179.4
4074.96	0.03278		4077.38	0.002		4079.81	0.00818			3773.61	0.0568		3758.74	0.00688		3760.98	0.01104		4290.83	0.016521		4293.38	0.012024		4295.94	0.002131		4074.93	0		4077.36	0.00477		4079.78	0.004815		4089.31	0		4112.2	0.00594		4114.65	0.0020596		4179.37	0.01606		4185.66
4081.06	0.04917		4083.48	0		4085.91	0.002045			3779.26	0.0284		3764.36	0		3766.6	0.00552		4297.25	0.033042		4299.8	0.006012		4302.36	0.002131		4081.03	0.03825		4083.46	0.00318		4085.88	0.00642		4095.43	0.03248		4118.35	0.00792		4120.8	0.0041192		4185.62	0.03212		4191.92
4087.16	0.01639		4089.58	0.002		4092.01	0.00818			3784.91	0.0142		3769.98	0.00344		3772.22	0.00184		4303.67	0.033042		4306.22	0.002004		4308.78	0.004262		4087.13	0.01275		4089.56	0.00477		4091.98	0.00321		4101.55	0.01624		4124.5	0.00198		4126.95	0.0082384		4191.87	0.03212		4198.18
4093.26	0.01639		4095.68	0.002		4098.11	0.00409			3790.56	0.0284		3775.6	0.00688		3777.84	0.00184		4310.09	0.016521		4312.64	0.002004		4315.2	0.004262		4093.23	0		4095.66	0.00318		4098.08	0.004815		4107.67	0.0812		4130.65	0.00198		4133.1	0.0061788		4198.12	0.03212		4204.44
4099.36	0.01639		4101.78	0.002		4104.21	0.00409			3796.21	0.0284		3781.22	0.00688		3783.46	0.00184		4316.51	0.049563		4319.06	0.002004		4321.62	0.004262		4099.33	0.01275		4101.76	0.00477		4104.18	0.001605		4113.79	0.04872		4136.8	0.00792		4139.25	0.0061788		4204.37	0.01606		4210.7
4105.46	0.06556		4107.88	0.004		4110.31	0.002045			3801.86	0.0284		3786.84	0.00172		3789.08	0.0092		4322.93	0.016521		4325.48	0.002004		4328.04	0.006393		4105.43	0.03825		4107.86	0.00636		4110.28	0.00321		4119.91	0.01624		4142.95	0.00792		4145.4	0.0061788		4210.62	0.03212		4216.96
4111.56	0.01639		4113.98	0.004		4116.41	0.00409			3807.51	0.0142		3792.46	0.00172		3794.7	0.00368		4329.35	0		4331.9	0.004008		4334.46	0.004262		4111.53	0.0255		4113.96	0.00636		4116.38	0.00642		4126.03	0.03248		4149.1	0.00792		4151.55	0		4216.87	0.03212		4223.22
4117.66	0		4120.08	0.002		4122.51	0.00409			3813.16	0.0284		3798.08	0.00516		3800.32	0.00736		4335.77	0.066084		4338.32	0		4340.88	0.006393		4117.63	0.0255		4120.06	0.00954		4122.48	0.00642		4132.15	0.03248		4155.25	0.00594		4157.7	0.0061788		4223.12	0.04818		4229.48
4123.76	0.01639		4126.18	0.002		4128.61	0.006135			3818.81	0.0284		3803.7	0.00516		3805.94	0.00184		4342.19	0.033042		4344.74	0		4347.3	0.002131		4123.73	0.0255		4126.16	0.00318		4128.58	0.00321		4138.27	0.01624		4161.4	0.0099		4163.85	0.0123576		4229.37	0.03212		4235.74
4129.86	0.03278		4132.28	0.004		4134.71	0.006135			3824.46	0.0426		3809.32	0.0086		3811.56	0.00368		4348.61	0.033042		4351.16	0		4353.72	0.002131		4129.83	0.01275		4132.26	0.00159		4134.68	0.00963		4144.39	0.03248		4167.55	0.00396		4170	0.010298		4235.62	0.01606		4242
4135.96	0.01639		4138.38	0.012		4140.81	0.006135			3830.11	0.0284		3814.94	0.00516		3817.18	0.00552		4355.03	0.016521		4357.58	0		4360.14	0.004262		4135.93	0.01275		4138.36	0.00954		4140.78	0.001605		4150.51	0.03248		4173.7	0.00396		4176.15	0.0061788		4241.87	0.03212		4248.26
4142.06	0		4144.48	0.004		4146.91	0.00409			3835.76	0.0142		3820.56	0.01032		3822.8	0.01104		4361.45	0.016521		4364	0.008016		4366.56	0.006393		4142.03	0.0255		4144.46	0.00477		4146.88	0.001605		4156.63	0.01624		4179.85	0.00396		4182.3	0.0123576		4248.12	0.01606		4254.52
4148.16	0.01639		4150.58	0.004		4153.01	0.006135			3841.41	0.0284		3826.18	0.00344		3828.42	0.00736		4367.87	0.033042		4370.42	0.004008		4372.98	0.006393		4148.13	0.0255		4150.56	0.00159		4152.98	0.00321		4162.75	0.06496		4186	0.00198		4188.45	0.0061788		4254.37	0		4260.78
4154.26	0.01639		4156.68	0.008		4159.11	0.01227			3847.06	0.0142		3831.8	0		3834.04	0.00552		4374.29	0.016521		4376.84	0.01002		4379.4	0.004262		4154.23	0.01275		4156.66	0.00159		4159.08	0.00321		4168.87	0.03248		4192.15	0.00198		4194.6	0.0020596		4260.62	0.04818		4267.04
4160.36	0.06556		4162.78	0.002		4165.21	0.002045			3852.71	0		3837.42	0.00688		3839.66	0.0092		4380.71	0.016521		4383.26	0.008016		4385.82	0.004262		4160.33	0.01275		4162.76	0.00159		4165.18	0.00321		4174.99	0.01624		4198.3	0.00792		4200.75	0.0020596		4266.87	0.03212		4273.3
4166.46	0.06556		4168.88	0.01		4171.31	0.00409			3858.36	0.0284		3843.04	0.00172		3845.28	0.00736		4387.13	0.033042		4389.68	0.004008		4392.24	0.002131		4166.43	0.03825		4168.86	0		4171.28	0.00321		4181.11	0.03248		4204.45	0		4206.9	0.0061788		4273.12	0.01606		4279.56
4172.56	0.01639		4174.98	0.006		4177.41	0.00409			3864.01	0.0426		3848.66	0.00172		3850.9	0.00368		4393.55	0.033042		4396.1	0.004008		4398.66	0.002131		4172.53	0		4174.96	0.00477		4177.38	0.004815		4187.23	0.01624		4210.6	0		4213.05	0.0041192		4279.37	0.01606		4285.82
4178.66	0.03278		4181.08	0.006		4183.51	0.010225			3869.66	0.0142		3854.28	0.00516		3856.52	0.00184		4399.97	0.033042		4402.52	0		4405.08	0		4178.63	0.03825		4181.06	0		4183.48	0.001605		4193.35	0		4216.75	0.00198		4219.2	0.0082384		4285.62	0.03212		4292.08
4184.76	0.01639		4187.18	0.002		4189.61	0.006135			3875.31	0.0142		3859.9	0.00172		3862.14	0.00552		4406.39	0.033042		4408.94	0.002004		4411.5	0.004262		4184.73	0.03825		4187.16	0		4189.58	0.004815		4199.47	0.03248		4222.9	0.00396		4225.35	0.0061788		4291.87	0.04818		4298.34
4190.86	0		4193.28	0.004		4195.71	0.00409			3880.96	0.0284		3865.52	0		3867.76	0.00184		4412.81	0.016521		4415.36	0.004008		4417.92	0		4190.83	0.0255		4193.26	0		4195.68	0		4205.59	0.04872		4229.05	0		4231.5	0		4298.12	0.01606		4304.6
4196.96	0.03278		4199.38	0.006		4201.81	0.002045			3886.61	0.0426		3871.14	0.00172		3873.38	0.0092		4419.23	0.016521		4421.78	0.002004		4424.34	0.006393		4196.93	0.01275		4199.36	0		4201.78	0.004815		4211.71	0.01624		4235.2	0.00594		4237.65	0.0041192		4304.37	0		4310.86
4203.06	0.03278		4205.48	0.006		4207.91	0.006135			3892.26	0.0142		3876.76	0.00172		3879	0.00368		4425.65	0.016521		4428.2	0.002004		4430.76	0.006393		4203.03	0		4205.46	0.00636		4207.88	0.00321		4217.83	0.01624		4241.35	0.00198		4243.8	0.0041192		4310.62	0.01606		4317.12
4209.16	0.03278		4211.58	0.01		4214.01	0.00409			3897.91	0		3882.38	0.00172		3884.62	0.00184		4432.07	0.049563		4434.62	0		4437.18	0.002131		4209.13	0.03825		4211.56	0.00318		4213.98	0.004815		4223.95	0.01624		4247.5	0.00198		4249.95	0.0020596		4316.87	0.03212		4323.38
4215.26	0.04917		4217.68	0.01		4220.11	0.00818			3903.56	0.0142		3888	0.00344		3890.24	0.00184		4438.49	0.016521		4441.04	0		4443.6	0.004262		4215.23	0.01275		4217.66	0.00159		4220.08	0.004815		4230.07	0.06496		4253.65	0.00594		4256.1	0.0061788		4323.12	0.01606		4329.64
4221.36	0.01639		4223.78	0.004		4226.21	0.00409			3909.21	0.0284		3893.62	0.00344		3895.86	0.00368		4444.91	0.066084		4447.46	0.006012		4450.02	0.002131		4221.33	0.01275		4223.76	0.00954		4226.18	0.001605		4236.19	0.01624		4259.8	0.00198		4262.25	0.0061788		4329.37	0		4335.9
4227.46	0.01639		4229.88	0.004		4232.31	0.014315			3914.86	0.0142		3899.24	0.00172		3901.48	0.00368		4451.33	0		4453.88	0.006012		4456.44	0.004262		4227.43	0.01275		4229.86	0.00636		4232.28	0.001605		4242.31	0		4265.95	0.01188		4268.4	0.0061788		4335.62	0.01606		4342.16
4233.56	0.01639		4235.98	0.012		4238.41	0			3920.51	0		3904.86	0.00172		3907.1	0.00368		4457.75	0.016521		4460.3	0.002004		4462.86	0.004262		4233.53	0.03825		4235.96	0.00318		4238.38	0.00321		4248.43	0.01624		4272.1	0.00198		4274.55	0.0061788		4341.87	0.01606		4348.42
4239.66	0.03278		4242.08	0.004		4244.51	0.002045			3926.16	0.0142		3910.48	0.00344		3912.72	0.00736		4464.17	0.033042		4466.72	0.004008		4469.28	0.004262		4239.63	0.0255		4242.06	0		4244.48	0		4254.55	0.01624		4278.25	0.00594		4280.7	0.0061788		4348.12	0.06424		4354.68
4245.76	0.03278		4248.18	0.004		4250.61	0.00409			3931.81	0		3916.1	0.01032		3918.34	0.00368		4470.59	0		4473.14	0.002004		4475.7	0.006393		4245.73	0.0255		4248.16	0.00159		4250.58	0.00321		4260.67	0.01624		4284.4	0.00594		4286.85	0.010298		4354.37	0.06424		4360.94
4251.86	0.01639		4254.28	0		4256.71	0.00409			3937.46	0.071		3921.72	0.00344		3923.96	0.00552		4477.01	0.016521		4479.56	0.004008		4482.12	0.006393		4251.83	0.01275		4254.26	0.00159		4256.68	0		4266.79	0.01624		4290.55	0.00396		4293	0.0020596		4360.62	0.01606		4367.2
4257.96	0.04917		4260.38	0.002		4262.81	0.00409			3943.11	0.0568		3927.34	0.00172		3929.58	0.00552		4483.43	0		4485.98	0.004008		4488.54	0.004262		4257.93	0.01275		4260.36	0.00318		4262.78	0.00321		4272.91	0.01624		4296.7	0.00792		4299.15	0.0061788		4366.87	0.03212		4373.46
4264.06	0.01639		4266.48	0		4268.91	0.00409			3948.76	0.0142		3932.96	0.00516		3935.2	0.01104		4489.85	0		4492.4	0		4494.96	0.002131		4264.03	0		4266.46	0		4268.88	0.00321		4279.03	0		4302.85	0.00594		4305.3	0.0020596		4373.12	0.01606		4379.72
4270.16	0		4272.58	0.006		4275.01	0.006135			3954.41	0.0284		3938.58	0.00516		3940.82	0.00184		4496.27	0.016521		4498.82	0.002004		4501.38	0		4270.13	0.051		4272.56	0.00159		4274.98	0.00321		4285.15	0.06496		4309	0.00594		4311.45	0.010298		4379.37	0		4385.98
4276.26	0.04917		4278.68	0		4281.11	0.002045			3960.06	0.0142		3944.2	0.00516		3946.44	0.00184		4502.69	0		4505.24	0		4507.8	0.004262		4276.23	0.01275		4278.66	0		4281.08	0.004815		4291.27	0.0812		4315.15	0.00198		4317.6	0.0061788		4385.62	0.03212		4392.24
4282.36	0.04917		4284.78	0		4287.21	0.006135			3965.71	0		3949.82	0.00688		3952.06	0.00552		4509.11	0.016521		4511.66	0.008016		4514.22	0		4282.33	0.03825		4284.76	0.00159		4287.18	0.001605		4297.39	0		4321.3	0.00396		4323.75	0.0041192		4391.87	0.03212		4398.5
4288.46	0.01639		4290.88	0		4293.31	0			3971.36	0.0284		3955.44	0.00172		3957.68	0.00736		4515.53	0.033042		4518.08	0		4520.64	0.002131		4288.43	0.01275		4290.86	0.00477		4293.28	0.00321		4303.51	0.03248		4327.45	0.00594		4329.9	0.0020596		4398.12	0.03212		4404.76
4294.56	0.03278		4296.98	0		4299.41	0.006135			3977.01	0.0284		3961.06	0.00516		3963.3	0.00368		4521.95	0.033042		4524.5	0.004008		4527.06	0		4294.53	0.01275		4296.96	0.00318		4299.38	0.00321		4309.63	0.01624		4333.6	0.00594		4336.05	0.0041192		4404.37	0.04818		4411.02
4300.66	0		4303.08	0.008		4305.51	0.00409			3982.66	0.0284		3966.68	0.00344		3968.92	0.00552		4528.37	0.033042		4530.92	0.004008		4533.48	0		4300.63	0.01275		4303.06	0.00318		4305.48	0		4315.75	0.01624		4339.75	0.00792		4342.2	0.0061788		4410.62	0.01606		4417.28
4306.76	0.04917		4309.18	0.004		4311.61	0.00409			3988.31	0.0284		3972.3	0.00516		3974.54	0.00184		4534.79	0.016521		4537.34	0		4539.9	0		4306.73	0.01275		4309.16	0.00159		4311.58	0.00642		4321.87	0.01624		4345.9	0.01188		4348.35	0.0082384		4416.87	0.01606		4423.54
4312.86	0		4315.28	0		4317.71	0.00818			3993.96	0.0284		3977.92	0.00688		3980.16	0.00184		4541.21	0.016521		4543.76	0.004008		4546.32	0.006393		4312.83	0		4315.26	0.00318		4317.68	0.004815		4327.99	0.03248		4352.05	0.00396		4354.5	0.0041192		4423.12	0		4429.8
4318.96	0.01639		4321.38	0.014		4323.81	0			3999.61	0.0142		3983.54	0.00516		3985.78	0.0092		4547.63	0.016521		4550.18	0.002004		4552.74	0		4318.93	0.01275		4321.36	0.00318		4323.78	0.00321		4334.11	0.03248		4358.2	0.00198		4360.65	0.0123576		4429.37	0.04818		4436.06
4325.06	0.03278		4327.48	0.008		4329.91	0.00409			4005.26	0		3989.16	0.00688		3991.4	0		4554.05	0		4556.6	0		4559.16	0.002131		4325.03	0		4327.46	0.00159		4329.88	0.00321		4340.23	0.03248		4364.35	0.01188		4366.8	0.0020596		4435.62	0.03212		4442.32
4331.16	0.03278		4333.58	0.002		4336.01	0.00409			4010.91	0.0426		3994.78	0.00688		3997.02	0.01104		4560.47	0		4563.02	0.004008		4565.58	0.004262		4331.13	0		4333.56	0		4335.98	0		4346.35	0.04872		4370.5	0.00594		4372.95	0.0020596		4441.87	0.01606		4448.58
4337.26	0.03278		4339.68	0.002		4342.11	0			4016.56	0.0284		4000.4	0.00344		4002.64	0.00552		4566.89	0.016521		4569.44	0.004008		4572	0.002131		4337.23	0.01275		4339.66	0.00159		4342.08	0		4352.47	0		4376.65	0.00198		4379.1	0.0020596		4448.12	0.01606		4454.84
4343.36	0.04917		4345.78	0.002		4348.21	0.00409			4022.21	0.0142		4006.02	0.00688		4008.26	0.00736		4573.31	0		4575.86	0.006012		4578.42	0.004262		4343.33	0.01275		4345.76	0		4348.18	0.00321		4358.59	0.01624		4382.8	0.00198		4385.25	0.0061788		4454.37	0.04818		4461.1
4349.46	0.01639		4351.88	0		4354.31	0			4027.86	0.0142		4011.64	0.00688		4013.88	0.00184		4579.73	0.016521		4582.28	0.002004		4584.84	0.002131		4349.43	0		4351.86	0.00636		4354.28	0		4364.71	0.01624		4388.95	0.00198		4391.4	0.0041192		4460.62	0		4467.36
4355.56	0		4357.98	0.006		4360.41	0			4033.51	0.0426		4017.26	0.00172		4019.5	0.00184		4586.15	0		4588.7	0		4591.26	0.006393		4355.53	0.051		4357.96	0.00159		4360.38	0.001605		4370.83	0.03248		4395.1	0		4397.55	0.0020596		4466.87	0.01606		4473.62
4361.66	0.01639		4364.08	0		4366.51	0.006135			4039.16	0		4022.88	0.00344		4025.12	0.00552		4592.57	0.033042		4595.12	0.006012		4597.68	0.004262		4361.63	0.01275		4364.06	0.00159		4366.48	0		4376.95	0.03248		4401.25	0.00594		4403.7	0.0082384		4473.12	0.0803		4479.88
4367.76	0.03278		4370.18	0.002		4372.61	0.006135			4044.81	0.0142		4028.5	0		4030.74	0.00184		4598.99	0		4601.54	0.002004		4604.1	0		4367.73	0.01275		4370.16	0.00318		4372.58	0		4383.07	0.01624		4407.4	0		4409.85	0.0020596		4479.37	0.01606		4486.14
4373.86	0.03278		4376.28	0		4378.71	0.002045			4050.46	0.071		4034.12	0.00172		4036.36	0.00184		4605.41	0.016521		4607.96	0		4610.52	0.002131		4373.83	0.01275		4376.26	0.00159		4378.68	0.001605		4389.19	0.06496		4413.55	0		4416	0.0061788		4485.62	0.03212		4492.4
4379.96	0.01639		4382.38	0.002		4384.81	0.00409			4056.11	0.0142		4039.74	0.00172		4041.98	0.00552		4611.83	0		4614.38	0.004008		4616.94	0.002131		4379.93	0.0255		4382.36	0.00318		4384.78	0.00321		4395.31	0		4419.7	0		4422.15	0		4491.87	0		4498.66
4386.06	0.06556		4388.48	0.004		4390.91	0.00409			4061.76	0.0284		4045.36	0.00344		4047.6	0.00368		4618.25	0.016521		4620.8	0		4623.36	0.008524		4386.03	0		4388.46	0		4390.88	0.001605		4401.43	0		4425.85	0		4428.3	0.0061788		4498.12	0.01606		4504.92
4392.16	0.01639		4394.58	0.006		4397.01	0.006135			4067.41	0		4050.98	0		4053.22	0.00736		4624.67	0.016521		4627.22	0		4629.78	0.006393		4392.13	0		4394.56	0		4396.98	0		4407.55	0.06496		4432	0.00594		4434.45	0		4504.37	0.03212		4511.18
4398.26	0		4400.68	0.002		4403.11	0			4073.06	0.0142		4056.6	0		4058.84	0		4631.09	0.016521		4633.64	0.006012		4636.2	0.004262		4398.23	0		4400.66	0.00318		4403.08	0.004815		4413.67	0.03248		4438.15	0.00396		4440.6	0.0061788		4510.62	0.01606		4517.44
4404.36	0.03278		4406.78	0.004		4409.21	0.00409			4078.71	0.0284		4062.22	0		4064.46	0		4637.51	0		4640.06	0.004008		4642.62	0.002131		4404.33	0.01275		4406.76	0.00477		4409.18	0.001605		4419.79	0.03248		4444.3	0.00198		4446.75	0.0061788		4516.87	0.03212		4523.7
4410.46	0		4412.88	0.002		4415.31	0.006135			4084.36	0.0142		4067.84	0		4070.08	0.00552		4643.93	0.033042		4646.48	0.004008		4649.04	0.006393		4410.43	0.01275		4412.86	0.00318		4415.28	0.001605		4425.91	0.01624		4450.45	0.01188		4452.9	0.0041192		4523.12	0.03212		4529.96
4416.56	0.01639		4418.98	0.004		4421.41	0.006135			4090.01	0.0142		4073.46	0.00688		4075.7	0.00368		4650.35	0		4652.9	0		4655.46	0		4416.53	0		4418.96	0.00159		4421.38	0.00321		4432.03	0		4456.6	0.00594		4459.05	0.0041192		4529.37	0.01606		4536.22
4422.66	0		4425.08	0.004		4427.51	0.00409			4095.66	0.0142		4079.08	0.00344		4081.32	0.00552		4656.77	0.033042		4659.32	0.004008		4661.88	0.008524		4422.63	0.0255		4425.06	0.00477		4427.48	0.004815		4438.15	0.04872		4462.75	0.00396		4465.2	0.0020596		4535.62	0.03212		4542.48
4428.76	0		4431.18	0		4433.61	0.002045			4101.31	0.0426		4084.7	0		4086.94	0.00552		4663.19	0		4665.74	0.004008		4668.3	0.002131		4428.73	0		4431.16	0.00159		4433.58	0.001605		4444.27	0		4468.9	0.00396		4471.35	0.0020596		4541.87	0.03212		4548.74
4434.86	0		4437.28	0		4439.71	0			4106.96	0.0284		4090.32	0.01204		4092.56	0		4669.61	0.016521		4672.16	0.004008		4674.72	0.004262		4434.83	0		4437.26	0		4439.68	0		4450.39	0.01624		4475.05	0		4477.5	0		4548.12	0.01606		4555
4440.96	0.01639		4443.38	0.002		4445.81	0.00409			4112.61	0.0284		4095.94	0.00688		4098.18	0.00368		4676.03	0		4678.58	0.004008		4681.14	0.006393		4440.93	0.01275		4443.36	0		4445.78	0.00321		4456.51	0.03248		4481.2	0.00198		4483.65	0.0041192		4554.37	0.01606		4561.26
4447.06	0.01639		4449.48	0.008		4451.91	0			4118.26	0.0142		4101.56	0.00172		4103.8	0.00368		4682.45	0		4685	0.004008		4687.56	0		4447.03	0		4449.46	0.00318		4451.88	0.001605		4462.63	0.03248		4487.35	0.00198		4489.8	0		4560.62	0		4567.52
4453.16	0.01639		4455.58	0		4458.01	0			4123.91	0.0142		4107.18	0.00172		4109.42	0		4688.87	0.033042		4691.42	0.002004		4693.98	0.002131		4453.13	0.01275		4455.56	0		4457.98	0.00642		4468.75	0.03248		4493.5	0.00396		4495.95	0.0041192		4566.87	0.06424		4573.78
4459.26	0.04917		4461.68	0.004		4464.11	0.002045			4129.56	0		4112.8	0.00172		4115.04	0.00368		4695.29	0		4697.84	0.002004		4700.4	0.002131		4459.23	0.01275		4461.66	0.00318		4464.08	0.004815		4474.87	0.03248		4499.65	0		4502.1	0.0041192		4573.12	0.01606		4580.04
4465.36	0.01639		4467.78	0.002		4470.21	0			4135.21	0.0284		4118.42	0		4120.66	0		4701.71	0.016521		4704.26	0.002004		4706.82	0.004262		4465.33	0.01275		4467.76	0.00159		4470.18	0.001605		4480.99	0.03248		4505.8	0.00198		4508.25	0.0041192		4579.37	0.03212		4586.3
4471.46	0.03278		4473.88	0.002		4476.31	0			4140.86	0.0284		4124.04	0.00516		4126.28	0		4708.13	0		4710.68	0.002004		4713.24	0.008524		4471.43	0		4473.86	0.00318		4476.28	0.00321		4487.11	0		4511.95	0		4514.4	0.0061788		4585.62	0.03212		4592.56
4477.56	0		4479.98	0.002		4482.41	0.002045			4146.51	0.0142		4129.66	0		4131.9	0.00552		4714.55	0		4717.1	0.004008		4719.66	0.002131		4477.53	0.0255		4479.96	0.00318		4482.38	0.00321		4493.23	0.01624		4518.1	0.00198		4520.55	0.0020596		4591.87	0.01606		4598.82
4483.66	0.03278		4486.08	0.004		4488.51	0.00409			4152.16	0.0568		4135.28	0.00172		4137.52	0.00552		4720.97	0		4723.52	0.002004		4726.08	0		4483.63	0		4486.06	0		4488.48	0.001605		4499.35	0.01624		4524.25	0.00594		4526.7	0.0020596		4598.12	0.01606		4605.08
4489.76	0		4492.18	0		4494.61	0.002045			4157.81	0.0142		4140.9	0		4143.14	0.00184		4727.39	0		4729.94	0.002004		4732.5	0.002131		4489.73	0.0255		4492.16	0.00318		4494.58	0.004815		4505.47	0.04872		4530.4	0.00396		4532.85	0.0061788		4604.37	0.01606		4611.34
4495.86	0		4498.28	0		4500.71	0.00409			4163.46	0.0142		4146.52	0		4148.76	0.00368		4733.81	0.033042		4736.36	0		4738.92	0.004262		4495.83	0		4498.26	0.00318		4500.68	0.001605		4511.59	0.01624		4536.55	0.00396		4539	0		4610.62	0		4617.6
4501.96	0		4504.38	0.004		4506.81	0.002045			4169.11	0.0142		4152.14	0.00516		4154.38	0.00184		4740.23	0		4742.78	0		4745.34	0		4501.93	0.01275		4504.36	0.00318		4506.78	0.004815		4517.71	0.06496		4542.7	0.00198		4545.15	0.0061788		4616.87	0.01606		4623.86
4508.06	0.01639		4510.48	0.006		4512.91	0.002045			4174.76	0		4157.76	0.00516		4160	0.00368		4746.65	0		4749.2	0.002004		4751.76	0.002131		4508.03	0		4510.46	0.00318		4512.88	0.00321		4523.83	0		4548.85	0.00198		4551.3	0.0061788		4623.12	0		4630.12
4514.16	0.01639		4516.58	0.004		4519.01	0.002045			4180.41	0.0142		4163.38	0		4165.62	0.00368		4753.07	0		4755.62	0		4758.18	0		4514.13	0		4516.56	0.00477		4518.98	0		4529.95	0.01624		4555	0.00396		4557.45	0.0041192		4629.37	0		4636.38
4520.26	0		4522.68	0.002		4525.11	0.00409			4186.06	0		4169	0.00516		4171.24	0		4759.49	0		4762.04	0		4764.6	0.002131		4520.23	0.0255		4522.66	0		4525.08	0.001605		4536.07	0.03248		4561.15	0.00396		4563.6	0.0041192		4635.62	0.01606		4642.64
4526.36	0.03278		4528.78	0.006		4531.21	0.006135			4191.71	0		4174.62	0.00172		4176.86	0.00736		4765.91	0		4768.46	0.002004		4771.02	0.006393		4526.33	0		4528.76	0.00159		4531.18	0.001605		4542.19	0		4567.3	0		4569.75	0.0020596		4641.87	0		4648.9
4532.46	0		4534.88	0.002		4537.31	0.002045			4197.36	0		4180.24	0.00172		4182.48	0.00736		4772.33	0.016521		4774.88	0.002004		4777.44	0.006393		4532.43	0.01275		4534.86	0.00159		4537.28	0.00321		4548.31	0		4573.45	0.00198		4575.9	0		4648.12	0.01606		4655.16
4538.56	0		4540.98	0		4543.41	0			4203.01	0.0142		4185.86	0.00344		4188.1	0.00184		4778.75	0.016521		4781.3	0.002004		4783.86	0.006393		4538.53	0		4540.96	0.00159		4543.38	0.00642		4554.43	0.01624		4579.6	0		4582.05	0.0041192		4654.37	0.01606		4661.42
4544.66	0.01639		4547.08	0		4549.51	0.00409			4208.66	0.0142		4191.48	0.00172		4193.72	0.00368		4785.17	0.016521		4787.72	0		4790.28	0.002131		4544.63	0		4547.06	0.00318		4549.48	0.001605		4560.55	0		4585.75	0.00792		4588.2	0		4660.62	0.04818		4667.68
4550.76	0		4553.18	0.004		4555.61	0.002045			4214.31	0.0142		4197.1	0		4199.34	0		4791.59	0.016521		4794.14	0		4796.7	0.004262		4550.73	0		4553.16	0.00159		4555.58	0		4566.67	0		4591.9	0		4594.35	0		4666.87	0.01606		4673.94
4556.86	0.01639		4559.28	0		4561.71	0.00818			4219.96	0.0426		4202.72	0.00172		4204.96	0		4798.01	0		4800.56	0.004008		4803.12	0.002131		4556.83	0		4559.26	0.00159		4561.68	0.001605		4572.79	0.01624		4598.05	0.00396		4600.5	0.0020596		4673.12	0.03212		4680.2
4562.96	0.01639		4565.38	0.004		4567.81	0.00409			4225.61	0.0142		4208.34	0		4210.58	0.00368		4804.43	0.016521		4806.98	0.004008		4809.54	0.002131		4562.93	0.0255		4565.36	0		4567.78	0.00321		4578.91	0		4604.2	0.00198		4606.65	0		4679.37	0		4686.46
4569.06	0.01639		4571.48	0.002		4573.91	0.00409			4231.26	0.0284		4213.96	0.00688		4216.2	0		4810.85	0		4813.4	0.004008		4815.96	0		4569.03	0		4571.46	0		4573.88	0		4585.03	0.01624		4610.35	0.00198		4612.8	0		4685.62	0.03212		4692.72
4575.16	0		4577.58	0.004		4580.01	0.002045			4236.91	0		4219.58	0.00172		4221.82	0.00184		4817.27	0		4819.82	0.002004		4822.38	0.002131		4575.13	0		4577.56	0.00159		4579.98	0.001605		4591.15	0.03248		4616.5	0.00198		4618.95	0.0020596		4691.87	0		4698.98
4581.26	0.03278		4583.68	0.004		4586.11	0.006135			4242.56	0.0284		4225.2	0.00172		4227.44	0		4823.69	0.016521		4826.24	0.002004		4828.8	0.002131		4581.23	0		4583.66	0		4586.08	0		4597.27	0.03248		4622.65	0.00396		4625.1	0.0041192		4698.12	0		4705.24
4587.36	0		4589.78	0		4592.21	0			4248.21	0		4230.82	0.00344		4233.06	0		4830.11	0		4832.66	0.002004		4835.22	0.004262		4587.33	0		4589.76	0		4592.18	0.001605		4603.39	0.03248		4628.8	0		4631.25	0.0020596		4704.37	0		4711.5
4593.46	0.01639		4595.88	0.004		4598.31	0.00818			4253.86	0		4236.44	0		4238.68	0		4836.53	0		4839.08	0.004008		4841.64	0		4593.43	0		4595.86	0.00159		4598.28	0.004815		4609.51	0.01624		4634.95	0		4637.4	0		4710.62	0.01606		4717.76
4599.56	0.01639		4601.98	0.004		4604.41	0.002045			4259.51	0		4242.06	0.00344		4244.3	0.00552		4842.95	0		4845.5	0		4848.06	0.002131		4599.53	0.01275		4601.96	0.00159		4604.38	0.004815		4615.63	0		4641.1	0.00396		4643.55	0.0061788		4716.87	0.01606		4724.02
4605.66	0.01639		4608.08	0.004		4610.51	0.00409			4265.16	0.0142		4247.68	0.00172		4249.92	0		4849.37	0.016521		4851.92	0		4854.48	0		4605.63	0.01275		4608.06	0.00159		4610.48	0.00321		4621.75	0.03248		4647.25	0.00594		4649.7	0.0020596		4723.12	0		4730.28
4611.76	0		4614.18	0.004		4616.61	0.006135			4270.81	0.0142		4253.3	0		4255.54	0.00184		4855.79	0		4858.34	0		4860.9	0.002131		4611.73	0.01275		4614.16	0		4616.58	0.00321		4627.87	0		4653.4	0.00396		4655.85	0.0020596		4729.37	0		4736.54
4617.86	0		4620.28	0.004		4622.71	0			4276.46	0		4258.92	0.00344		4261.16	0.00368		4862.21	0		4864.76	0		4867.32	0.002131		4617.83	0		4620.26	0		4622.68	0.00321		4633.99	0		4659.55	0.00198		4662	0.0020596		4735.62	0.03212		4742.8
4623.96	0		4626.38	0.002		4628.81	0.002045			4282.11	0		4264.54	0.00172		4266.78	0.00184		4868.63	0		4871.18	0.002004		4873.74	0.002131		4623.93	0.01275		4626.36	0.00159		4628.78	0.001605		4640.11	0.01624		4665.7	0.00198		4668.15	0.0082384		4741.87	0		4749.06
4630.06	0.03278		4632.48	0.002		4634.91	0.002045			4287.76	0.0284		4270.16	0.00688		4272.4	0.00184		4875.05	0		4877.6	0.002004		4880.16	0.002131		4630.03	0		4632.46	0.00477		4634.88	0.001605		4646.23	0		4671.85	0.00396		4674.3	0.0020596		4748.12	0.01606		4755.32
4636.16	0.01639		4638.58	0.002		4641.01	0.00409			4293.41	0		4275.78	0		4278.02	0.00368		4881.47	0		4884.02	0.002004		4886.58	0		4636.13	0.01275		4638.56	0.00318		4640.98	0		4652.35	0.01624		4678	0.00198		4680.45	0		4754.37	0		4761.58
4642.26	0		4644.68	0.002		4647.11	0.002045			4299.06	0.0142		4281.4	0.00172		4283.64	0.00552		4887.89	0		4890.44	0.002004		4893	0		4642.23	0		4644.66	0.00159		4647.08	0.001605		4658.47	0		4684.15	0		4686.6	0.0020596		4760.62	0.01606		4767.84
4648.36	0		4650.78	0.002		4653.21	0.00818			4304.71	0		4287.02	0.00516		4289.26	0.00184		4894.31	0.016521		4896.86	0.002004		4899.42	0.002131		4648.33	0.01275		4650.76	0.00159		4653.18	0.001605		4664.59	0.03248		4690.3	0.00396		4692.75	0.0020596		4766.87	0.01606		4774.1
4654.46	0		4656.88	0.002		4659.31	0			4310.36	0.0142		4292.64	0.00172		4294.88	0.00184		4900.73	0.016521		4903.28	0.004008		4905.84	0		4654.43	0		4656.86	0.00159		4659.28	0.00321		4670.71	0		4696.45	0		4698.9	0.0082384		4773.12	0.01606		4780.36
4660.56	0		4662.98	0.004		4665.41	0			4316.01	0.0142		4298.26	0		4300.5	0.00184		4907.15	0		4909.7	0		4912.26	0		4660.53	0		4662.96	0.00318		4665.38	0		4676.83	0		4702.6	0		4705.05	0.0061788		4779.37	0		4786.62
4666.66	0		4669.08	0		4671.51	0.00409			4321.66	0		4303.88	0		4306.12	0.00184		4913.57	0		4916.12	0		4918.68	0.004262		4666.63	0		4669.06	0		4671.48	0.001605		4682.95	0.01624		4708.75	0.00396		4711.2	0.0041192		4785.62	0		4792.88
4672.76	0.03278		4675.18	0		4677.61	0.002045			4327.31	0.0142		4309.5	0.00344		4311.74	0.00184		4919.99	0.016521		4922.54	0.006012		4925.1	0		4672.73	0.01275		4675.16	0		4677.58	0		4689.07	0		4714.9	0.00594		4717.35	0.0020596		4791.87	0.03212		4799.14
4678.86	0		4681.28	0.002		4683.71	0			4332.96	0		4315.12	0		4317.36	0.00552		4926.41	0		4928.96	0		4931.52	0.002131		4678.83	0		4681.26	0		4683.68	0		4695.19	0.01624		4721.05	0.00198		4723.5	0.0020596		4798.12	0.01606		4805.4
4684.96	0		4687.38	0		4689.81	0.002045			4338.61	0.0284		4320.74	0.00344		4322.98	0.00552		4932.83	0.033042		4935.38	0.002004		4937.94	0.002131		4684.93	0		4687.36	0		4689.78	0.00321		4701.31	0.01624		4727.2	0.00198		4729.65	0.0041192		4804.37	0.01606		4811.66
4691.06	0		4693.48	0		4695.91	0			4344.26	0.0142		4326.36	0.00172		4328.6	0.00368		4939.25	0		4941.8	0.002004		4944.36	0.002131		4691.03	0		4693.46	0.00159		4695.88	0.001605		4707.43	0.01624		4733.35	0.00198		4735.8	0.0061788		4810.62	0.01606		4817.92
4697.16	0		4699.58	0.002		4702.01	0.00409			4349.91	0.0142		4331.98	0.00344		4334.22	0.00184		4945.67	0		4948.22	0.002004		4950.78	0		4697.13	0		4699.56	0.00159		4701.98	0		4713.55	0		4739.5	0.00594		4741.95	0.0041192		4816.87	0		4824.18
4703.26	0		4705.68	0		4708.11	0.006135			4355.56	0.0142		4337.6	0.00344		4339.84	0.00552		4952.09	0.016521		4954.64	0.002004		4957.2	0		4703.23	0		4705.66	0		4708.08	0.001605		4719.67	0.01624		4745.65	0.00198		4748.1	0		4823.12	0		4830.44
4709.36	0.01639		4711.78	0.004		4714.21	0.006135			4361.21	0		4343.22	0		4345.46	0		4958.51	0.016521		4961.06	0		4963.62	0		4709.33	0		4711.76	0.00318		4714.18	0		4725.79	0.01624		4751.8	0.00198		4754.25	0.0082384		4829.37	0		4836.7
4715.46	0.01639		4717.88	0		4720.31	0.00409			4366.86	0		4348.84	0.00344		4351.08	0.00736		4964.93	0		4967.48	0.004008		4970.04	0.004262		4715.43	0.01275		4717.86	0		4720.28	0.001605		4731.91	0.01624		4757.95	0.00396		4760.4	0.0020596		4835.62	0.03212		4842.96
4721.56	0.01639		4723.98	0		4726.41	0.00409			4372.51	0		4354.46	0.00344		4356.7	0.00184		4971.35	0		4973.9	0.004008		4976.46	0.006393		4721.53	0		4723.96	0.00477		4726.38	0		4738.03	0.01624		4764.1	0.00594		4766.55	0		4841.87	0		4849.22
4727.66	0.01639		4730.08	0		4732.51	0.00409			4378.16	0.0284		4360.08	0.00172		4362.32	0.00184		4977.77	0.033042		4980.32	0		4982.88	0.002131		4727.63	0.01275		4730.06	0		4732.48	0		4744.15	0.01624		4770.25	0		4772.7	0.0020596		4848.12	0.01606		4855.48
4733.76	0		4736.18	0.004		4738.61	0			4383.81	0		4365.7	0.00172		4367.94	0.00552		4984.19	0		4986.74	0.002004		4989.3	0.002131		4733.73	0		4736.16	0		4738.58	0.001605		4750.27	0		4776.4	0.00198		4778.85	0.0020596		4854.37	0		4861.74
4739.86	0.01639		4742.28	0.006		4744.71	0.002045			4389.46	0.0142		4371.32	0.00344		4373.56	0.00184		4990.61	0		4993.16	0.002004		4995.72	0		4739.83	0.01275		4742.26	0.00159		4744.68	0.001605		4756.39	0		4782.55	0.00198		4785	0.0041192		4860.62	0		4868
4745.96	0		4748.38	0.002		4750.81	0			4395.11	0		4376.94	0.00516		4379.18	0		4997.03	0		4999.58	0		5002.14	0		4745.93	0		4748.36	0.00318		4750.78	0		4762.51	0		4788.7	0.00198		4791.15	0.0082384		4866.87	0		4874.26
4752.06	0		4754.48	0.002		4756.91	0.002045			4400.76	0		4382.56	0		4384.8	0.00184		5003.45	0		5006	0.002004		5008.56	0.002131		4752.03	0		4754.46	0.00159		4756.88	0.001605		4768.63	0.03248		4794.85	0.00396		4797.3	0.0020596		4873.12	0		4880.52
4758.16	0.01639		4760.58	0.002		4763.01	0.002045			4406.41	0		4388.18	0.00344		4390.42	0.00368		5009.87	0		5012.42	0		5014.98	0.002131		4758.13	0.0255		4760.56	0		4762.98	0.00321		4774.75	0		4801	0		4803.45	0		4879.37	0.03212		4886.78
4764.26	0		4766.68	0.002		4769.11	0.00409			4412.06	0		4393.8	0		4396.04	0.00184		5016.29	0		5018.84	0		5021.4	0		4764.23	0		4766.66	0.00318		4769.08	0		4780.87	0.01624		4807.15	0.00396		4809.6	0.0020596		4885.62	0		4893.04
4770.36	0		4772.78	0.004		4775.21	0			4417.71	0.0142		4399.42	0.00172		4401.66	0.0092		5022.71	0		5025.26	0		5027.82	0.002131		4770.33	0		4772.76	0.00159		4775.18	0		4786.99	0		4813.3	0		4815.75	0.0041192		4891.87	0		4899.3
4776.46	0		4778.88	0		4781.31	0.002045			4423.36	0.0142		4405.04	0.00344		4407.28	0		5029.13	0		5031.68	0.004008		5034.24	0.002131		4776.43	0.0255		4778.86	0		4781.28	0		4793.11	0		4819.45	0		4821.9	0		4898.12	0		4905.56
4782.56	0.01639		4784.98	0		4787.41	0			4429.01	0		4410.66	0.00172		4412.9	0		5035.55	0.033042		5038.1	0		5040.66	0.002131		4782.53	0		4784.96	0.00159		4787.38	0.00321		4799.23	0		4825.6	0.00198		4828.05	0		4904.37	0		4911.82
4788.66	0		4791.08	0		4793.51	0			4434.66	0		4416.28	0.00172		4418.52	0.00184		5041.97	0		5044.52	0		5047.08	0		4788.63	0		4791.06	0.00318		4793.48	0.001605		4805.35	0		4831.75	0		4834.2	0.0020596		4910.62	0		4918.08
4794.76	0		4797.18	0		4799.61	0.00409			4440.31	0		4421.9	0		4424.14	0.00368		5048.39	0.016521		5050.94	0.002004		5053.5	0.002131		4794.73	0.0255		4797.16	0.00159		4799.58	0.004815		4811.47	0.03248		4837.9	0		4840.35	0		4916.87	0		4924.34
4800.86	0		4803.28	0.002		4805.71	0.002045			4445.96	0		4427.52	0		4429.76	0		5054.81	0		5057.36	0		5059.92	0		4800.83	0		4803.26	0		4805.68	0.001605		4817.59	0		4844.05	0.00198		4846.5	0.0041192		4923.12	0.01606		4930.6
4806.96	0		4809.38	0.002		4811.81	0			4451.61	0		4433.14	0.00172		4435.38	0.00184		5061.23	0		5063.78	0.002004		5066.34	0		4806.93	0		4809.36	0.00318		4811.78	0		4823.71	0		4850.2	0		4852.65	0.0061788		4929.37	0.01606		4936.86
4813.06	0		4815.48	0		4817.91	0.002045			4457.26	0.0142		4438.76	0		4441	0		5067.65	0		5070.2	0.002004		5072.76	0		4813.03	0		4815.46	0		4817.88	0		4829.83	0		4856.35	0.00396		4858.8	0.0061788		4935.62	0.01606		4943.12
4819.16	0		4821.58	0.004		4824.01	0			4462.91	0.0142		4444.38	0		4446.62	0.00184		5074.07	0		5076.62	0.002004		5079.18	0		4819.13	0		4821.56	0.00159		4823.98	0		4835.95	0		4862.5	0		4864.95	0.0061788		4941.87	0.01606		4949.38
4825.26	0.01639		4827.68	0		4830.11	0.002045			4468.56	0.0142		4450	0.00172		4452.24	0.00552		5080.49	0.016521		5083.04	0		5085.6	0.004262		4825.23	0		4827.66	0		4830.08	0.00321		4842.07	0		4868.65	0		4871.1	0.0020596		4948.12	0		4955.64
4831.36	0		4833.78	0.006		4836.21	0			4474.21	0.0142		4455.62	0		4457.86	0.00184		5086.91	0.016521		5089.46	0.002004		5092.02	0		4831.33	0		4833.76	0		4836.18	0		4848.19	0		4874.8	0		4877.25	0.0041192		4954.37	0.01606		4961.9
4837.46	0.01639		4839.88	0		4842.31	0			4479.86	0		4461.24	0.00344		4463.48	0.00552		5093.33	0		5095.88	0		5098.44	0.002131		4837.43	0		4839.86	0		4842.28	0.001605		4854.31	0.01624		4880.95	0.00396		4883.4	0		4960.62	0		4968.16
4843.56	0		4845.98	0		4848.41	0.002045			4485.51	0.0142		4466.86	0		4469.1	0.00552		5099.75	0		5102.3	0.002004		5104.86	0.002131		4843.53	0		4845.96	0.00159		4848.38	0.001605		4860.43	0.01624		4887.1	0.00594		4889.55	0.0020596		4966.87	0		4974.42
4849.66	0.01639		4852.08	0.002		4854.51	0.002045			4491.16	0		4472.48	0		4474.72	0.00184		5106.17	0		5108.72	0		5111.28	0		4849.63	0.0255		4852.06	0.00159		4854.48	0		4866.55	0.01624		4893.25	0.00198		4895.7	0		4973.12	0.01606		4980.68
4855.76	0		4858.18	0.004		4860.61	0			4496.81	0		4478.1	0		4480.34	0.00368		5112.59	0		5115.14	0.004008		5117.7	0		4855.73	0		4858.16	0		4860.58	0.001605		4872.67	0.01624		4899.4	0.00198		4901.85	0.0020596		4979.37	0		4986.94
4861.86	0		4864.28	0		4866.71	0.002045			4502.46	0.0142		4483.72	0.00344		4485.96	0.00184		5119.01	0.016521		5121.56	0		5124.12	0.002131		4861.83	0		4864.26	0		4866.68	0		4878.79	0		4905.55	0.00198		4908	0.0020596		4985.62	0		4993.2
4867.96	0.03278		4870.38	0.002		4872.81	0.00409			4508.11	0		4489.34	0.00516		4491.58	0		5125.43	0.033042		5127.98	0.002004		5130.54	0.004262		4867.93	0.01275		4870.36	0.00159		4872.78	0.001605		4884.91	0.01624		4911.7	0.00198		4914.15	0.0041192		4991.87	0		4999.46
4874.06	0		4876.48	0.002		4878.91	0			4513.76	0		4494.96	0.00172		4497.2	0		5131.85	0.016521		5134.4	0		5136.96	0		4874.03	0		4876.46	0.00159		4878.88	0		4891.03	0		4917.85	0.00396		4920.3	0		4998.12	0.01606		5005.72
4880.16	0		4882.58	0.004		4885.01	0			4519.41	0		4500.58	0.00344		4502.82	0.00184		5138.27	0		5140.82	0		5143.38	0		4880.13	0		4882.56	0		4884.98	0		4897.15	0		4924	0		4926.45	0.0020596		5004.37	0		5011.98
4886.26	0.01639		4888.68	0		4891.11	0			4525.06	0.0142		4506.2	0		4508.44	0.00184		5144.69	0		5147.24	0.002004		5149.8	0		4886.23	0		4888.66	0.00159		4891.08	0		4903.27	0.01624		4930.15	0		4932.6	0		5010.62	0		5018.24
4892.36	0.01639		4894.78	0		4897.21	0			4530.71	0		4511.82	0.00172		4514.06	0.00368		5151.11	0		5153.66	0.002004		5156.22	0		4892.33	0		4894.76	0.00159		4897.18	0		4909.39	0		4936.3	0		4938.75	0		5016.87	0		5024.5
4898.46	0		4900.88	0.004		4903.31	0.00409			4536.36	0		4517.44	0.00344		4519.68	0		5157.53	0		5160.08	0.002004		5162.64	0.002131		4898.43	0.01275		4900.86	0		4903.28	0.00321		4915.51	0		4942.45	0		4944.9	0.0041192		5023.12	0		5030.76
4904.56	0		4906.98	0.004		4909.41	0.00818			4542.01	0		4523.06	0		4525.3	0.00184		5163.95	0		5166.5	0		5169.06	0		4904.53	0.01275		4906.96	0.00159		4909.38	0		4921.63	0		4948.6	0.00198		4951.05	0		5029.37	0		5037.02
4910.66	0.03278		4913.08	0		4915.51	0			4547.66	0		4528.68	0		4530.92	0		5170.37	0.016521		5172.92	0		5175.48	0		4910.63	0		4913.06	0		4915.48	0.001605		4927.75	0.01624		4954.75	0.00198		4957.2	0.0020596		5035.62	0		5043.28
4916.76	0		4919.18	0.002		4921.61	0.002045			4553.31	0		4534.3	0		4536.54	0		5176.79	0		5179.34	0.002004		5181.9	0		4916.73	0		4919.16	0.00159		4921.58	0.001605		4933.87	0		4960.9	0		4963.35	0.0020596		5041.87	0.01606		5049.54
4922.86	0		4925.28	0.002		4927.71	0			4558.96	0		4539.92	0		4542.16	0.00368		5183.21	0		5185.76	0		5188.32	0		4922.83	0		4925.26	0		4927.68	0		4939.99	0		4967.05	0.00396		4969.5	0		5048.12	0		5055.8
4928.96	0		4931.38	0		4933.81	0			4564.61	0.0142		4545.54	0.00172		4547.78	0.00184		5189.63	0		5192.18	0		5194.74	0.002131		4928.93	0		4931.36	0.00318		4933.78	0		4946.11	0		4973.2	0		4975.65	0		5054.37	0.01606		5062.06
4935.06	0		4937.48	0.002		4939.91	0.002045			4570.26	0		4551.16	0.00172		4553.4	0		5196.05	0		5198.6	0.002004		5201.16	0		4935.03	0.01275		4937.46	0.00159		4939.88	0.001605		4952.23	0		4979.35	0.00396		4981.8	0.0020596		5060.62	0		5068.32
4941.16	0		4943.58	0		4946.01	0.002045			4575.91	0.0142		4556.78	0		4559.02	0.00184		5202.47	0		5205.02	0		5207.58	0		4941.13	0.0255		4943.56	0		4945.98	0.00321		4958.35	0		4985.5	0.00198		4987.95	0		5066.87	0		5074.58
4947.26	0		4949.68	0		4952.11	0			4581.56	0		4562.4	0.00344		4564.64	0		5208.89	0		5211.44	0.002004		5214	0		4947.23	0.01275		4949.66	0		4952.08	0		4964.47	0		4991.65	0		4994.1	0		5073.12	0.01606		5080.84
4953.36	0		4955.78	0		4958.21	0.002045			4587.21	0		4568.02	0		4570.26	0		5215.31	0		5217.86	0		5220.42	0		4953.33	0		4955.76	0		remaining	0.027285		4970.59	0.01624		4997.8	0		remaining	0.0865032		5079.37	0		5087.1
4959.46	0		remaining	0.054		remaining	0.055215			4592.86	0.0142		4573.64	0.00344		4575.88	0.00184		5221.73	0		5224.28	0		5226.84	0		4959.43	0		remaining	0.02544					4976.71	0		remaining	0.08118					5085.62	0.03212		5093.36
4965.56	0.03278									4598.51	0		4579.26	0.00172		4581.5	0		5228.15	0		5230.7	0		5233.26	0		4965.53	0								4982.83	0.01624								5091.87	0		5099.62
4971.66	0									4604.16	0.0284		4584.88	0		4587.12	0		5234.57	0		5237.12	0.004008		5239.68	0		4971.63	0								4988.95	0								5098.12	0		5105.88
4977.76	0									4609.81	0		4590.5	0		4592.74	0.00368		5240.99	0		5243.54	0		5246.1	0.002131		4977.73	0								4995.07	0								5104.37	0.01606		5112.14
remaining	0.21307									remaining	0.2698		4596.12	0.00516		4598.36	0		remaining	0.082605		5249.96	0		5252.52	0		remaining	0.0765								remaining	0.35728								remaining	0.28908		5118.4
													4601.74	0		4603.98	0.00184					5256.38	0		5258.94	0																							5124.66
													4607.36	0.00172		4609.6	0.00184					5262.8	0		5265.36	0																							5130.92
													4612.98	0.00172		4615.22	0.00184					5269.22	0		5271.78	0.002131																							5137.18
													4618.6	0.00172		4620.84	0					5275.64	0		5278.2	0																							5143.44
													4624.22	0.00172		4626.46	0					5282.06	0		5284.62	0.004262																							5149.7
													4629.84	0		4632.08	0					5288.48	0.002004		5291.04	0																							5155.96
													4635.46	0.00344		4637.7	0.00368					5294.9	0		5297.46	0.002131																							5162.22
													4641.08	0.00172		4643.32	0.00184					5301.32	0		5303.88	0																							5168.48
													4646.7	0.00172		4648.94	0.00552					5307.74	0		5310.3	0																							5174.74
													4652.32	0		4654.56	0.00184					5314.16	0		5316.72	0																							5181
													4657.94	0.00172		4660.18	0					5320.58	0		5323.14	0																							5187.26
													4663.56	0.00172		4665.8	0					5327	0		5329.56	0																							5193.52
													4669.18	0.00172		4671.42	0					5333.42	0.002004		5335.98	0																							5199.78
													4674.8	0		4677.04	0.00368					5339.84	0		5342.4	0.002131																							5206.04
													4680.42	0		4682.66	0					5346.26	0		5348.82	0.002131																							5212.3
													4686.04	0		4688.28	0					5352.68	0		5355.24	0																							5218.56
													4691.66	0		4693.9	0.00184					5359.1	0.002004		5361.66	0																							5224.82
													4697.28	0.00344		4699.52	0.00184					5365.52	0.004008		5368.08	0																							5231.08
													4702.9	0		4705.14	0.00184					5371.94	0		5374.5	0																							5237.34
													4708.52	0		4710.76	0					5378.36	0		5380.92	0																							5243.6
													4714.14	0		4716.38	0.00184					5384.78	0.002004		5387.34	0																							5249.86
													4719.76	0.00172		4722	0					5391.2	0		5393.76	0.004262																							5256.12
													4725.38	0.00172		4727.62	0					5397.62	0		5400.18	0																							5262.38
													4731	0		4733.24	0					5404.04	0		5406.6	0																							5268.64
													4736.62	0.00344		4738.86	0					5410.46	0		5413.02	0																							5274.9
													4742.24	0		4744.48	0					5416.88	0		5419.44	0																							5281.16
													4747.86	0		4750.1	0.00368					5423.3	0		5425.86	0																							5287.42
													4753.48	0.00172		4755.72	0					5429.72	0		5432.28	0																							5293.68
													4759.1	0		4761.34	0.00184					5436.14	0		5438.7	0																							5299.94
													4764.72	0.00172		4766.96	0.00184					5442.56	0		5445.12	0																							5306.2
													4770.34	0		4772.58	0					5448.98	0		5451.54	0																							5312.46
													4775.96	0.00344		4778.2	0					5455.4	0		5457.96	0																							5318.72
													4781.58	0		4783.82	0.00184					5461.82	0		5464.38	0																							5324.98
													4787.2	0.00172		4789.44	0.00368					5468.24	0		5470.8	0.002131																							5331.24
													4792.82	0		4795.06	0					5474.66	0		5477.22	0																							5337.5
													4798.44	0		4800.68	0					5481.08	0		5483.64	0																							5343.76
													4804.06	0.00172		4806.3	0					5487.5	0		5490.06	0																							5350.02
													4809.68	0.00172		4811.92	0					5493.92	0		5496.48	0																							5356.28
													4815.3	0.00172		4817.54	0					5500.34	0.002004		5502.9	0																							5362.54
													4820.92	0		4823.16	0.00184					5506.76	0		5509.32	0																							5368.8
													4826.54	0		4828.78	0					5513.18	0		5515.74	0.002131																							5375.06
													4832.16	0		4834.4	0					5519.6	0		5522.16	0																							5381.32
													4837.78	0.00172		4840.02	0					5526.02	0		5528.58	0																							5387.58
													4843.4	0		4845.64	0.00184					5532.44	0		5535	0.004262																							5393.84
													4849.02	0		4851.26	0					5538.86	0		5541.42	0																							5400.1
													4854.64	0.00172		4856.88	0					5545.28	0		5547.84	0																							5406.36
													4860.26	0		4862.5	0					5551.7	0		5554.26	0																							5412.62
													4865.88	0.00172		4868.12	0					5558.12	0		5560.68	0																							5418.88
													4871.5	0		4873.74	0					5564.54	0		5567.1	0																							5425.14
													4877.12	0		4879.36	0					5570.96	0		5573.52	0																							5431.4
													4882.74	0		4884.98	0					5577.38	0		5579.94	0																							5437.66
													4888.36	0.00172		4890.6	0					5583.8	0		5586.36	0																							5443.92
													4893.98	0.00172		4896.22	0					5590.22	0		5592.78	0																							5450.18
													4899.6	0		4901.84	0.00184					5596.64	0		5599.2	0																							5456.44
													4905.22	0		4907.46	0					5603.06	0		5605.62	0																							5462.7
													4910.84	0		4913.08	0					5609.48	0		5612.04	0																							5468.96
													4916.46	0		4918.7	0.00184					5615.9	0		5618.46	0.002131																							5475.22
													4922.08	0		4924.32	0					5622.32	0		5624.88	0																							5481.48
													4927.7	0		4929.94	0					5628.74	0		5631.3	0																							5487.74
													4933.32	0		4935.56	0.00368					5635.16	0		5637.72	0																							5494
													4938.94	0.00172		4941.18	0.00184					5641.58	0		5644.14	0																							5500.26
													4944.56	0		4946.8	0					5648	0		5650.56	0																							5506.52
													4950.18	0		4952.42	0					5654.42	0		5656.98	0																							5512.78
													4955.8	0		4958.04	0					5660.84	0		5663.4	0																							5519.04
													4961.42	0		4963.66	0					5667.26	0		5669.82	0																							5525.3
													4967.04	0		4969.28	0					5673.68	0		5676.24	0																							5531.56
													4972.66	0		4974.9	0					5680.1	0		5682.66	0																							5537.82
													4978.28	0.00172		4980.52	0					5686.52	0		5689.08	0																							5544.08
													4983.9	0		4986.14	0.00184					5692.94	0		5695.5	0																							5550.34
													4989.52	0		4991.76	0.00184					5699.36	0		5701.92	0																							5556.6
													4995.14	0		4997.38	0					5705.78	0		5708.34	0																							5562.86
													remaining	0.01032		remaining	0.01472					remaining	0.002004		remaining	0.002131																							remaining
[truncated: 3 more columns]
