# Supplementary material for: Magnesium isotopes of the bulk solar wind from Genesis diamond‐like carbon films
Source: Meteorit Planet Sci. 2020 Jan 22;55(2):352–75. doi: 10.1111/maps.13439 (PMC7079557; doi:10.1111/maps.13439)
Supplement: Supplementary file 1 — Data S1. Data (both SRIM fits and Raw data) as separate MS Excel files. [file MAPS-55-352-s001.zip › maps13439-3146-sup-0001-supinfo/raw matrix initial and final 20732-2.xlsx]

## Sheet: 20732-2_2 Ref Sig
IMS	CAMECA
******************************************************
DEPTH	PROFILE	:	20732-2_2.dp
******************************************************
DEF	ANAL:	DEF.	ANALYSIS
Date	:	27.10.09	Time	:	14:13:00
User	name	:
Sample	name	:	250Ras_FA#2_60%DTOS
Sample	stage	position	:	X	=	-1474	um	Y	=	1208	um
Total	acq.	time	:	9085	s
Beam	blanking	:	N
Ref.	signal	:	Y
	Mass	:	12C2
	Sput.Time(s)	:	6.5
	Quantity(cp/s)	:	2840
	Offset(V)	:	0
	Detector	:	EM
Auto	HV	cal.	:	N
Auto	mass	cal.	:	N
Pre	sputtering	:	N
MC:	MEASUREMENT	CONDITIONS
24Mg	|	23.985	|	EM	|	wt	0.201	s	|	ct	5.003	s	|	offset	0	V
25Mg	|	24.986	|	EM	|	wt	0.151	s	|	ct	10.006	s	|	offset	0	V
26Mg	|	25.983	|	EM	|	wt	0.15	s	|	ct	10.006	s	|	offset	0	V
AP:	ANALYTICAL	PARAMETERS.
	-1	PRIMARY
Ion	:	O2+
HV	:	12.58	V
Arc	current	:	60	A
Primary	current	(init.)	:	19.78	nA
Primary	current	(final)	:	21.84	nA
Raster	Size	:	250	m
Primary	Beam	diameter	:	100	m
MR	Aperture	:	2
L4	Aperture	:	3
Duo	pressure	:	0	mbar
	-2	SECONDARY
HV	Sample	:	5	KV
Trans	Lens	:	150	m
ESA	inner	:	-86.1	V
ESA	outer	:	145.7	V
Slit	entrance	width	:	9.999	(au)
Slit	exit	width	:	999	(au)
Energy	slit	width	:	9	eV
DTOS	X	:	100	%
DTOS	Y	:	100	%
SII	X	:	100	%
SII	Y	:	100	%
Mass	reso	:	0
Contrast	Aperture	:	1
Field	Aperture	:	2
Analysis	chamber	pressure	:	0	mbar
	-3	DETECTOR	PARAMETERS
EM	Yield	:	100	%
EM	Dead	Time	:	0	ns
EM	Background	:	0	c/s
FC	Background	:	0	c/s
EM->FC	Threshold	:	500000	c/s
FC->EM	Threshold	:	2000000	c/s

## Sheet: 20732-2_2_C-final
IMS	CAMECA
******************************************************
DEPTH	PROFILE	:	20732-2_2_C.dp
******************************************************
DEF	ANAL:	DEF.	ANALYSIS
Date	:	27.10.09	Time	:	14:16:00
User	name	:
Sample	name	:	250Ras_FA#2_60%DTOS
Sample	stage	position	:	X	=	-1474	um	Y	=	1208	um
Total	acq.	time	:	18	s
Beam	blanking	:	N
Ref.	signal	:	N
Auto	HV	cal.	:	N
Auto	mass	cal.	:	N
Pre	sputtering	:	N
MC:	MEASUREMENT	CONDITIONS
12C	|	12	|	EM	|	wt	0.993	s	|	ct	1.999	s	|	offset	0	V
12C2	|	24	|	EM	|	wt	0.993	s	|	ct	1.999	s	|	offset	0	V
AP:	ANALYTICAL	PARAMETERS.
	-1	PRIMARY
Ion	:	O2+
HV	:	12.5	V
Arc	current	:	60	A
Primary	current	(init.)	:	19.32	nA	Ave current
Primary	current	(final)	:	19.38	nA	19.35
Raster	Size	:	250	m
Primary	Beam	diameter	:	100	m
MR	Aperture	:	2
L4	Aperture	:	3
Duo	pressure	:	0	mbar
	-2	SECONDARY
HV	Sample	:	5	KV
Trans	Lens	:	150	m
ESA	inner	:	-86.1	V
ESA	outer	:	145.7	V
Slit	entrance	width	:	9.999	(au)
Slit	exit	width	:	999	(au)
Energy	slit	width	:	9	eV
DTOS	X	:	100	%
DTOS	Y	:	100	%
SII	X	:	100	%
SII	Y	:	100	%
Mass	reso	:	0
Contrast	Aperture	:	1
Field	Aperture	:	2
Analysis	chamber	pressure	:	0	mbar
	-3	DETECTOR	PARAMETERS
EM	Yield	:	100	%
EM	Dead	Time	:	0	ns
EM	Background	:	0	c/s
FC	Background	:	0	c/s
EM->FC	Threshold	:	500000	c/s
FC->EM	Threshold	:	2000000	c/s
ELEMENT	12C
3	points
[s]	[c/s]	inst corr	dead time corr
3.03347	21057.7	58961.5	59107.5
9.1004	20855.5	58395.5	58538.7
15.1673	20917.6	58569.2	58713.3
Average	20943.6	Average	58786.5
ELEMENT	12C2
3	points
[s]	[c/s]	inst corr	dead time corr
6.06693	2763.86	7738.81	7741.32
12.1339	2868.93	8033.01	8035.72
18.2008	2829.91	7923.73	7926.37
Average	2820.9	Average	7901.14

## Sheet: 20732-2_3_C-init
IMS	CAMECA
******************************************************
DEPTH	PROFILE	:	20732-2_3_C-init.dp
******************************************************
DEF	ANAL:	DEF.	ANALYSIS
Date	:	27.10.09	Time	:	14:21:00
User	name	:
Sample	name	:	250Ras_FA#2_60%DTOS
Sample	stage	position	:	X	=	-1474	um	Y	=	1208	um
Total	acq.	time	:	18	s
Beam	blanking	:	N
Ref.	signal	:	N
Auto	HV	cal.	:	N
Auto	mass	cal.	:	N
Pre	sputtering	:	N
MC:	MEASUREMENT	CONDITIONS
12C	|	12	|	EM	|	wt	0.993	s	|	ct	1.999	s	|	offset	0	V
12C2	|	24	|	EM	|	wt	0.993	s	|	ct	1.999	s	|	offset	0	V
AP:	ANALYTICAL	PARAMETERS.
	-1	PRIMARY
Ion	:	O2+
HV	:	12.58	V
Arc	current	:	60	A
Primary	current	(init.)	:	18.79	nA	Ave current
Primary	current	(final)	:	18.92	nA	18.855
Raster	Size	:	250	m
Primary	Beam	diameter	:	100	m
MR	Aperture	:	2
L4	Aperture	:	3
Duo	pressure	:	0	mbar
	-2	SECONDARY
HV	Sample	:	5	KV
Trans	Lens	:	150	m
ESA	inner	:	-86	V
ESA	outer	:	145.7	V
Slit	entrance	width	:	9.999	(au)
Slit	exit	width	:	999	(au)
Energy	slit	width	:	9	eV
DTOS	X	:	100	%
DTOS	Y	:	100	%
SII	X	:	100	%
SII	Y	:	100	%
Mass	reso	:	0
Contrast	Aperture	:	1
Field	Aperture	:	2
Analysis	chamber	pressure	:	0	mbar
	-3	DETECTOR	PARAMETERS
EM	Yield	:	100	%
EM	Dead	Time	:	0	ns
EM	Background	:	0	c/s
FC	Background	:	0	c/s
EM->FC	Threshold	:	500000	c/s
FC->EM	Threshold	:	2000000	c/s
ELEMENT	12C
3	points
[s]	[c/s]	inst corr	dead time corr
3.03347	14698.9	41156.9	41228
9.1004	15241.3	42675.5	42752
15.1673	15912.2	44554.2	44637.6
Average	15284.1	Average	42872.5
ELEMENT	12C2
3	points
[s]	[c/s]	inst corr	dead time corr
6.06693	3468.33	9711.34	9715.3
12.1339	3034.54	8496.72	8499.75
18.2008	2740.84	7674.37	7676.84
Average	3081.24	Average	8630.63

## Sheet: 20732-2_3_C-final
IMS	CAMECA
******************************************************
DEPTH	PROFILE	:	20732-2_3_C-final.dp
******************************************************
DEF	ANAL:	DEF.	ANALYSIS
Date	:	27.10.09	Time	:	17:02:00
User	name	:
Sample	name	:	250Ras_FA#2_60%DTOS
Sample	stage	position	:	X	=	-1474	um	Y	=	1208	um
Total	acq.	time	:	17	s
Beam	blanking	:	N
Ref.	signal	:	N
Auto	HV	cal.	:	N
Auto	mass	cal.	:	N
Pre	sputtering	:	N
MC:	MEASUREMENT	CONDITIONS
12C	|	12	|	EM	|	wt	0.828	s	|	ct	1.999	s	|	offset	0	V
12C2	|	24	|	EM	|	wt	0.828	s	|	ct	1.999	s	|	offset	0	V
AP:	ANALYTICAL	PARAMETERS.
	-1	PRIMARY
Ion	:	O2+
HV	:	12.59	V
Arc	current	:	60	A
Primary	current	(init.)	:	18.82	nA	Ave current
Primary	current	(final)	:	18.85	nA	18.835
Raster	Size	:	250	m
Primary	Beam	diameter	:	100	m
MR	Aperture	:	2
L4	Aperture	:	3
Duo	pressure	:	0	mbar
	-2	SECONDARY
HV	Sample	:	5	KV
Trans	Lens	:	150	m
ESA	inner	:	-86	V
ESA	outer	:	145.6	V
Slit	entrance	width	:	9.999	(au)
Slit	exit	width	:	999	(au)
Energy	slit	width	:	9	eV
DTOS	X	:	100	%
DTOS	Y	:	100	%
SII	X	:	100	%
SII	Y	:	100	%
Mass	reso	:	0
Contrast	Aperture	:	1
Field	Aperture	:	2
Analysis	chamber	pressure	:	0	mbar
	-3	DETECTOR	PARAMETERS
EM	Yield	:	100	%
EM	Dead	Time	:	0	ns
EM	Background	:	0	c/s
FC	Background	:	0	c/s
EM->FC	Threshold	:	500000	c/s
FC->EM	Threshold	:	2000000	c/s
ELEMENT	12C
3	points
[s]	[c/s]	inst corr	dead time corr
2.86984	18011.6	50432.5	50539.4
8.60951	18010.1	50428.3	50535.1
14.3492	18077.7	50617.5	50725.1
Average	18033.1	Average	50599.9
ELEMENT	12C2
3	points
[s]	[c/s]	inst corr	dead time corr
5.73967	2459.66	6887.03	6889.03
11.4793	2449.15	6857.61	6859.59
17.219	2470.66	6917.86	6919.87
Average	2459.82	Average	6889.49

## Sheet: 20732-2_5_C-init
IMS	CAMECA
******************************************************
DEPTH	PROFILE	:	20732-2_5_C-init.dp
******************************************************
DEF	ANAL:	DEF.	ANALYSIS
Date	:	27.10.09	Time	:	17:25:00
User	name	:
Sample	name	:	250Ras_FA#2_60%DTOS
Sample	stage	position	:	X	=	-1474	um	Y	=	1208	um
Total	acq.	time	:	17	s
Beam	blanking	:	N
Ref.	signal	:	N
Auto	HV	cal.	:	N
Auto	mass	cal.	:	N
Pre	sputtering	:	N
MC:	MEASUREMENT	CONDITIONS
12C	|	12	|	EM	|	wt	0.828	s	|	ct	1.999	s	|	offset	0	V
12C2	|	24	|	EM	|	wt	0.828	s	|	ct	1.999	s	|	offset	0	V
AP:	ANALYTICAL	PARAMETERS.
	-1	PRIMARY
Ion	:	O2+
HV	:	12.59	V
Arc	current	:	60	A
Primary	current	(init.)	:	20.17	nA	Ave current
Primary	current	(final)	:	20.36	nA	20.265
Raster	Size	:	250	m
Primary	Beam	diameter	:	100	m
MR	Aperture	:	2
L4	Aperture	:	3
Duo	pressure	:	0	mbar
	-2	SECONDARY
HV	Sample	:	5	KV
Trans	Lens	:	150	m
ESA	inner	:	-86.1	V
ESA	outer	:	145.5	V
Slit	entrance	width	:	9.999	(au)
Slit	exit	width	:	999	(au)
Energy	slit	width	:	9	eV
DTOS	X	:	100	%
DTOS	Y	:	100	%
SII	X	:	100	%
SII	Y	:	100	%
Mass	reso	:	0
Contrast	Aperture	:	1
Field	Aperture	:	2
Analysis	chamber	pressure	:	0	mbar
	-3	DETECTOR	PARAMETERS
EM	Yield	:	100	%
EM	Dead	Time	:	0	ns
EM	Background	:	0	c/s
FC	Background	:	0	c/s
EM->FC	Threshold	:	500000	c/s
FC->EM	Threshold	:	2000000	c/s
ELEMENT	12C
3	points
[s]	[c/s]	inst corr	dead time corr
2.86984	18742.6	52479.3	52595
8.60951	18833.2	52732.9	52849.7
14.3492	18914.2	52959.8	53077.6
Average	18830	Average	52840.8
ELEMENT	12C2
3	points
[s]	[c/s]	inst corr	dead time corr
5.73967	3033.04	8492.51	8495.54
11.4793	3061.56	8572.37	8575.45
17.219	3067.56	8589.18	8592.28
Average	3054.06	Average	8554.43

## Sheet: 20732-2_5_C-final
IMS	CAMECA
******************************************************
DEPTH	PROFILE	:	20732-2_5_C-final.dp
******************************************************
DEF	ANAL:	DEF.	ANALYSIS
Date	:	27.10.09	Time	:	20:09:00
User	name	:
Sample	name	:	250Ras_FA#2_60%DTOS
Sample	stage	position	:	X	=	-1474	um	Y	=	1208	um
Total	acq.	time	:	17	s
Beam	blanking	:	N
Ref.	signal	:	N
Auto	HV	cal.	:	N
Auto	mass	cal.	:	N
Pre	sputtering	:	N
MC:	MEASUREMENT	CONDITIONS
12C	|	12	|	EM	|	wt	0.828	s	|	ct	1.999	s	|	offset	0	V
12C2	|	24	|	EM	|	wt	0.828	s	|	ct	1.999	s	|	offset	0	V
AP:	ANALYTICAL	PARAMETERS.
	-1	PRIMARY
Ion	:	O2+
HV	:	12.59	V
Arc	current	:	60	A
Primary	current	(init.)	:	21.23	nA	Ave current
Primary	current	(final)	:	21.2	nA	21.215
Raster	Size	:	250	m
Primary	Beam	diameter	:	100	m
MR	Aperture	:	2
L4	Aperture	:	3
Duo	pressure	:	0	mbar
	-2	SECONDARY
HV	Sample	:	5	KV
Trans	Lens	:	150	m
ESA	inner	:	-71.8	V
ESA	outer	:	145.5	V
Slit	entrance	width	:	9.999	(au)
Slit	exit	width	:	999	(au)
Energy	slit	width	:	9	eV
DTOS	X	:	100	%
DTOS	Y	:	100	%
SII	X	:	100	%
SII	Y	:	100	%
Mass	reso	:	0
Contrast	Aperture	:	1
Field	Aperture	:	2
Analysis	chamber	pressure	:	0	mbar
	-3	DETECTOR	PARAMETERS
EM	Yield	:	100	%
EM	Dead	Time	:	0	ns
EM	Background	:	0	c/s
FC	Background	:	0	c/s
EM->FC	Threshold	:	500000	c/s
FC->EM	Threshold	:	2000000	c/s
ELEMENT	12C
3	points
[s]	[c/s]	inst corr	dead time corr
2.86984	22364	62619.3	62784
8.60951	22243.5	62281.7	62444.6
14.3492	22518.2	63050.8	63217.8
Average	22375.2	Average	62815.5
ELEMENT	12C2
3	points
[s]	[c/s]	inst corr	dead time corr
5.73967	3026.54	8474.3	8477.32
11.4793	3085.08	8638.21	8641.35
17.219	3075.57	8611.6	8614.71
Average	3062.39	Average	8577.79

## Sheet: 20732-2_6_C-init
IMS	CAMECA
******************************************************
DEPTH	PROFILE	:	20732-2_6_C-init.dp
******************************************************
DEF	ANAL:	DEF.	ANALYSIS
Date	:	27.10.09	Time	:	20:31:00
User	name	:
Sample	name	:	250Ras_FA#2_60%DTOS
Sample	stage	position	:	X	=	-1474	um	Y	=	1208	um
Total	acq.	time	:	17	s
Beam	blanking	:	N
Ref.	signal	:	N
Auto	HV	cal.	:	N
Auto	mass	cal.	:	N
Pre	sputtering	:	N
MC:	MEASUREMENT	CONDITIONS
12C	|	12	|	EM	|	wt	0.828	s	|	ct	1.999	s	|	offset	0	V
12C2	|	24	|	EM	|	wt	0.828	s	|	ct	1.999	s	|	offset	0	V
AP:	ANALYTICAL	PARAMETERS.
	-1	PRIMARY
Ion	:	O2+
HV	:	12.59	V
Arc	current	:	60	A
Primary	current	(init.)	:	20.15	nA	Ave current
Primary	current	(final)	:	20.37	nA	20.26
Raster	Size	:	250	m
Primary	Beam	diameter	:	100	m
MR	Aperture	:	2
L4	Aperture	:	3
Duo	pressure	:	0	mbar
	-2	SECONDARY
HV	Sample	:	5	KV
Trans	Lens	:	150	m
ESA	inner	:	-85.1	V
ESA	outer	:	145.5	V
Slit	entrance	width	:	9.999	(au)
Slit	exit	width	:	999	(au)
Energy	slit	width	:	9	eV
DTOS	X	:	100	%
DTOS	Y	:	100	%
SII	X	:	100	%
SII	Y	:	100	%
Mass	reso	:	0
Contrast	Aperture	:	1
Field	Aperture	:	2
Analysis	chamber	pressure	:	0	mbar
	-3	DETECTOR	PARAMETERS
EM	Yield	:	100	%
EM	Dead	Time	:	0	ns
EM	Background	:	0	c/s
FC	Background	:	0	c/s
EM->FC	Threshold	:	500000	c/s
FC->EM	Threshold	:	2000000	c/s
ELEMENT	12C
3	points
[s]	[c/s]	inst corr	dead time corr
2.86984	15215.7	42604.1	42680.3
8.60951	14168	39670.5	39736.6
14.3492	14715.4	41203.1	41274.4
Average	14699.7	Average	41230.4
ELEMENT	12C2
3	points
[s]	[c/s]	inst corr	dead time corr
5.73967	3194.15	8943.62	8946.98
11.4793	2560.72	7170.02	7172.18
17.219	2465.66	6903.85	6905.85
Average	2740.18	Average	7675

## Sheet: 20732-2_6_C-final
IMS	CAMECA
******************************************************
DEPTH	PROFILE	:	20732-2_6_C-final.dp
******************************************************
DEF	ANAL:	DEF.	ANALYSIS
Date	:	27.10.09	Time	:	23:11:00
User	name	:
Sample	name	:	250Ras_FA#2_60%DTOS
Sample	stage	position	:	X	=	-1474	um	Y	=	1208	um
Total	acq.	time	:	17	s
Beam	blanking	:	N
Ref.	signal	:	N
Auto	HV	cal.	:	N
Auto	mass	cal.	:	N
Pre	sputtering	:	N
MC:	MEASUREMENT	CONDITIONS
12C	|	12	|	EM	|	wt	0.828	s	|	ct	1.999	s	|	offset	0	V
12C2	|	24	|	EM	|	wt	0.828	s	|	ct	1.999	s	|	offset	0	V
AP:	ANALYTICAL	PARAMETERS.
	-1	PRIMARY
Ion	:	O2+
HV	:	12.59	V
Arc	current	:	60	A
Primary	current	(init.)	:	21.66	nA	Ave current
Primary	current	(final)	:	21.92	nA	21.79
Raster	Size	:	250	m
Primary	Beam	diameter	:	100	m
MR	Aperture	:	2
L4	Aperture	:	3
Duo	pressure	:	0	mbar
	-2	SECONDARY
HV	Sample	:	5	KV
Trans	Lens	:	150	m
ESA	inner	:	-85.1	V
ESA	outer	:	145.3	V
Slit	entrance	width	:	9.999	(au)
Slit	exit	width	:	999	(au)
Energy	slit	width	:	9	eV
DTOS	X	:	100	%
DTOS	Y	:	100	%
SII	X	:	100	%
SII	Y	:	100	%
Mass	reso	:	0
Contrast	Aperture	:	1
Field	Aperture	:	2
Analysis	chamber	pressure	:	0	mbar
	-3	DETECTOR	PARAMETERS
EM	Yield	:	100	%
EM	Dead	Time	:	0	ns
EM	Background	:	0	c/s
FC	Background	:	0	c/s
EM->FC	Threshold	:	500000	c/s
FC->EM	Threshold	:	2000000	c/s
ELEMENT	12C
3	points
[s]	[c/s]	inst corr	dead time corr
2.86984	16915.9	47364.5	47458.7
8.60951	16923.9	47386.9	47481.2
14.3492	16770.3	46956.8	47049.4
Average	16870	Average	47329.8
ELEMENT	12C2
3	points
[s]	[c/s]	inst corr	dead time corr
5.73967	2320.06	6496.17	6497.94
11.4793	2277.53	6377.09	6378.8
17.219	2279.53	6382.7	6384.41
Average	2292.38	Average	6420.38

## Sheet: 20732-2_7 "init"
IMS	CAMECA
******************************************************
DEPTH	PROFILE	:	20732-2_7.dp
******************************************************
DEF	ANAL:	DEF.	ANALYSIS
Date	:	28.10.09	Time	:	12:49:00
User	name	:
Sample	name	:	250Ras_FA#2_60%DTOS
Sample	stage	position	:	X	=	611	um	Y	=	367	um
Total	acq.	time	:	283	s
Beam	blanking	:	N
Ref.	signal	:	N
Auto	HV	cal.	:	N
Auto	mass	cal.	:	N
Pre	sputtering	:	N
MC:	MEASUREMENT	CONDITIONS
12C	|	12	|	EM	|	wt	0.929	s	|	ct	0.993	s	|	offset	0	V
24Mg	|	23.985	|	EM	|	wt	0.828	s	|	ct	5.003	s	|	offset	0	V
12C2	|	24	|	EM	|	wt	0.101	s	|	ct	1.999	s	|	offset	0	V
25Mg	|	24.986	|	EM	|	wt	0.151	s	|	ct	1.006	s	|	offset	0	V
26Mg	|	25.983	|	EM	|	wt	0.15	s	|	ct	1.006	s	|	offset	0	V
AP:	ANALYTICAL	PARAMETERS.
	-1	PRIMARY
Ion	:	O2+
HV	:	12.59	V
Arc	current	:	60	A
Primary	current	(init.)	:	20.25	nA	Ave current
Primary	current	(final)	:	20.87	nA	20.56
Raster	Size	:	250	m
Primary	Beam	diameter	:	100	m
MR	Aperture	:	2
L4	Aperture	:	3
Duo	pressure	:	0	mbar
	-2	SECONDARY
HV	Sample	:	5	KV
Trans	Lens	:	150	m
ESA	inner	:	-86	V
ESA	outer	:	142.5	V
Slit	entrance	width	:	9.999	(au)
Slit	exit	width	:	999	(au)
Energy	slit	width	:	9	eV
DTOS	X	:	100	%
DTOS	Y	:	100	%
SII	X	:	100	%
SII	Y	:	100	%
Mass	reso	:	0
Contrast	Aperture	:	1
Field	Aperture	:	2
Analysis	chamber	pressure	:	0	mbar
	-3	DETECTOR	PARAMETERS
EM	Yield	:	100	%
EM	Dead	Time	:	0	ns
EM	Background	:	0	c/s
FC	Background	:	0	c/s
EM->FC	Threshold	:	500000	c/s
FC->EM	Threshold	:	2000000	c/s
ELEMENT	12C
23	points
[s]	[c/s]	inst corr	dead time corr
1.95098	15240.9	42674.4	42750.9
14.2862	14720.3	41216.8	41288.1
26.6215	15088.8	42248.7	42323.6
38.9568	14906.6	41738.4	41811.5
51.292	15161.3	42451.7	42527.4
63.6273	15952.8	44667.7	44751.5
75.9625	16105.8	45096.3	45181.7
88.2978	16674.7	46689.2	46780.8
100.633	17200.3	48161	48258.4
112.968	18175	50890.1	50998.9
125.304	18087.4	50644.8	50752.6
137.639	18147.9	50814	50922.5
149.974	18231.4	51048	51157.5
162.309	18135.8	50780.2	50888.5
174.645	18220.4	51017	51126.3
186.98	18184.1	50915.5	51024.4
199.315	18281.8	51189	51299
211.65	18252.6	51107.2	51216.9
223.986	18213.3	50997.3	51106.5
236.321	18231.4	51048	51157.5
248.656	18050.2	50540.5	50647.8
260.991	18048.2	50534.9	50642.1
273.327	18240.5	51073.4	51182.9
		Average	48252.1
ELEMENT	24Mg
23	points
[s]	[c/s]
7.86688	2007.26
20.2021	850.716
32.5374	359.196
44.8727	208.881
57.2079	122.93
69.5432	81.1539
81.8784	73.958
94.2137	58.9665
106.549	49.7717
118.884	51.3708
131.22	56.1681
143.555	53.3697
155.89	55.1686
168.225	58.5667
180.56	56.9676
192.896	56.5678
205.231	57.5673
217.566	53.9693
229.902	61.9648
242.237	69.5605
254.572	63.364
266.907	69.7604
279.243	66.5622
ELEMENT	12C2
23	points
[s]	[c/s]	inst corr	dead time corr
9.99408	2714.33	7600.12	7602.54
22.3293	2326.57	6514.38	6516.17
34.6646	2311.56	6472.36	6474.12
46.9999	2335.07	6538.2	6540
59.3351	2286.54	6402.31	6404.03
71.6704	2325.57	6511.58	6513.36
84.0056	2324.06	6507.38	6509.16
96.3409	2386.11	6681.1	6682.97
108.676	2426.63	6794.57	6796.51
121.011	2374.6	6648.87	6650.73
133.347	2380.6	6665.69	6667.55
145.682	2409.12	6745.54	6747.45
158.017	2338.57	6548.01	6549.81
170.352	2464.16	6899.64	6901.64
182.688	2434.64	6816.99	6818.94
195.023	2455.15	6874.43	6876.41
207.358	2395.61	6707.71	6709.6
219.694	2355.59	6595.64	6597.47
232.029	2331.07	6526.99	6528.78
244.364	2407.12	6739.94	6741.84
256.699	2369.09	6633.46	6635.31
269.034	2375.6	6651.68	6653.54
281.37	2408.12	6742.74	6744.65
		Average	6689.68
ELEMENT	25Mg
23	points
[s]	[c/s]
11.1647	167.075
23.4999	65.6368
35.8352	40.7743
48.1705	13.923
60.5057	13.923
72.841	7.95597
85.1762	8.95047
97.5115	7.95597
109.847	9.94496
122.182	7.95597
134.517	5.96698
146.852	5.96698
159.188	7.95597
171.523	7.95597
183.858	3.97799
196.194	10.9395
208.529	2.98349
220.864	3.97799
233.199	1.98899
245.535	8.95047
257.87	6.96148
270.205	9.94496
282.54	5.96698
ELEMENT	26Mg
23	points
[s]	[c/s]
12.3353	164.092
24.6705	48.7303
37.0058	26.8514
49.341	8.95047
61.6763	11.934
74.0116	12.9284
86.3468	9.94496
98.6821	6.96148
111.017	9.94496
123.353	6.96148
135.688	4.97248
148.023	3.97799
160.358	5.96698
172.694	11.934
185.029	11.934
197.364	2.98349
209.699	5.96698
222.035	4.97248
234.37	2.98349
246.705	13.923
259.041	8.95047
271.376	10.9395
283.711	10.9395
		C2/C	0.13864
		C/C2	7.21291

## Sheet: 20732-2_7_C-final
IMS	CAMECA
******************************************************
DEPTH	PROFILE	:	20732-2_7_C-final.dp
******************************************************
DEF	ANAL:	DEF.	ANALYSIS
Date	:	28.10.09	Time	:	15:16:00
User	name	:
Sample	name	:	250Ras_FA#2_60%DTOS
Sample	stage	position	:	X	=	611	um	Y	=	367	um
Total	acq.	time	:	109	s
Beam	blanking	:	N
Ref.	signal	:	N
Auto	HV	cal.	:	N
Auto	mass	cal.	:	N
Pre	sputtering	:	N
MC:	MEASUREMENT	CONDITIONS
12C	|	12	|	EM	|	wt	0.828	s	|	ct	1.999	s	|	offset	0	V
12C2	|	24	|	EM	|	wt	0.828	s	|	ct	1.999	s	|	offset	0	V
AP:	ANALYTICAL	PARAMETERS.
	-1	PRIMARY
Ion	:	O2+
HV	:	12.59	V
Arc	current	:	60	A
Primary	current	(init.)	:	21.33	nA	Ave current
Primary	current	(final)	:	21.57	nA	21.45
Raster	Size	:	250	m
Primary	Beam	diameter	:	100	m
MR	Aperture	:	2
L4	Aperture	:	3
Duo	pressure	:	0	mbar
	-2	SECONDARY
HV	Sample	:	5	KV
Trans	Lens	:	150	m
ESA	inner	:	-86	V
ESA	outer	:	143.6	V
Slit	entrance	width	:	9.999	(au)
Slit	exit	width	:	999	(au)
Energy	slit	width	:	9	eV
DTOS	X	:	100	%
DTOS	Y	:	100	%
SII	X	:	100	%
SII	Y	:	100	%
Mass	reso	:	0
Contrast	Aperture	:	1
Field	Aperture	:	2
Analysis	chamber	pressure	:	0	mbar
	-3	DETECTOR	PARAMETERS
EM	Yield	:	100	%
EM	Dead	Time	:	0	ns
EM	Background	:	0	c/s
FC	Background	:	0	c/s
EM->FC	Threshold	:	500000	c/s
FC->EM	Threshold	:	2000000	c/s
ELEMENT	12C
19	points
[s]	[c/s]	inst corr	dead time corr
2.86984	17561.3	49171.7	49273.2
8.60951	17988.1	50366.7	50473.3
14.3492	17830.5	49925.4	50030.1
20.0889	17948.1	50254.6	50360.7
25.8285	18043.6	50522.2	50629.4
31.5682	18083.7	50634.3	50742
37.3079	18196.8	50950.9	51059.9
43.0475	17979.1	50341.5	50447.9
48.7872	18258.8	51124.6	51234.4
54.5269	18076.7	50614.7	50722.3
60.2666	40513.3	113437	113978
66.0062	40701.9	113965	114511
71.7459	40644.8	113806	114350
77.4856	18312.3	51274.5	51384.9
83.2252	18277.3	51176.4	51286.4
88.9649	18445.9	51648.5	51760.6
94.7046	53234.3	149056	149989
100.444	53190.8	148934	149866
106.184	53478.5	149740	150681
Average	18077.1	Average	50723.5
ELEMENT	12C2
19	points
[s]	[c/s]	inst corr	dead time corr
5.73967	2394.61	6704.91	6706.8
11.4793	2350.58	6581.63	6583.45
17.219	2397.61	6713.32	6715.21
22.9587	2378.1	6658.68	6660.54
28.6984	2399.11	6717.52	6719.42
34.438	2382.6	6671.29	6673.16
40.1777	2379.6	6662.88	6664.75
45.9174	2430.14	6804.38	6806.32
51.657	2390.61	6693.71	6695.59
57.3967	3140.11	8792.32	8795.56
63.1364	5392.63	15099.4	15108.9
68.8761	5417.65	15169.4	15179.1
74.6157	5445.66	15247.9	15257.6
80.3554	2356.59	6598.44	6600.27
86.0951	2383.1	6672.69	6674.56
91.8347	2441.14	6835.2	6837.16
97.5744	7032.73	19691.7	19707.9
103.314	7075.26	19810.7	19827.2
109.054	2378.1	6658.68	6660.54
Average	2447.99	Average	6856.37

[truncated: 11 more sheets: 20732-2_8_C-init, 20732-2_8_C-final, 20732-2_9_C-init, 20732-2_9_C-final, 20732-2_10_C-init, 20732-2_10_C-final, 20732-2_11_C-init, 20732-2_11_C -final, 20732-2_12_C-init, 20732-2_12_C-final, compilation]
