# Supplementary material for: Magnesium isotopes of the bulk solar wind from Genesis diamond‐like carbon films
Source: Meteorit Planet Sci. 2020 Jan 22;55(2):352–75. doi: 10.1111/maps.13439 (PMC7079557; doi:10.1111/maps.13439)
Supplement: Supplementary file 1 — Data S1. Data (both SRIM fits and Raw data) as separate MS Excel files. [file MAPS-55-352-s001.zip › maps13439-3146-sup-0001-supinfo/raw mg data for 20732-2_SW.xlsx]

## Sheet: summary
	Mg cts
	no correction for instantaneous			No IMF included
	sum(24)	sum(25)	sum(26)	25/24	26/24	26/25	del 25	del 26
SW_2	84201.7	20319.6	21059.7	0.120661	0.125055	1.03642	-49.2737	-104.772
SW_3	74183.3	17885.6	19084.6	0.12055	0.128631	1.06704	-50.147	-79.1698
SW_5	88889.8	21470.7	22805.7	0.120771	0.128281	1.06218	-48.4011	-81.6788		DSM-3 Bizzaro
SW_6	68312.2	16601.5	17117.5	0.121512	0.125289	1.03108	-42.5632	-103.096		(25/24) =	0.126914
SW_7	70778.2	17021.5	18504.6	0.120246	0.130722	1.08713	-52.5437	-64.2013		(26/24) =	0.139691
SW_8	33604.1	8094.26	9133.29	0.120436	0.135896	1.12837	-51.0457	-27.1672
SW_9	86508.7	20828.7	21949.7	0.120385	0.126864	1.05382	-51.4473	-91.8213
SW_10	83854.6	20574.6	21589.7	0.12268	0.128733	1.04933	-33.3585	-78.4436
SW_11	67286.1	15544.5	17748.6	0.11551	0.131889	1.14179	-89.8539	-55.8513
SW_12	97640.1	21900.7	26476.8	0.11215	0.135584	1.20895	-116.331	-29.3989
	depths in Å (profilometry)	time matrix initial (sec)	time Mg collection (sec)	time matrix final (sec)	Total time (sec)	sputtering rate (Å/sec)	nominal beam current** (nA)	nominal beam current drift **
SW_2	2145.83	6.5	9079.07	18.2008	9103.77	0.235708	20.81	2.06
SW_3	2004	18.2008	9182.53	17.219	9217.95	0.217402	19.79	1.62
SW_5	2325	17.219	9363.59	17.219	9398.03	0.247392	21.765	3.13
SW_6	2172.5	17.219	9182.53	17.219	9216.97	0.235707	22.125	3.97
SW_7*	2127.5	283.711	8458.27	109.054	8851.04	0.240367	21.825	3.01
SW_8	2033.33	40.1777	8354.81	34.438	8429.43	0.241218	21.64	3.3
SW_9	2632.5	17.219	11070.8	17.219	11105.2	0.237051	21.94	3.88
SW_10	1818	18.5029	7475.36	17.219	7511.08	0.242042	21.77	2.8
SW_11	1930	18.5029	7604.69	28.6984	7651.89	0.252225	23.215	4.51
SW_12	1948.33	34.438	7449.49	57.3967	7541.32	0.258354	22.985	2.21
*collected Mg initially, too
** Faraday cup unstable? Check matrix changes in standard vs. current - much more drift in measured current.

## Sheet: 3 isotope plot-data
				DSM-3 Bizzaro						terrestrial-bizzarro
				(25/24) =	0.126914		0.119786	-56.162		(25/24) =	0.126896		0.119834	-55.6511
SW Profile	25/24	26/24		(26/24) =	0.139691		0.124	-112.324		(26/24) =	0.13953		0.124	-111.302
SW_2	0.120661	0.125055
SW_3	0.12055	0.128631
SW_5	0.120771	0.128281
SW_6	0.121512	0.125289
SW_9	0.120385	0.126864
SW_10	0.12268	0.128733
SW_7	0.120246	0.130722
SW_8	0.120436	0.135896
SW_11	0.11551	0.131889
SW_12	0.11215	0.135584
error ~7 per mill 1 sigma
0.00084
6.96168
trend line
DSM3	0.126914	0.139691
	0.119786	0.124
trend line - tfl
terrest-b	0.126896	0.13953
	0.119834	0.124
for correlated interferences
	0.120246	0.130722
	0.11551	0.131889
	0.11215	0.135584
	0.12055	0.128631
	0.120771	0.128281
checking SW_8 relative to correlated interferences
rel to 11	42.6395	30.3809
rel to err	38.2386	37.371
line sw5 to sw 12
I = ((0.1122-0.1208)/(0.1356-0.1283)*(x-0.1283)-sw							where x is position along correlation line
I = ((0.1356-0.1283)/(0.1122-0.1206)*(y-0.1206)-sw							where y is position along correlation line
x=((0.1122-0.1206)/(0.1356-0.1283))/((0.1356-0.1283)/(0.1122-0.1208))*y
x/y =	-1.17808
d25 fir first interference
2nd interference
r = ((J/1000)+1)*(SW+I) for both 25 and 26
SW measured = (SW+I+r)
assume SW del 25, 26 =		14	28
assume SW =		0.128673	0.143437
	x	I	r
SW_2

## Sheet: Info on Instantaneous Counts
ELEMENT 12C			ELEMENT 12C2
19 points			19 points
[s]	[c/s]		[s]	[c/s]
2.86984	17561.3		5.73967	2394.61
8.60951	17988.1		11.4793	2350.58
14.3492	17830.5		17.219	2397.61
20.0889	17948.1		22.9587	2378.1
25.8285	18043.6		28.6984	2399.11
31.5682	18083.7		34.438	2382.6
37.3079	18196.8		40.1777	2379.6
43.0475	17979.1		45.9174	2430.14
48.7872	18258.8		51.657	2390.61
54.5269	18076.7		57.3967	3140.11
60.2666	40513.3		63.1364	5392.63
66.0062	40701.9		68.8761	5417.65
71.7459	40644.8		74.6157	5445.66
77.4856	18312.3		80.3554	2356.59
83.2252	18277.3		86.0951	2383.1
88.9649	18445.9		91.8347	2441.14
94.7046	53234.3		97.5744	7032.73
100.444	53190.8		103.314	7075.26
106.184	53478.5		109.054	2378.1

## Sheet: 20732-2_2.dp_ascii
IMS	CAMECA
******************************************************
DEPTH	PROFILE	:	20732-2_2.dp
******************************************************
DEF	ANAL:	DEF.	ANALYSIS
Date	:	27.10.09	Time	:	14:13:00
User	name	:
Sample	name	:	250Ras_FA#2_60%DTOS
Sample	stage	position	:	X	=	-1474	um	Y	=	1208	um
Total	acq.	time	:	9085	s
Beam	blanking	:	N
Ref.	signal	:	Y
	Mass	:	12C2
	Sput.Time(s)	:	6.5
	Quantity(cp/s)	:	2840
	Offset(V)	:	0
	Detector	:	EM
Auto	HV	cal.	:	N
Auto	mass	cal.	:	N
Pre	sputtering	:	N
MC:	MEASUREMENT	CONDITIONS
24Mg	|	23.985	|	EM	|	wt	0.201	s	|	ct	5.003	s	|	offset	0	V
25Mg	|	24.986	|	EM	|	wt	0.151	s	|	ct	10.006	s	|	offset	0	V
26Mg	|	25.983	|	EM	|	wt	0.15	s	|	ct	10.006	s	|	offset	0	V
AP:	ANALYTICAL	PARAMETERS.
	1-	PRIMARY
Ion	:	O2+
HV	:	12.58	V
Arc	current	:	60	A
Primary	current	(init.)	:	19.78	nA	20.81
Primary	current	(final)	:	21.84	nA
Raster	Size	:	250	m
Primary	Beam	diameter	:	100	m
MR	Aperture	:	2
L4	Aperture	:	3
Duo	pressure	:	0	mbar
	2-	SECONDARY
HV	Sample	:	5	KV
Trans	Lens	:	150	m
ESA	inner	:	-86.1	V
ESA	outer	:	145.7	V
Slit	entrance	width	:	9.999	(au)
Slit	exit	width	:	999	(au)
Energy	slit	width	:	9	eV
DTOS	X	:	100	%
DTOS	Y	:	100	%
SII	X	:	100	%
SII	Y	:	100	%
Mass	reso	:	0
Contrast	Aperture	:	1
Field	Aperture	:	2
Analysis	chamber	pressure	:	0	mbar
	3-	DETECTOR	PARAMETERS
EM	Yield	:	100	%
EM	Dead	Time	:	0	ns
EM	Background	:	0	c/s
FC	Background	:	0	c/s
EM->FC	Threshold	:	500000	c/s
FC->EM	Threshold	:	2000000	c/s
Depth of Profile:
2145.83	Ångstroms
46.197	STDEV
ELEMENT	24Mg			ELEMENT	25Mg			ELEMENT	26Mg
351	points			351	points			351	points
[s]	[c/s]			[s]	[c/s]			[s]	[c/s]
5.27395	1621.28			15.5701	104.94			25.8663	53.9693
31.1402	236.466			41.4364	23.2868			51.7326	15.5911
57.0065	99.1436			67.3027	10.9938			77.5989	8.49517
82.8728	58.9665			93.169	6.99602			103.465	6.29642
108.739	47.7728			119.035	4.59739			129.331	4.49744
134.605	39.5775			144.901	4.99716			155.198	5.19705
160.472	49.172			170.768	5.79671			181.064	5.79671
186.338	54.9688			196.634	6.39636			206.93	5.0971
212.204	58.3668			222.5	6.69619			232.797	6.99602
238.071	67.1618			248.367	8.69506			258.663	5.69676
263.937	70.1601			274.233	7.89551			284.529	8.89494
289.803	76.1567			300.099	8.59511			310.395	8.49517
315.669	78.3555			325.966	9.79443			336.262	9.09483
341.536	85.3515			351.832	10.1942			362.128	9.59455
367.402	92.3475			377.698	10.494			387.994	10.2942
393.268	101.342			403.564	10.2942			413.861	10.1942
419.135	106.539			429.431	12.5928			439.727	12.0931
445.001	113.535			455.297	13.0926			465.593	12.393
470.867	121.531			481.163	14.4918			491.459	11.3935
496.733	128.127			507.029	16.0908			517.326	14.5917
522.6	139.121			532.896	13.9921			543.192	16.0908
548.466	143.119			558.762	16.1908			569.058	15.6911
574.332	151.314			584.628	17.4901			594.925	15.6911
600.198	154.712			610.495	16.8904			620.791	15.3912
626.065	163.307			636.361	18.8893			646.657	17.6899
651.931	170.103			662.227	20.3884			672.523	18.9892
677.797	180.497			688.093	23.1868			698.39	18.4895
703.664	175.7			713.96	20.3884			724.256	21.6877
729.53	186.894			739.826	20.4884			750.122	22.3873
755.396	203.684			765.692	21.3878			775.989	18.9892
781.263	183.296			791.559	22.3873			801.855	22.7871
807.129	202.685			817.425	21.9875			827.721	22.887
832.995	195.889			843.291	20.0886			853.587	21.088
858.861	201.286			869.158	25.7853			879.454	24.686
884.728	206.083			895.024	21.6877			905.32	22.5872
910.594	195.289			920.89	22.7871			931.186	25.4855
936.46	213.479			946.756	25.1857			957.053	23.1868
962.327	205.483			972.623	19.6888			982.919	25.6854
988.193	207.882			998.489	23.9864			1008.78	24.8859
1014.06	220.275			1024.36	26.0852			1034.65	25.9852
1039.92	199.686			1050.22	23.4867			1060.52	25.2856
1065.79	207.682			1076.09	24.686			1086.38	26.485
1091.66	212.279			1101.95	24.686			1112.25	27.2845
1117.52	198.687			1127.82	22.4872			1138.12	25.6854
1143.39	198.487			1153.69	26.485			1163.98	25.1857
1169.26	207.682			1179.55	23.4867			1189.85	26.9847
1195.12	208.282			1205.42	25.4855			1215.71	25.3856
1220.99	204.484			1231.29	22.887			1241.58	28.2839
1246.86	209.281			1257.15	22.7871			1267.45	22.2873
1272.72	195.689			1283.02	24.1863			1293.31	25.4855
1298.59	204.084			1308.88	24.3861			1319.18	25.6854
1324.45	187.893			1334.75	23.3867			1345.05	23.1868
1350.32	200.086			1360.62	22.0875			1370.91	22.9869
1376.19	200.686			1386.48	21.6877			1396.78	21.2879
1402.05	194.489			1412.35	24.2862			1422.65	23.1868
1427.92	182.696			1438.22	21.7876			1448.51	20.8881
1453.79	186.694			1464.08	24.586			1474.38	24.4861
1479.65	191.091			1489.95	22.3873			1500.24	24.586
1505.52	179.498			1515.82	22.1874			1526.11	19.1891
1531.38	173.901			1541.68	21.6877			1551.98	19.9886
1557.25	177.499			1567.55	20.4884			1577.84	19.289
1583.12	165.706			1593.41	20.7882			1603.71	21.188
1608.98	179.298			1619.28	20.7882			1629.58	21.2879
1634.85	166.305			1645.15	23.9864			1655.44	21.7876
1660.72	164.307			1671.01	20.7882			1681.31	21.5877
1686.58	162.508			1696.88	18.1897			1707.17	18.9892
1712.45	153.113			1722.74	19.289			1733.04	19.0892
1738.32	154.512			1748.61	19.7888			1758.91	18.5894
1764.18	154.112			1774.48	17.3901			1784.77	20.1885
1790.05	142.919			1800.34	15.3912			1810.64	16.9903
1815.91	143.518			1826.21	17.3901			1836.51	16.8904
1841.78	138.721			1852.08	20.3884			1862.37	19.5889
1867.65	141.32			1877.94	14.2919			1888.24	17.9898
1893.51	133.924			1903.81	14.7916			1914.11	18.4895
1919.38	127.328			1929.67	15.1914			1939.97	17.3901
1945.24	133.324			1955.54	14.8915			1965.84	14.5917
1971.11	126.728			1981.41	15.791			1991.7	16.4906
1996.98	119.332			2007.27	15.2913			2017.57	15.0914
2022.84	122.131			2033.14	15.1914			2043.44	15.9909
2048.71	128.327			2059.01	14.1919			2069.3	14.2919
2074.58	115.135			2084.87	14.5917			2095.17	15.0914
2100.44	115.934			2110.74	15.2913			2121.03	14.8915
2126.31	117.333			2136.61	13.1925			2146.9	14.3918
2152.18	114.935			2162.47	14.4918			2172.77	12.1931
2178.04	106.539			2188.34	12.393			2198.63	14.8915
2203.91	107.739			2214.2	14.2919			2224.5	15.891
2229.77	99.5434			2240.07	12.1931			2250.37	14.092
2255.64	99.9432			2265.94	12.8927			2276.23	14.092
2281.51	95.3458			2291.8	13.5923			2302.1	13.2924
2307.37	93.5468			2317.67	11.3935			2327.97	12.1931
2333.24	91.7478			2343.54	10.8938			2353.83	13.9921
2359.11	96.745			2369.4	9.29472			2379.7	11.3935
2384.97	89.9489			2395.27	13.4923			2405.57	10.3941
2410.84	82.5531			2421.14	11.2936			2431.43	11.3935
2436.7	79.9545			2447	10.9938			2457.3	10.3941
2462.57	88.1499			2472.87	11.5934			2483.16	10.8938
2488.44	91.7478			2498.73	9.39466			2509.03	11.2936
2514.3	80.5542			2524.6	7.69563			2534.9	9.09483
2540.17	80.3543			2550.47	10.6939			2560.76	7.49574
2566.04	80.1544			2576.33	7.69563			2586.63	8.795
2591.9	71.1595			2602.2	10.2942			2612.49	9.19477
2617.77	73.958			2628.07	8.39523			2638.36	11.1936
2643.64	65.5627			2653.93	8.99489			2664.23	10.0943
2669.5	72.159			2679.8	8.19534			2690.09	9.99432
2695.37	68.561			2705.66	8.39523			2715.96	10.3941
2721.23	63.9636			2731.53	9.19477			2741.83	8.99489
2747.1	62.3646			2757.4	8.99489			2767.69	9.89438
2772.97	63.7638			2783.26	8.99489			2793.56	7.99545
2798.83	62.9642			2809.13	8.49517			2819.43	9.19477
2824.7	62.3646			2834.99	8.19534			2845.29	9.79443
2850.57	60.5656			2860.86	7.3958			2871.16	7.09597
2876.43	55.5684			2886.73	7.29585			2897.02	7.29585
2902.3	49.3719			2912.59	5.89665			2922.89	8.0954
2928.16	51.5707			2938.46	5.69676			2948.76	8.795
2954.03	55.3685			2964.33	6.79614			2974.62	7.29585
2979.9	54.7689			2990.19	5.99659			3000.49	6.59625
3005.76	51.5707			3016.06	6.49631			3026.36	7.19591
3031.63	42.3759			3041.93	6.89608			3052.22	6.99602
3057.5	45.3742			3067.79	7.59568			3078.09	6.19648
3083.36	48.7723			3093.66	6.39636			3103.95	6.79614
3109.23	41.1766			3119.52	5.39693			3129.82	7.09597
3135.09	42.3759			3145.39	6.09654			3155.69	6.39636
3160.96	44.3748			3171.26	5.69676			3181.55	6.29642
3186.83	39.5775			3197.12	6.09654			3207.42	7.69563
3212.69	42.5758			3222.99	6.89608			3233.29	6.79614
3238.56	35.3799			3248.86	4.69733			3259.15	5.29699
3264.43	43.3753			3274.72	5.79671			3285.02	7.3958
3290.29	37.9784			3300.59	5.79671			3310.88	4.79727
3316.16	38.3782			3326.45	5.39693			3336.75	5.0971
3342.03	40.9767			3352.32	3.59795			3362.62	4.89722
3367.89	37.9784			3378.19	4.99716			3388.48	3.6979
3393.76	37.5786			3404.05	3.99773			3414.35	4.89722
3419.62	35.3799			3429.92	3.89778			3440.22	4.29756
3445.49	38.3782			3455.79	5.39693			3466.08	4.69733
3471.36	34.1806			3481.65	3.79784			3491.95	3.6979
3497.22	31.9818			3507.52	3.99773			3517.82	3.89778
3523.09	30.1828			3533.39	4.49744			3543.68	4.69733
3548.95	35.9796			3559.25	2.89835			3569.55	5.19705
3574.82	29.983			3585.12	3.19818			3595.41	5.29699
3600.69	29.5832			3610.98	4.89722			3621.28	4.89722
3626.55	27.7842			3636.85	3.89778			3647.15	4.49744
3652.42	30.1828			3662.72	3.59795			3673.01	3.6979
3678.29	29.3833			3688.58	3.89778			3698.88	4.19761
3704.15	23.3867			3714.45	3.59795			3724.74	4.79727
3730.02	23.5866			3740.32	3.29813			3750.61	4.69733
3755.89	23.7865			3766.18	3.99773			3776.48	3.39807
3781.75	24.7859			3792.05	3.19818			3802.34	3.19818
3807.62	21.9875			3817.91	2.89835			3828.21	3.49801
3833.48	19.7888			3843.78	2.49858			3854.08	2.49858
3859.35	22.9869			3869.65	2.9983			3879.94	2.9983
3885.22	23.3867			3895.51	3.79784			3905.81	4.19761
3911.08	24.7859			3921.38	3.19818			3931.68	2.69847
3936.95	21.7876			3947.24	2.59852			3957.54	3.6979
3962.82	17.7899			3973.11	2.69847			3983.41	4.09767
3988.68	18.7893			3998.98	2.59852			4009.27	2.79841
4014.55	21.188			4024.84	2.19875			4035.14	3.99773
4040.41	21.3878			4050.71	1.79898			4061.01	2.89835
4066.28	18.5894			4076.58	1.59909			4086.87	1.99886
4092.15	18.3895			4102.44	2.49858			4112.74	2.49858
4118.01	16.5906			4128.31	2.29869			4138.61	3.49801
4143.88	17.59			4154.18	3.19818			4164.47	1.89892
4169.75	20.3884			4180.04	2.09881			4190.34	2.79841
4195.61	16.3907			4205.91	2.39864			4216.2	2.89835
4221.48	19.5889			4231.77	3.39807			4242.07	2.49858
4247.35	16.3907			4257.64	3.19818			4267.94	2.89835
4273.21	16.3907			4283.51	1.09937			4293.8	1.39921
4299.08	14.1919			4309.37	2.89835			4319.67	2.49858
4324.94	13.7922			4335.24	2.09881			4345.54	1.59909
4350.81	13.1925			4361.11	1.39921			4371.4	1.59909
4376.68	12.393			4386.97	1.59909			4397.27	2.39864
4402.54	14.7916			4412.84	1.69903			4423.14	2.29869
4428.41	13.9921			4438.7	2.09881			4449	1.49915
4454.27	14.7916			4464.57	0.899489			4474.87	2.49858
4480.14	15.3912			4490.44	2.09881			4500.73	2.69847
4506.01	13.9921			4516.3	1.79898			4526.6	1.89892
4531.87	10.3941			4542.17	1.69903			4552.47	1.89892
4557.74	12.1931			4568.04	1.99886			4578.33	1.49915
4583.61	11.1936			4593.9	1.49915			4604.2	1.49915
4609.47	11.9932			4619.77	1.59909			4630.06	2.19875
4635.34	11.3935			4645.64	1.09937			4655.93	1.89892
4661.2	8.59511			4671.5	1.49915			4681.8	1.59909
4687.07	12.7927			4697.37	1.69903			4707.66	1.59909
4712.94	9.99432			4723.23	0.999432			4733.53	1.49915
4738.8	9.99432			4749.1	1.09937			4759.4	1.79898
4764.67	13.3924			4774.97	0.999432			4785.26	0.799546
4790.54	11.9932			4800.83	0.699602			4811.13	1.29926
4816.4	6.59625			4826.7	1.79898			4836.99	0.999432
4842.27	9.19477			4852.56	1.39921			4862.86	0.999432
4868.14	9.59455			4878.43	1.39921			4888.73	1.59909
4894	9.79443			4904.3	1.19932			4914.59	0.699602
4919.87	6.79614			4930.16	1.09937			4940.46	0.999432
4945.73	8.19534			4956.03	0.999432			4966.33	1.19932
4971.6	8.59511			4981.9	1.29926			4992.19	1.09937
4997.47	6.19648			5007.76	0.899489			5018.06	0.699602
5023.33	7.59568			5033.63	0.699602			5043.93	1.09937
5049.2	8.795			5059.5	0.799546			5069.79	0.899489
5075.07	7.79557			5085.36	1.19932			5095.66	1.39921
5100.93	6.99602			5111.23	1.19932			5121.52	1.49915
5126.8	6.79614			5137.1	0.599659			5147.39	0.499716
5152.66	7.3958			5162.96	0.999432			5173.26	1.39921
5178.53	5.19705			5188.83	1.09937			5199.12	0.799546
5204.4	6.99602			5214.69	0.599659			5224.99	1.19932
5230.26	5.99659			5240.56	0.499716			5250.86	0.599659
5256.13	6.79614			5266.43	0.899489			5276.72	0.999432
5282	5.99659			5292.29	0.599659			5302.59	1.19932
5307.86	4.3975			5318.16	0.499716			5328.45	0.599659
5333.73	6.39636			5344.02	0.999432			5354.32	1.09937
5359.6	5.59682			5369.89	1.09937			5380.19	0.999432
5385.46	6.19648			5395.76	0.899489			5406.05	0.899489
5411.33	4.3975			5421.62	1.29926			5431.92	0.799546
5437.19	3.59795			5447.49	0.699602			5457.79	0.999432
5463.06	4.3975			5473.36	0.399773			5483.65	0.599659
5488.93	4.59739			5499.22	0.899489			5509.52	0.599659
5514.79	4.19761			5525.09	0.599659			5535.39	0.599659
5540.66	4.59739			5550.95	0.799546			5561.25	0.799546
5566.52	4.59739			5576.82	0.199886			5587.12	1.19932
5592.39	5.99659			5602.69	0.499716			5612.98	0.999432
5618.26	4.99716			5628.55	1.19932			5638.85	1.09937
5644.12	4.19761			5654.42	0.499716			5664.72	0.399773
5669.99	2.59852			5680.29	0.499716			5690.58	0.799546
5695.86	4.19761			5706.15	0.499716			5716.45	0.999432
5721.72	6.39636			5732.02	0.399773			5742.31	0.499716
5747.59	2.79841			5757.89	0.699602			5768.18	0.799546
5773.46	5.39693			5783.75	0.29983			5794.05	0.29983
5799.32	1.79898			5809.62	0.699602			5819.91	0.699602
5825.19	1.39921			5835.48	0.0999432			5845.78	0.29983
5851.05	3.99773			5861.35	0.199886			5871.65	0.29983
5876.92	4.3975			5887.22	0.599659			5897.51	0.0999432
5902.79	3.19818			5913.08	0.399773			5923.38	0.999432
5928.65	2.39864			5938.95	0.399773			5949.25	0.599659
5954.52	2.79841			5964.82	0.0999432			5975.11	0.399773
5980.39	2.39864			5990.68	0.0999432			6000.98	0.599659
6006.25	2.19875			6016.55	0.199886			6026.84	0.799546
6032.12	2.79841			6042.41	0.29983			6052.71	0.699602
6057.98	2.79841			6068.28	0.399773			6078.58	0.499716
6083.85	2.79841			6094.15	0.699602			6104.44	0.699602
6109.72	1.59909			6120.01	0.29983			6130.31	0.199886
6135.58	1.19932			6145.88	0.29983			6156.18	0.29983
6161.45	2.39864			6171.75	0			6182.04	0.499716
6187.32	2.19875			6197.61	0.499716			6207.91	0.29983
6213.18	2.19875			6223.48	0.399773			6233.77	0.399773
6239.05	1.99886			6249.35	0.0999432			6259.64	0.399773
6264.91	2.59852			6275.21	0.399773			6285.51	0.499716
6290.78	2.79841			6301.08	0.199886			6311.37	0.199886
6316.65	1.79898			6326.94	0.29983			6337.24	0.29983
6342.51	2.59852			6352.81	0.29983			6363.11	0.29983
6368.38	1.19932			6378.68	0.29983			6388.97	0.0999432
6394.25	2.79841			6404.54	0.0999432			6414.84	0.0999432
6420.11	0.799546			6430.41	0.199886			6440.7	0.399773
6445.98	0.999432			6456.27	0.199886			6466.57	0.29983
6471.85	1.39921			6482.14	0.199886			6492.44	0.199886
6497.71	1.79898			6508.01	0.29983			6518.3	0.199886
6523.58	1.39921			6533.87	0.29983			6544.17	0.399773
6549.44	0.999432			6559.74	0			6570.04	0
6575.31	1.19932			6585.61	0.0999432			6595.9	0.399773
6601.18	0.999432			6611.47	0.29983			6621.77	0.399773
6627.04	0.799546			6637.34	0.29983			6647.64	0.199886
6652.91	0.999432			6663.2	0.199886			6673.5	0.399773
6678.77	0.799546			6689.07	0.29983			6699.37	0.29983
6704.64	0.399773			6714.94	0.399773			6725.23	0.0999432
6730.51	2.39864			6740.8	0.0999432			6751.1	0.399773
6756.37	0.599659			6766.67	0.0999432			6776.97	0
6782.24	1.99886			6792.54	0			6802.83	0.199886
6808.11	0.999432			6818.4	0.199886			6828.7	0.29983
6833.97	1.79898			6844.27	0			6854.57	0.29983
6859.84	0.999432			6870.14	0.29983			6880.43	0.199886
6885.71	1.99886			6896	0			6906.3	0.199886
6911.57	1.79898			6921.87	0.199886			6932.16	0.199886
6937.44	1.19932			6947.73	0.29983			6958.03	0.199886
6963.31	0.799546			6973.6	0.0999432			6983.9	0.0999432
6989.17	0.399773			6999.47	0.29983			7009.76	0.0999432
7015.04	0.999432			7025.33	0.29983			7035.63	0.499716
7040.9	1.39921			7051.2	0.199886			7061.5	0.499716
7066.77	0.999432			7077.07	0.0999432			7087.36	0
7092.64	0.799546			7102.93	0.199886			7113.23	0.499716
7118.5	0.999432			7128.8	0.0999432			7139.1	0.29983
7144.37	1.39921			7154.66	0.0999432			7164.96	0
7170.23	1.19932			7180.53	0.399773			7190.83	0.0999432
7196.1	1.19932			7206.4	0			7216.69	0.0999432
7221.97	1.39921			7232.26	0.399773			7242.56	0.0999432
7247.83	1.19932			7258.13	0			7268.43	0.29983
7273.7	1.19932			7284	0.0999432			7294.29	0
7299.57	1.59909			7309.86	0.0999432			7320.16	0.29983
7325.43	1.19932			7335.73	0.0999432			7346.02	0.399773
7351.3	0.799546			7361.6	0.0999432			7371.89	0.0999432
7377.16	0.999432			7387.46	0			7397.76	0.499716
7403.03	1.39921			7413.33	0.29983			7423.62	0.199886
7428.9	0.999432			7439.19	0			7449.49	0.199886
7454.76	0.999432			7465.06	0.0999432			7475.36	0.0999432
7480.63	0.599659			7490.93	0.199886			7501.22	0.199886
7506.5	1.39921			7516.79	0.199886			7527.09	0.29983
7532.36	0.599659			7542.66	0.199886			7552.95	0
7558.23	0.599659			7568.52	0.199886			7578.82	0.0999432
7584.1	1.19932			7594.39	0.29983			7604.69	0
7609.96	0.199886			7620.26	0			7630.55	0.0999432
7635.83	0.999432			7646.12	0.0999432			7656.42	0.0999432
7661.69	0.999432			7671.99	0			7682.29	0.0999432
7687.56	0.799546			7697.86	0			7708.15	0.399773
7713.43	1.59909			7723.72	0			7734.02	0.199886
7739.29	0.999432			7749.59	0			7759.89	0.0999432
7765.16	0.999432			7775.46	0.0999432			7785.75	0.0999432
7791.03	0.999432			7801.32	0.0999432			7811.62	0.0999432
7816.89	0.999432			7827.19	0			7837.48	0
7842.76	0.599659			7853.05	0.199886			7863.35	0.0999432
7868.62	1.19932			7878.92	0.199886			7889.22	0.0999432
7894.49	0.999432			7904.79	0.199886			7915.08	0.0999432
7920.36	0.799546			7930.65	0.0999432			7940.95	0.29983
7946.22	0.199886			7956.52	0			7966.82	0
7972.09	0.799546			7982.39	0.199886			7992.68	0.0999432
7997.96	1.19932			8008.25	0.199886			8018.55	0
8023.82	0.799546			8034.12	0.0999432			8044.41	0.0999432
8049.69	0.999432			8059.98	0.199886			8070.28	0.0999432
8075.56	0.799546			8085.85	0.0999432			8096.15	0.0999432
8101.42	0.999432			8111.72	0.0999432			8122.01	0
8127.29	0.799546			8137.58	0			8147.88	0.199886
8153.15	0.999432			8163.45	0.199886			8173.75	0.199886
8179.02	0.799546			8189.32	0			8199.61	0
8204.89	1.19932			8215.18	0.0999432			8225.48	0.199886
8230.75	0.599659			8241.05	0			8251.34	0
8256.62	0.199886			8266.92	0			8277.21	0.0999432
8282.49	0.399773			8292.78	0			8303.08	0.199886
8308.35	0.599659			8318.65	0			8328.94	0
8334.22	0.199886			8344.51	0			8354.81	0
8360.08	0.399773			8370.38	0			8380.68	0.199886
8385.95	0.799546			8396.25	0.0999432			8406.54	0.199886
8411.82	1.19932			8422.11	0.0999432			8432.41	0
8437.68	0.999432			8447.98	0.0999432			8458.27	0.199886
8463.55	0.999432			8473.84	0.29983			8484.14	0.0999432
8489.42	0.199886			8499.71	0			8510.01	0.0999432
8515.28	0.799546			8525.58	0.29983			8535.87	0
8541.15	0.599659			8551.44	0.0999432			8561.74	0
8567.01	0.199886			8577.31	0.0999432			8587.61	0.0999432
8592.88	0.199886			8603.18	0.29983			8613.47	0.0999432
8618.75	0.399773			8629.04	0			8639.34	0.29983
8644.61	0.399773			8654.91	0			8665.2	0
8670.48	1.39921			8680.78	0.0999432			8691.07	0.0999432
8696.35	0.799546			8706.64	0.199886			8716.94	0
8722.21	0.199886			8732.51	0			8742.8	0.0999432
8748.08	0.799546			8758.37	0			8768.67	0
8773.94	0.599659			8784.24	0			8794.54	0.199886
8799.81	1.39921			8810.11	0			8820.4	0.0999432
8825.68	0.199886			8835.97	0			8846.27	0
8851.54	0.599659			8861.84	0.0999432			8872.14	0
8877.41	0.399773			8887.71	0			8898	0.0999432
8903.28	0.799546			8913.57	0			8923.87	0.0999432
8929.14	0.999432			8939.44	0.0999432			8949.74	0.0999432
8955.01	0.199886			8965.31	0			8975.6	0
8980.88	0.399773			8991.17	0			9001.47	0
9006.74	1.19932			9017.04	0			9027.33	0
9032.61	0.399773			9042.9	0			9053.2	0.0999432
9058.47	0.399773			9068.77	0.29983			9079.07	0.0999432

## Sheet: 20732-2_3.dp_ascii
IMS	CAMECA
******************************************************
DEPTH	PROFILE	:	20732-2_3.dp
******************************************************
DEF	ANAL:	DEF.	ANALYSIS
Date	:	27.10.09	Time	:	16:59:00
User	name	:
Sample	name	:	250Ras_FA#2_60%DTOS
Sample	stage	position	:	X	=	-1474	um	Y	=	1208	um
Total	acq.	time	:	9182	s
Beam	blanking	:	N
Ref.	signal	:	N
Auto	HV	cal.	:	N
Auto	mass	cal.	:	N
Pre	sputtering	:	N
MC:	MEASUREMENT	CONDITIONS
24Mg	|	23.985	|	EM	|	wt	0.201	s	|	ct	5.003	s	|	offset	0	V
25Mg	|	24.986	|	EM	|	wt	0.151	s	|	ct	10.006	s	|	offset	0	V
26Mg	|	25.983	|	EM	|	wt	0.15	s	|	ct	10.006	s	|	offset	0	V
AP:	ANALYTICAL	PARAMETERS.
	1-	PRIMARY
Ion	:	O2+
HV	:	12.59	V
Arc	current	:	60	A
Primary	current	(init.)	:	18.98	nA	19.79
Primary	current	(final)	:	20.6	nA
Raster	Size	:	250	m
Primary	Beam	diameter	:	100	m
MR	Aperture	:	2
L4	Aperture	:	3
Duo	pressure	:	0	mbar
	2-	SECONDARY
HV	Sample	:	5	KV
Trans	Lens	:	150	m
ESA	inner	:	-86.1	V
ESA	outer	:	145.5	V
Slit	entrance	width	:	9.999	(au)
Slit	exit	width	:	999	(au)
Energy	slit	width	:	9	eV
DTOS	X	:	100	%
DTOS	Y	:	100	%
SII	X	:	100	%
SII	Y	:	100	%
Mass	reso	:	0
Contrast	Aperture	:	1
Field	Aperture	:	2
Analysis	chamber	pressure	:	0	mbar
	3-	DETECTOR	PARAMETERS
EM	Yield	:	100	%
EM	Dead	Time	:	0	ns
EM	Background	:	0	c/s
FC	Background	:	0	c/s
EM->FC	Threshold	:	500000	c/s
FC->EM	Threshold	:	2000000	c/s
Depth of Profile:
2004	Ångstroms
43.5029	STDEV
ELEMENT	24Mg			ELEMENT	25Mg			ELEMENT	26Mg
355	points			355	points			355	points
[s]	[c/s]			[s]	[c/s]			[s]	[c/s]
5.27395	210.88			15.5701	23.4867			25.8663	25.2856
31.1402	170.703			41.4364	19.389			51.7326	18.7893
57.0065	135.323			67.3027	14.3918			77.5989	16.5906
82.8728	119.532			93.169	11.2936			103.465	12.9926
108.739	108.738			119.035	12.4929			129.331	11.3935
134.605	91.3481			144.901	10.6939			155.198	12.8927
160.472	92.9472			170.768	10.494			181.064	13.1925
186.338	82.753			196.634	9.19477			206.93	9.79443
212.204	87.7501			222.5	9.69449			232.797	8.39523
238.071	90.5485			248.367	9.99432			258.663	10.494
263.937	82.5531			274.233	10.2942			284.529	8.99489
289.803	98.3441			300.099	11.6934			310.395	11.5934
315.669	100.143			325.966	11.4935			336.262	9.89438
341.536	110.137			351.832	12.6928			362.128	10.7939
367.402	113.935			377.698	11.4935			387.994	11.9932
393.268	113.336			403.564	12.1931			413.861	11.5934
419.135	115.334			429.431	12.7927			439.727	14.092
445.001	123.73			455.297	14.1919			465.593	15.3912
470.867	116.534			481.163	13.6922			491.459	18.1897
496.733	142.919			507.029	14.3918			517.326	14.6916
522.6	141.719			532.896	14.5917			543.192	15.0914
548.466	149.915			558.762	19.4889			569.058	15.0914
574.332	144.518			584.628	15.2913			594.925	16.1908
600.198	152.713			610.495	19.1891			620.791	17.7899
626.065	153.912			636.361	19.289			646.657	19.0892
651.931	166.905			662.227	20.3884			672.523	19.0892
677.797	175.5			688.093	17.6899			698.39	19.8887
703.664	168.904			713.96	20.5883			724.256	20.9881
729.53	181.097			739.826	20.1885			750.122	19.389
755.396	169.903			765.692	19.0892			775.989	22.5872
781.263	182.496			791.559	23.0869			801.855	18.6894
807.129	172.102			817.425	18.9892			827.721	20.0886
832.995	176.5			843.291	20.4884			853.587	21.7876
858.861	178.299			869.158	21.4878			879.454	22.3873
884.728	181.297			895.024	20.6882			905.32	22.0875
910.594	184.095			920.89	21.2879			931.186	23.2868
936.46	178.099			946.756	19.8887			957.053	19.7888
962.327	190.692			972.623	21.2879			982.919	20.3884
988.193	174.501			998.489	22.887			1008.78	21.6877
1014.06	179.498			1024.36	20.0886			1034.65	22.1874
1039.92	171.303			1050.22	20.3884			1060.52	22.5872
1065.79	176.7			1076.09	21.7876			1086.38	21.9875
1091.66	171.103			1101.95	21.088			1112.25	19.8887
1117.52	175.7			1127.82	23.0869			1138.12	21.3878
1143.39	171.502			1153.69	20.5883			1163.98	21.188
1169.26	170.103			1179.55	20.1885			1189.85	21.4878
1195.12	182.896			1205.42	18.7893			1215.71	20.0886
1220.99	174.101			1231.29	21.2879			1241.58	18.6894
1246.86	170.103			1257.15	16.7905			1267.45	22.4872
1272.72	176.7			1283.02	20.4884			1293.31	16.5906
1298.59	164.706			1308.88	18.6894			1319.18	20.9881
1324.45	159.309			1334.75	16.7905			1345.05	20.6882
1350.32	160.909			1360.62	21.2879			1370.91	19.6888
1376.19	163.107			1386.48	18.3895			1396.78	19.1891
1402.05	164.107			1412.35	18.7893			1422.65	21.188
1427.92	146.117			1438.22	19.5889			1448.51	20.5883
1453.79	148.915			1464.08	17.3901			1474.38	20.2885
1479.65	150.514			1489.95	20.1885			1500.24	23.2868
1505.52	157.511			1515.82	15.6911			1526.11	18.8893
1531.38	148.516			1541.68	19.5889			1551.98	19.6888
1557.25	131.525			1567.55	17.4901			1577.84	16.8904
1583.12	144.518			1593.41	17.3901			1603.71	21.7876
1608.98	139.721			1619.28	18.0897			1629.58	16.7905
1634.85	138.321			1645.15	15.5911			1655.44	17.1902
1660.72	133.124			1671.01	17.1902			1681.31	16.6905
1686.58	134.524			1696.88	15.5911			1707.17	17.8898
1712.45	133.124			1722.74	15.4912			1733.04	19.5889
1738.32	120.132			1748.61	14.6916			1758.91	17.59
1764.18	134.324			1774.48	16.9903			1784.77	14.6916
1790.05	123.13			1800.34	13.4923			1810.64	16.2907
1815.91	119.932			1826.21	15.791			1836.51	16.2907
1841.78	128.127			1852.08	15.0914			1862.37	15.3912
1867.65	120.132			1877.94	13.8921			1888.24	14.5917
1893.51	114.935			1903.81	14.9915			1914.11	15.4912
1919.38	108.938			1929.67	14.1919			1939.97	17.7899
1945.24	110.937			1955.54	13.5923			1965.84	13.1925
1971.11	108.538			1981.41	11.4935			1991.7	13.7922
1996.98	110.137			2007.27	11.4935			2017.57	12.8927
2022.84	107.539			2033.14	15.3912			2043.44	14.2919
2048.71	108.138			2059.01	11.7933			2069.3	13.8921
2074.58	101.742			2084.87	12.7927			2095.17	14.4918
2100.44	93.1471			2110.74	13.8921			2121.03	12.9926
2126.31	100.343			2136.61	12.6928			2146.9	13.2924
2152.18	87.3504			2162.47	11.7933			2172.77	12.4929
2178.04	92.7473			2188.34	12.9926			2198.63	12.0931
2203.91	85.7513			2214.2	10.494			2224.5	12.7927
2229.77	85.9511			2240.07	12.1931			2250.37	11.8932
2255.64	84.1522			2265.94	9.79443			2276.23	10.594
2281.51	81.1539			2291.8	10.494			2302.1	12.393
2307.37	83.5525			2317.67	10.7939			2327.97	11.9932
2333.24	78.3555			2343.54	10.7939			2353.83	9.69449
2359.11	83.9523			2369.4	9.29472			2379.7	12.7927
2384.97	76.9563			2395.27	10.8938			2405.57	8.99489
2410.84	73.3583			2421.14	8.89494			2431.43	10.7939
2436.7	76.3566			2447	8.29528			2457.3	10.2942
2462.57	81.1539			2472.87	11.1936			2483.16	9.69449
2488.44	67.9614			2498.73	7.99545			2509.03	9.69449
2514.3	67.1618			2524.6	8.39523			2534.9	8.795
2540.17	66.5622			2550.47	9.69449			2560.76	9.39466
2566.04	65.163			2576.33	7.79557			2586.63	8.69506
2591.9	69.1607			2602.2	8.69506			2612.49	9.09483
2617.77	70.5599			2628.07	7.59568			2638.36	8.69506
2643.64	57.5673			2653.93	6.99602			2664.23	8.49517
2669.5	66.7621			2679.8	8.19534			2690.09	8.69506
2695.37	64.9631			2705.66	7.69563			2715.96	9.89438
2721.23	59.1664			2731.53	7.09597			2741.83	7.29585
2747.1	59.3663			2757.4	7.69563			2767.69	7.3958
2772.97	51.3708			2783.26	7.99545			2793.56	9.19477
2798.83	53.7694			2809.13	5.0971			2819.43	7.99545
2824.7	55.7683			2834.99	8.29528			2845.29	7.89551
2850.57	50.5713			2860.86	6.69619			2871.16	7.79557
2876.43	52.3702			2886.73	6.29642			2897.02	6.79614
2902.3	49.7717			2912.59	6.49631			2922.89	6.69619
2928.16	49.172			2938.46	6.09654			2948.76	8.0954
2954.03	45.1743			2964.33	5.19705			2974.62	6.49631
2979.9	46.1737			2990.19	5.59682			3000.49	6.09654
3005.76	47.9727			3016.06	6.29642			3026.36	5.49688
3031.63	45.5741			3041.93	6.49631			3052.22	6.29642
3057.5	47.1732			3067.79	5.49688			3078.09	7.09597
3083.36	43.5752			3093.66	5.99659			3103.95	5.69676
3109.23	37.5786			3119.52	4.29756			3129.82	5.89665
3135.09	44.1749			3145.39	5.99659			3155.69	5.0971
3160.96	39.5775			3171.26	5.49688			3181.55	5.89665
3186.83	40.5769			3197.12	5.59682			3207.42	5.0971
3212.69	34.1806			3222.99	4.69733			3233.29	6.49631
3238.56	40.5769			3248.86	4.3975			3259.15	5.69676
3264.43	33.381			3274.72	5.29699			3285.02	4.59739
3290.29	39.7774			3300.59	4.59739			3310.88	5.69676
3316.16	36.3793			3326.45	5.39693			3336.75	4.89722
3342.03	33.7808			3352.32	4.59739			3362.62	5.69676
3367.89	35.3799			3378.19	5.0971			3388.48	4.99716
3393.76	33.7808			3404.05	3.79784			3414.35	4.49744
3419.62	32.3816			3429.92	4.09767			3440.22	4.59739
3445.49	34.9801			3455.79	4.09767			3466.08	3.49801
3471.36	35.18			3481.65	2.89835			3491.95	4.79727
3497.22	30.7825			3507.52	3.99773			3517.82	4.19761
3523.09	33.381			3533.39	3.49801			3543.68	3.09824
3548.95	30.9824			3559.25	3.59795			3569.55	3.59795
3574.82	31.582			3585.12	3.99773			3595.41	4.3975
3600.69	23.1868			3610.98	3.79784			3621.28	3.49801
3626.55	29.7831			3636.85	3.59795			3647.15	2.89835
3652.42	25.9852			3662.72	3.59795			3673.01	3.6979
3678.29	28.7836			3688.58	3.19818			3698.88	3.99773
3704.15	25.1857			3714.45	3.19818			3724.74	4.19761
3730.02	26.9847			3740.32	3.29813			3750.61	3.19818
3755.89	24.586			3766.18	3.29813			3776.48	3.79784
3781.75	25.1857			3792.05	2.09881			3802.34	3.79784
3807.62	21.3878			3817.91	2.59852			3828.21	3.79784
3833.48	23.3867			3843.78	2.89835			3854.08	4.09767
3859.35	21.3878			3869.65	2.79841			3879.94	3.6979
3885.22	24.586			3895.51	2.9983			3905.81	2.89835
3911.08	21.7876			3921.38	2.79841			3931.68	3.59795
3936.95	17.9898			3947.24	2.19875			3957.54	3.99773
3962.82	20.7882			3973.11	1.99886			3983.41	3.09824
3988.68	18.3895			3998.98	2.9983			4009.27	3.6979
4014.55	22.3873			4024.84	2.59852			4035.14	2.9983
4040.41	24.7859			4050.71	2.39864			4061.01	1.89892
4066.28	18.1897			4076.58	2.49858			4086.87	3.09824
4092.15	19.7888			4102.44	2.19875			4112.74	2.79841
4118.01	16.9903			4128.31	1.59909			4138.61	2.19875
4143.88	18.9892			4154.18	2.49858			4164.47	1.89892
4169.75	16.9903			4180.04	2.09881			4190.34	3.19818
4195.61	19.389			4205.91	2.69847			4216.2	2.19875
4221.48	16.5906			4231.77	1.89892			4242.07	3.09824
4247.35	15.3912			4257.64	1.69903			4267.94	2.89835
4273.21	16.9903			4283.51	1.99886			4293.8	2.19875
4299.08	15.9909			4309.37	2.39864			4319.67	2.09881
4324.94	12.1931			4335.24	2.59852			4345.54	2.59852
4350.81	12.5928			4361.11	1.79898			4371.4	1.89892
4376.68	13.1925			4386.97	1.99886			4397.27	2.09881
4402.54	10.594			4412.84	1.39921			4423.14	1.99886
4428.41	13.5923			4438.7	1.69903			4449	1.89892
4454.27	13.5923			4464.57	1.79898			4474.87	1.99886
4480.14	13.5923			4490.44	1.69903			4500.73	2.49858
4506.01	10.9938			4516.3	1.19932			4526.6	1.49915
4531.87	11.3935			4542.17	1.69903			4552.47	1.89892
4557.74	13.1925			4568.04	1.19932			4578.33	1.99886
4583.61	9.99432			4593.9	1.39921			4604.2	1.79898
4609.47	12.7927			4619.77	2.09881			4630.06	2.09881
4635.34	12.9926			4645.64	1.69903			4655.93	1.59909
4661.2	8.59511			4671.5	1.59909			4681.8	0.999432
4687.07	7.99545			4697.37	0.999432			4707.66	2.09881
4712.94	10.7939			4723.23	1.49915			4733.53	2.09881
4738.8	8.99489			4749.1	0.899489			4759.4	1.49915
4764.67	10.9938			4774.97	0.499716			4785.26	1.39921
4790.54	7.3958			4800.83	0.899489			4811.13	1.89892
4816.4	6.99602			4826.7	1.69903			4836.99	1.09937
4842.27	9.59455			4852.56	0.899489			4862.86	1.49915
4868.14	5.39693			4878.43	1.09937			4888.73	1.09937
4894	9.59455			4904.3	0.799546			4914.59	1.49915
4919.87	9.19477			4930.16	0.999432			4940.46	1.19932
4945.73	7.59568			4956.03	1.39921			4966.33	1.49915
4971.6	6.79614			4981.9	1.59909			4992.19	1.39921
4997.47	8.39523			5007.76	0.799546			5018.06	0.899489
5023.33	7.99545			5033.63	1.59909			5043.93	1.59909
5049.2	7.59568			5059.5	1.09937			5069.79	1.39921
5075.07	6.59625			5085.36	0.699602			5095.66	0.799546
5100.93	8.59511			5111.23	0.799546			5121.52	1.39921
5126.8	6.99602			5137.1	0.29983			5147.39	0.699602
5152.66	7.19591			5162.96	0.799546			5173.26	0.999432
5178.53	6.79614			5188.83	0.499716			5199.12	1.59909
5204.4	6.99602			5214.69	1.99886			5224.99	0.799546
5230.26	7.3958			5240.56	0.599659			5250.86	1.29926
5256.13	6.39636			5266.43	0.499716			5276.72	1.19932
5282	5.79671			5292.29	0.29983			5302.59	0.699602
5307.86	6.59625			5318.16	0.899489			5328.45	1.09937
5333.73	4.99716			5344.02	0.899489			5354.32	0.899489
5359.6	6.39636			5369.89	0.999432			5380.19	0.999432
5385.46	5.59682			5395.76	0.899489			5406.05	0.899489
5411.33	3.39807			5421.62	0.399773			5431.92	0.799546
5437.19	7.19591			5447.49	0.399773			5457.79	0.29983
5463.06	3.79784			5473.36	0.499716			5483.65	0.799546
5488.93	6.19648			5499.22	0.799546			5509.52	0.799546
5514.79	4.19761			5525.09	0.499716			5535.39	0.899489
5540.66	4.99716			5550.95	1.09937			5561.25	0.599659
5566.52	5.99659			5576.82	0.399773			5587.12	0.599659
5592.39	4.79727			5602.69	0.399773			5612.98	0.899489
5618.26	4.79727			5628.55	0.699602			5638.85	0.999432
5644.12	4.79727			5654.42	0.499716			5664.72	0.599659
5669.99	3.19818			5680.29	0.499716			5690.58	1.19932
5695.86	4.3975			5706.15	0.799546			5716.45	0.699602
5721.72	3.19818			5732.02	0.199886			5742.31	0.699602
5747.59	3.99773			5757.89	0.29983			5768.18	0.399773
5773.46	3.19818			5783.75	0.29983			5794.05	0.0999432
5799.32	2.79841			5809.62	0.199886			5819.91	0.499716
5825.19	3.59795			5835.48	0.29983			5845.78	0.999432
5851.05	2.79841			5861.35	0.499716			5871.65	1.29926
5876.92	4.19761			5887.22	0.29983			5897.51	0.399773
5902.79	2.39864			5913.08	0.599659			5923.38	0.599659
5928.65	2.79841			5938.95	0.699602			5949.25	0.699602
5954.52	3.39807			5964.82	0.399773			5975.11	0.799546
5980.39	0.999432			5990.68	0.0999432			6000.98	0.599659
6006.25	2.19875			6016.55	0.599659			6026.84	0.599659
6032.12	2.59852			6042.41	0.499716			6052.71	0.499716
6057.98	2.59852			6068.28	0.199886			6078.58	0.599659
6083.85	1.59909			6094.15	0.29983			6104.44	0.199886
6109.72	1.59909			6120.01	0.29983			6130.31	0.199886
6135.58	2.79841			6145.88	0.499716			6156.18	0.699602
6161.45	2.59852			6171.75	0.0999432			6182.04	0.29983
6187.32	2.19875			6197.61	0.29983			6207.91	0.399773
6213.18	1.59909			6223.48	0.29983			6233.77	0.199886
6239.05	3.19818			6249.35	0.29983			6259.64	0.399773
6264.91	2.9983			6275.21	0.599659			6285.51	0.0999432
6290.78	2.59852			6301.08	0.0999432			6311.37	0.29983
6316.65	1.99886			6326.94	0.0999432			6337.24	0.199886
6342.51	1.99886			6352.81	0.199886			6363.11	0.29983
6368.38	2.79841			6378.68	0.29983			6388.97	0.399773
6394.25	1.39921			6404.54	0.0999432			6414.84	0.29983
6420.11	1.79898			6430.41	0.199886			6440.7	0.199886
6445.98	2.9983			6456.27	0.29983			6466.57	0.0999432
6471.85	1.79898			6482.14	0.199886			6492.44	0.399773
6497.71	2.19875			6508.01	0.29983			6518.3	0.199886
6523.58	1.99886			6533.87	0			6544.17	0.0999432
6549.44	1.59909			6559.74	0.0999432			6570.04	0.0999432
6575.31	1.99886			6585.61	0.0999432			6595.9	0.0999432
6601.18	1.39921			6611.47	0.0999432			6621.77	0.199886
6627.04	0.999432			6637.34	0.399773			6647.64	0.29983
6652.91	2.19875			6663.2	0.0999432			6673.5	0.399773
6678.77	1.79898			6689.07	0.29983			6699.37	0.599659
6704.64	1.59909			6714.94	0.199886			6725.23	0.29983
6730.51	1.39921			6740.8	0.29983			6751.1	0.0999432
6756.37	0.999432			6766.67	0.199886			6776.97	0.399773
6782.24	1.59909			6792.54	0.29983			6802.83	0.499716
6808.11	0.799546			6818.4	0			6828.7	0.199886
6833.97	1.19932			6844.27	0.29983			6854.57	0.29983
6859.84	1.99886			6870.14	0.0999432			6880.43	0.0999432
6885.71	1.59909			6896	0.199886			6906.3	0.0999432
6911.57	1.79898			6921.87	0.199886			6932.16	0.29983
6937.44	1.79898			6947.73	0.199886			6958.03	0.0999432
6963.31	1.99886			6973.6	0.199886			6983.9	0.399773
6989.17	1.19932			6999.47	0.199886			7009.76	0.0999432
7015.04	2.19875			7025.33	0			7035.63	0.0999432
7040.9	0.799546			7051.2	0.0999432			7061.5	0.199886
7066.77	0.799546			7077.07	0.0999432			7087.36	0
7092.64	1.59909			7102.93	0.499716			7113.23	0.199886
7118.5	1.19932			7128.8	0.199886			7139.1	0
7144.37	0.799546			7154.66	0.0999432			7164.96	0.399773
7170.23	1.19932			7180.53	0.29983			7190.83	0.0999432
7196.1	0.999432			7206.4	0.199886			7216.69	0
7221.97	0.999432			7232.26	0			7242.56	0.0999432
7247.83	1.39921			7258.13	0.29983			7268.43	0.29983
7273.7	1.19932			7284	0.199886			7294.29	0.0999432
7299.57	0.999432			7309.86	0.499716			7320.16	0.29983
7325.43	0.599659			7335.73	0.199886			7346.02	0
7351.3	0.399773			7361.6	0.0999432			7371.89	0.29983
7377.16	1.59909			7387.46	0			7397.76	0.29983
7403.03	1.99886			7413.33	0.199886			7423.62	0.29983
7428.9	0.599659			7439.19	0			7449.49	0.199886
7454.76	1.59909			7465.06	0			7475.36	0.0999432
7480.63	1.19932			7490.93	0.0999432			7501.22	0.199886
7506.5	1.19932			7516.79	0.0999432			7527.09	0.29983
7532.36	0.799546			7542.66	0.199886			7552.95	0.0999432
7558.23	0.599659			7568.52	0.0999432			7578.82	0.0999432
7584.1	0.799546			7594.39	0.0999432			7604.69	0.0999432
7609.96	1.39921			7620.26	0.199886			7630.55	0.0999432
7635.83	0.399773			7646.12	0.0999432			7656.42	0.399773
7661.69	0.399773			7671.99	0.199886			7682.29	0.0999432
7687.56	0.799546			7697.86	0			7708.15	0.29983
7713.43	1.59909			7723.72	0.399773			7734.02	0.29983
7739.29	0.799546			7749.59	0			7759.89	0.0999432
7765.16	0.999432			7775.46	0			7785.75	0.29983
7791.03	1.59909			7801.32	0			7811.62	0.0999432
7816.89	0.399773			7827.19	0			7837.48	0.29983
7842.76	0.399773			7853.05	0.29983			7863.35	0.29983
7868.62	1.59909			7878.92	0			7889.22	0.0999432
7894.49	0.599659			7904.79	0			7915.08	0
7920.36	0.399773			7930.65	0.0999432			7940.95	0.0999432
7946.22	0.799546			7956.52	0.0999432			7966.82	0.199886
7972.09	0.999432			7982.39	0.0999432			7992.68	0
7997.96	0.199886			8008.25	0.29983			8018.55	0.199886
8023.82	0.799546			8034.12	0.0999432			8044.41	0.0999432
8049.69	0.999432			8059.98	0			8070.28	0.29983
8075.56	1.59909			8085.85	0.0999432			8096.15	0.0999432
8101.42	1.19932			8111.72	0.0999432			8122.01	0
8127.29	1.19932			8137.58	0.0999432			8147.88	0.399773
8153.15	0.199886			8163.45	0.199886			8173.75	0.0999432
8179.02	0.199886			8189.32	0.0999432			8199.61	0.199886
8204.89	0.599659			8215.18	0			8225.48	0.199886
8230.75	0.399773			8241.05	0.0999432			8251.34	0.0999432
8256.62	0.599659			8266.92	0.0999432			8277.21	0.0999432
8282.49	0.399773			8292.78	0.199886			8303.08	0
8308.35	1.19932			8318.65	0			8328.94	0.0999432
8334.22	0.799546			8344.51	0			8354.81	0.0999432
8360.08	1.39921			8370.38	0.0999432			8380.68	0.0999432
8385.95	0.799546			8396.25	0			8406.54	0.199886
8411.82	0.399773			8422.11	0			8432.41	0.0999432
8437.68	0.799546			8447.98	0.199886			8458.27	0.29983
8463.55	0.399773			8473.84	0			8484.14	0.0999432
8489.42	0.799546			8499.71	0.0999432			8510.01	0
8515.28	0.399773			8525.58	0			8535.87	0
8541.15	0.199886			8551.44	0.0999432			8561.74	0
8567.01	0.999432			8577.31	0			8587.61	0.29983
8592.88	0.999432			8603.18	0			8613.47	0
8618.75	0.799546			8629.04	0			8639.34	0
8644.61	0.999432			8654.91	0.0999432			8665.2	0.0999432
8670.48	0.999432			8680.78	0.0999432			8691.07	0.0999432
8696.35	0.599659			8706.64	0			8716.94	0
8722.21	0.599659			8732.51	0			8742.8	0.399773
8748.08	0			8758.37	0			8768.67	0
8773.94	0.599659			8784.24	0.199886			8794.54	0.0999432
8799.81	1.19932			8810.11	0.199886			8820.4	0
8825.68	0.599659			8835.97	0.0999432			8846.27	0
8851.54	0.399773			8861.84	0			8872.14	0.199886
8877.41	0.399773			8887.71	0			8898	0.0999432
8903.28	0.599659			8913.57	0			8923.87	0
8929.14	0.399773			8939.44	0			8949.74	0.0999432
8955.01	0.399773			8965.31	0			8975.6	0.0999432
8980.88	1.39921			8991.17	0.0999432			9001.47	0
9006.74	0.999432			9017.04	0.29983			9027.33	0
9032.61	0			9042.9	0.0999432			9053.2	0
9058.47	1.19932			9068.77	0.0999432			9079.07	0
9084.34	0.199886			9094.64	0.0999432			9104.93	0
9110.21	0.799546			9120.5	0			9130.8	0.0999432
9136.07	0.199886			9146.37	0.199886			9156.67	0.0999432
9161.94	0.399773			9172.24	0			9182.53	0.199886

## Sheet: 20732-2_5.dp_ascii
IMS	CAMECA
******************************************************
DEPTH	PROFILE	:	20732-2_5.dp
******************************************************
DEF	ANAL:	DEF.	ANALYSIS
Date	:	27.10.09	Time	:	20:06:00
User	name	:
Sample	name	:	250Ras_FA#2_60%DTOS
Sample	stage	position	:	X	=	-1474	um	Y	=	1208	um
Total	acq.	time	:	9363	s
Beam	blanking	:	N
Ref.	signal	:	N
Auto	HV	cal.	:	N
Auto	mass	cal.	:	N
Pre	sputtering	:	N
MC:	MEASUREMENT	CONDITIONS
24Mg	|	23.985	|	EM	|	wt	0.201	s	|	ct	5.003	s	|	offset	0	V
25Mg	|	24.986	|	EM	|	wt	0.151	s	|	ct	10.006	s	|	offset	0	V
26Mg	|	25.983	|	EM	|	wt	0.15	s	|	ct	10.006	s	|	offset	0	V
AP:	ANALYTICAL	PARAMETERS.
	1-	PRIMARY
Ion	:	O2+
HV	:	12.59	V
Arc	current	:	59.9	A
Primary	current	(init.)	:	20.2	nA	21.765
Primary	current	(final)	:	23.33	nA
Raster	Size	:	250	m
Primary	Beam	diameter	:	100	m
MR	Aperture	:	2
L4	Aperture	:	3
Duo	pressure	:	0	mbar
	2-	SECONDARY
HV	Sample	:	5	KV
Trans	Lens	:	150	m
ESA	inner	:	-71.8	V
ESA	outer	:	145.4	V
Slit	entrance	width	:	9.999	(au)
Slit	exit	width	:	999	(au)
Energy	slit	width	:	9	eV
DTOS	X	:	100	%
DTOS	Y	:	100	%
SII	X	:	100	%
SII	Y	:	100	%
Mass	reso	:	0
Contrast	Aperture	:	1
Field	Aperture	:	2
Analysis	chamber	pressure	:	0	mbar
	3-	DETECTOR	PARAMETERS
EM	Yield	:	100	%
EM	Dead	Time	:	0	ns
EM	Background	:	0	c/s
FC	Background	:	0	c/s
EM->FC	Threshold	:	500000	c/s
FC->EM	Threshold	:	2000000	c/s
Depth of Profile:
2325	Ångstroms
41.2311	STDEV
ELEMENT	24Mg			ELEMENT	25Mg			ELEMENT	26Mg
362	points			362	points			362	points
[s]	[c/s]			[s]	[c/s]			[s]	[c/s]
5.27395	67.1618			15.5701	6.89608			25.8663	6.19648
31.1402	48.9722			41.4364	5.0971			51.7326	5.99659
57.0065	57.5673			67.3027	5.79671			77.5989	5.0971
82.8728	50.3714			93.169	6.79614			103.465	7.79557
108.739	54.1692			119.035	7.19591			129.331	7.09597
134.605	58.3668			144.901	5.99659			155.198	7.49574
160.472	65.3628			170.768	7.09597			181.064	6.89608
186.338	68.1613			196.634	10.594			206.93	6.69619
212.204	79.9545			222.5	10.2942			232.797	8.29528
238.071	95.1459			248.367	9.59455			258.663	9.19477
263.937	92.7473			274.233	9.4946			284.529	10.3941
289.803	94.7462			300.099	11.1936			310.395	10.9938
315.669	111.737			325.966	11.0937			336.262	12.293
341.536	109.938			351.832	11.5934			362.128	12.6928
367.402	116.933			377.698	13.6922			387.994	12.4929
393.268	135.723			403.564	14.7916			413.861	14.8915
419.135	145.317			429.431	18.0897			439.727	16.3907
445.001	156.711			455.297	17.1902			465.593	17.0903
470.867	167.105			481.163	19.4889			491.459	18.0897
496.733	165.106			507.029	21.7876			517.326	19.9886
522.6	177.299			532.896	17.4901			543.192	20.3884
548.466	183.496			558.762	19.1891			569.058	21.2879
574.332	188.493			584.628	22.9869			594.925	22.6871
600.198	194.29			610.495	21.4878			620.791	23.2868
626.065	200.086			636.361	24.1863			646.657	26.385
651.931	196.888			662.227	26.6848			672.523	20.4884
677.797	206.083			688.093	23.3867			698.39	24.4861
703.664	220.275			713.96	23.7865			724.256	21.4878
729.53	207.282			739.826	25.0857			750.122	22.887
755.396	214.678			765.692	24.0863			775.989	30.2828
781.263	222.673			791.559	25.1857			801.855	26.9847
807.129	234.667			817.425	26.485			827.721	26.9847
832.995	221.074			843.291	26.8847			853.587	23.6865
858.861	229.47			869.158	26.1851			879.454	28.5837
884.728	219.275			895.024	29.0835			905.32	25.9852
910.594	225.272			920.89	26.6848			931.186	26.385
936.46	224.273			946.756	24.586			957.053	26.9847
962.327	229.07			972.623	27.4844			982.919	27.6843
988.193	226.671			998.489	25.1857			1008.78	26.8847
1014.06	228.27			1024.36	24.9858			1034.65	28.4838
1039.92	213.679			1050.22	26.7848			1060.52	25.1857
1065.79	218.676			1076.09	24.8859			1086.38	29.0835
1091.66	225.872			1101.95	25.5855			1112.25	23.6865
1117.52	210.48			1127.82	24.7859			1138.12	28.6837
1143.39	215.677			1153.69	25.9852			1163.98	28.5837
1169.26	209.481			1179.55	25.5855			1189.85	30.8824
1195.12	211.68			1205.42	24.4861			1215.71	27.6843
1220.99	207.882			1231.29	26.9847			1241.58	27.8842
1246.86	203.085			1257.15	24.9858			1267.45	26.9847
1272.72	201.486			1283.02	25.6854			1293.31	25.4855
1298.59	204.484			1308.88	25.3856			1319.18	25.2856
1324.45	203.684			1334.75	23.1868			1345.05	25.6854
1350.32	197.887			1360.62	24.686			1370.91	22.4872
1376.19	200.686			1386.48	21.8876			1396.78	28.084
1402.05	193.89			1412.35	24.1863			1422.65	21.088
1427.92	189.692			1438.22	22.6871			1448.51	23.4867
1453.79	185.095			1464.08	20.6882			1474.38	22.9869
1479.65	181.897			1489.95	19.389			1500.24	23.9864
1505.52	165.506			1515.82	22.2873			1526.11	22.887
1531.38	181.297			1541.68	20.0886			1551.98	19.389
1557.25	170.103			1567.55	22.3873			1577.84	25.2856
1583.12	167.105			1593.41	21.088			1603.71	22.887
1608.98	163.507			1619.28	19.4889			1629.58	21.8876
1634.85	152.113			1645.15	21.7876			1655.44	18.6894
1660.72	154.912			1671.01	19.5889			1681.31	22.4872
1686.58	150.115			1696.88	20.1885			1707.17	17.9898
1712.45	156.311			1722.74	17.1902			1733.04	19.1891
1738.32	150.914			1748.61	19.5889			1758.91	21.5877
1764.18	146.117			1774.48	15.9909			1784.77	21.2879
1790.05	142.519			1800.34	15.3912			1810.64	20.3884
1815.91	143.119			1826.21	16.2907			1836.51	18.4895
1841.78	144.318			1852.08	16.7905			1862.37	16.8904
1867.65	132.125			1877.94	17.1902			1888.24	17.3901
1893.51	126.728			1903.81	18.5894			1914.11	19.289
1919.38	129.327			1929.67	13.8921			1939.97	17.6899
1945.24	121.331			1955.54	16.9903			1965.84	16.3907
1971.11	127.128			1981.41	14.3918			1991.7	18.9892
1996.98	117.333			2007.27	13.1925			2017.57	17.4901
2022.84	113.735			2033.14	12.9926			2043.44	17.4901
2048.71	112.736			2059.01	13.3924			2069.3	17.4901
2074.58	109.338			2084.87	13.2924			2095.17	12.9926
2100.44	108.538			2110.74	13.8921			2121.03	14.1919
2126.31	106.34			2136.61	13.3924			2146.9	13.7922
2152.18	105.54			2162.47	14.092			2172.77	14.9915
2178.04	106.34			2188.34	12.9926			2198.63	13.8921
2203.91	97.5446			2214.2	11.1936			2224.5	14.9915
2229.77	93.1471			2240.07	10.9938			2250.37	12.8927
2255.64	99.9432			2265.94	12.0931			2276.23	12.4929
2281.51	103.341			2291.8	11.8932			2302.1	12.9926
2307.37	97.1448			2317.67	10.594			2327.97	10.1942
2333.24	92.5474			2343.54	10.8938			2353.83	13.2924
2359.11	92.9472			2369.4	9.39466			2379.7	11.8932
2384.97	96.745			2395.27	12.0931			2405.57	10.6939
2410.84	81.3538			2421.14	11.8932			2431.43	11.8932
2436.7	84.7518			2447	9.79443			2457.3	10.9938
2462.57	83.9523			2472.87	11.8932			2483.16	11.3935
2488.44	79.9545			2498.73	10.1942			2509.03	12.293
2514.3	71.5593			2524.6	9.89438			2534.9	10.6939
2540.17	76.9563			2550.47	9.19477			2560.76	10.594
2566.04	77.7558			2576.33	10.1942			2586.63	9.99432
2591.9	73.3583			2602.2	9.09483			2612.49	8.99489
2617.77	74.7575			2628.07	6.99602			2638.36	8.59511
2643.64	66.5622			2653.93	6.79614			2664.23	8.39523
2669.5	61.1652			2679.8	8.29528			2690.09	7.29585
2695.37	64.9631			2705.66	8.0954			2715.96	9.69449
2721.23	64.1635			2731.53	8.89494			2741.83	8.89494
2747.1	64.7632			2757.4	7.69563			2767.69	6.89608
2772.97	57.7672			2783.26	8.29528			2793.56	8.89494
2798.83	57.5673			2809.13	8.69506			2819.43	8.49517
2824.7	60.1658			2834.99	7.3958			2845.29	7.59568
2850.57	57.1675			2860.86	6.59625			2871.16	7.99545
2876.43	54.1692			2886.73	6.49631			2897.02	7.29585
2902.3	52.1703			2912.59	7.09597			2922.89	6.89608
2928.16	48.5724			2938.46	7.99545			2948.76	6.39636
2954.03	48.3725			2964.33	6.79614			2974.62	6.79614
2979.9	50.3714			2990.19	6.29642			3000.49	6.59625
3005.76	50.971			3016.06	6.79614			3026.36	8.19534
3031.63	46.7734			3041.93	5.79671			3052.22	6.89608
3057.5	43.1755			3067.79	6.19648			3078.09	7.29585
3083.36	45.3742			3093.66	6.99602			3103.95	5.39693
3109.23	46.9733			3119.52	6.19648			3129.82	6.19648
3135.09	37.7785			3145.39	5.49688			3155.69	5.39693
3160.96	43.5752			3171.26	5.29699			3181.55	6.39636
3186.83	41.7762			3197.12	4.19761			3207.42	4.49744
3212.69	39.1777			3222.99	4.59739			3233.29	4.69733
3238.56	32.5815			3248.86	5.19705			3259.15	4.99716
3264.43	36.979			3274.72	5.49688			3285.02	5.69676
3290.29	42.7757			3300.59	5.39693			3310.88	6.29642
3316.16	39.9773			3326.45	4.3975			3336.75	5.69676
3342.03	34.7802			3352.32	4.19761			3362.62	5.59682
3367.89	33.5809			3378.19	4.79727			3388.48	5.49688
3393.76	37.5786			3404.05	3.79784			3414.35	4.19761
3419.62	33.5809			3429.92	4.79727			3440.22	4.49744
3445.49	31.582			3455.79	4.19761			3466.08	5.49688
3471.36	27.9841			3481.65	3.39807			3491.95	4.19761
3497.22	29.983			3507.52	3.99773			3517.82	3.79784
3523.09	32.3816			3533.39	4.19761			3543.68	4.29756
3548.95	27.7842			3559.25	3.79784			3569.55	3.29813
3574.82	26.5849			3585.12	3.29813			3595.41	2.79841
3600.69	30.1828			3610.98	2.79841			3621.28	3.79784
3626.55	25.1857			3636.85	3.6979			3647.15	4.29756
3652.42	25.7853			3662.72	3.39807			3673.01	3.39807
3678.29	23.3867			3688.58	2.9983			3698.88	5.49688
3704.15	30.1828			3714.45	3.09824			3724.74	4.19761
3730.02	23.3867			3740.32	2.89835			3750.61	3.6979
3755.89	22.9869			3766.18	2.89835			3776.48	3.89778
3781.75	22.1874			3792.05	2.89835			3802.34	3.59795
3807.62	25.1857			3817.91	2.9983			3828.21	3.79784
3833.48	20.7882			3843.78	3.09824			3854.08	2.9983
3859.35	17.59			3869.65	2.79841			3879.94	3.89778
3885.22	21.188			3895.51	3.79784			3905.81	3.19818
3911.08	18.5894			3921.38	1.69903			3931.68	2.69847
3936.95	17.9898			3947.24	2.39864			3957.54	2.19875
3962.82	17.1902			3973.11	3.19818			3983.41	3.29813
3988.68	21.188			3998.98	3.09824			4009.27	3.19818
4014.55	17.9898			4024.84	1.69903			4035.14	2.89835
4040.41	18.7893			4050.71	2.29869			4061.01	1.89892
4066.28	18.1897			4076.58	2.79841			4086.87	1.79898
4092.15	16.5906			4102.44	3.19818			4112.74	3.29813
4118.01	18.3895			4128.31	2.69847			4138.61	3.09824
4143.88	12.9926			4154.18	2.09881			4164.47	2.79841
4169.75	14.7916			4180.04	2.29869			4190.34	1.89892
4195.61	14.5917			4205.91	2.39864			4216.2	1.89892
4221.48	15.1914			4231.77	2.39864			4242.07	2.29869
4247.35	15.9909			4257.64	1.39921			4267.94	2.69847
4273.21	14.3918			4283.51	1.29926			4293.8	2.19875
4299.08	13.1925			4309.37	1.79898			4319.67	1.59909
4324.94	18.1897			4335.24	2.69847			4345.54	2.19875
4350.81	12.1931			4361.11	1.39921			4371.4	2.39864
4376.68	12.393			4386.97	1.09937			4397.27	1.59909
4402.54	11.1936			4412.84	2.09881			4423.14	1.19932
4428.41	12.393			4438.7	1.39921			4449	1.39921
4454.27	14.7916			4464.57	1.49915			4474.87	1.39921
4480.14	12.5928			4490.44	1.89892			4500.73	1.69903
4506.01	10.594			4516.3	1.99886			4526.6	1.69903
4531.87	13.5923			4542.17	1.59909			4552.47	1.39921
4557.74	11.7933			4568.04	1.09937			4578.33	1.29926
4583.61	9.99432			4593.9	1.39921			4604.2	2.39864
4609.47	7.19591			4619.77	0.899489			4630.06	1.79898
4635.34	5.79671			4645.64	0.999432			4655.93	1.79898
4661.2	8.795			4671.5	1.69903			4681.8	1.29926
4687.07	9.59455			4697.37	0.799546			4707.66	1.59909
4712.94	9.99432			4723.23	0.999432			4733.53	1.39921
4738.8	9.39466			4749.1	1.09937			4759.4	1.39921
4764.67	6.79614			4774.97	0.699602			4785.26	1.79898
4790.54	7.59568			4800.83	0.499716			4811.13	1.59909
4816.4	6.39636			4826.7	0.599659			4836.99	1.29926
4842.27	9.59455			4852.56	0.899489			4862.86	1.89892
4868.14	7.79557			4878.43	1.49915			4888.73	1.59909
4894	6.39636			4904.3	1.49915			4914.59	1.49915
4919.87	7.59568			4930.16	0.499716			4940.46	1.19932
4945.73	7.79557			4956.03	0.899489			4966.33	1.09937
4971.6	7.59568			4981.9	1.19932			4992.19	0.499716
4997.47	7.19591			5007.76	0.899489			5018.06	0.699602
5023.33	7.79557			5033.63	0.799546			5043.93	0.799546
5049.2	5.19705			5059.5	1.49915			5069.79	0.599659
5075.07	7.19591			5085.36	0.599659			5095.66	0.599659
5100.93	5.99659			5111.23	0.699602			5121.52	1.29926
5126.8	5.79671			5137.1	0.799546			5147.39	0.799546
5152.66	4.79727			5162.96	0.699602			5173.26	0.999432
5178.53	4.99716			5188.83	1.09937			5199.12	0.999432
5204.4	6.59625			5214.69	0.29983			5224.99	1.09937
5230.26	4.19761			5240.56	0.799546			5250.86	1.09937
5256.13	3.59795			5266.43	0.799546			5276.72	0.899489
5282	3.39807			5292.29	0.599659			5302.59	1.09937
5307.86	4.99716			5318.16	0.599659			5328.45	0.999432
5333.73	3.99773			5344.02	0.599659			5354.32	0.799546
5359.6	4.79727			5369.89	0.499716			5380.19	0.899489
5385.46	3.99773			5395.76	0.199886			5406.05	0.799546
5411.33	6.19648			5421.62	0.29983			5431.92	0.999432
5437.19	4.79727			5447.49	0.499716			5457.79	0.29983
5463.06	3.99773			5473.36	0.999432			5483.65	0.399773
5488.93	3.79784			5499.22	0.499716			5509.52	0.499716
5514.79	3.99773			5525.09	0.399773			5535.39	1.29926
5540.66	4.3975			5550.95	0.399773			5561.25	0.699602
5566.52	3.39807			5576.82	0.29983			5587.12	0.799546
5592.39	4.59739			5602.69	0.399773			5612.98	0.699602
5618.26	3.39807			5628.55	0.399773			5638.85	0.399773
5644.12	3.59795			5654.42	0.599659			5664.72	0.29983
5669.99	3.59795			5680.29	0.29983			5690.58	0.499716
5695.86	3.59795			5706.15	0.599659			5716.45	0.29983
5721.72	2.59852			5732.02	0.29983			5742.31	0.199886
5747.59	2.19875			5757.89	0.199886			5768.18	0.499716
5773.46	4.19761			5783.75	0.29983			5794.05	0.699602
5799.32	1.79898			5809.62	0.399773			5819.91	0.899489
5825.19	2.19875			5835.48	0.399773			5845.78	0.399773
5851.05	1.79898			5861.35	0.599659			5871.65	0.699602
5876.92	2.59852			5887.22	0.29983			5897.51	0.499716
5902.79	2.59852			5913.08	0.29983			5923.38	0.499716
5928.65	1.59909			5938.95	0.199886			5949.25	0.29983
5954.52	2.19875			5964.82	0.29983			5975.11	0.199886
5980.39	3.59795			5990.68	0.399773			6000.98	0.399773
6006.25	2.19875			6016.55	0.29983			6026.84	0.199886
6032.12	3.79784			6042.41	0.399773			6052.71	0.29983
6057.98	2.19875			6068.28	0.0999432			6078.58	0.499716
6083.85	2.59852			6094.15	0.29983			6104.44	0.399773
6109.72	1.99886			6120.01	0.0999432			6130.31	0.399773
6135.58	2.39864			6145.88	0.699602			6156.18	0.199886
6161.45	0.999432			6171.75	0.499716			6182.04	0.499716
6187.32	2.39864			6197.61	0.29983			6207.91	0.199886
6213.18	1.39921			6223.48	0.0999432			6233.77	0.0999432
6239.05	1.79898			6249.35	0.199886			6259.64	0.999432
6264.91	1.39921			6275.21	0.199886			6285.51	0.199886
6290.78	1.79898			6301.08	0.399773			6311.37	0.199886
6316.65	2.39864			6326.94	0.199886			6337.24	0.399773
6342.51	0.799546			6352.81	0.0999432			6363.11	0.399773
6368.38	1.99886			6378.68	0.199886			6388.97	0.499716
6394.25	1.59909			6404.54	0.399773			6414.84	0.199886
6420.11	1.99886			6430.41	0.199886			6440.7	0.29983
6445.98	1.39921			6456.27	0.0999432			6466.57	0.29983
6471.85	1.19932			6482.14	0.199886			6492.44	0
6497.71	0.999432			6508.01	0.0999432			6518.3	0.499716
6523.58	1.19932			6533.87	0.399773			6544.17	0.29983
6549.44	2.19875			6559.74	0.199886			6570.04	0.199886
6575.31	0.599659			6585.61	0.0999432			6595.9	0.29983
6601.18	1.59909			6611.47	0.199886			6621.77	0
6627.04	0.799546			6637.34	0			6647.64	0.0999432
6652.91	1.59909			6663.2	0.199886			6673.5	0.399773
6678.77	1.19932			6689.07	0.29983			6699.37	0.199886
6704.64	1.39921			6714.94	0.0999432			6725.23	0.399773
6730.51	0.799546			6740.8	0.199886			6751.1	0.0999432
6756.37	1.39921			6766.67	0			6776.97	0.199886
6782.24	1.19932			6792.54	0.199886			6802.83	0.199886
6808.11	0.599659			6818.4	0.199886			6828.7	0.0999432
6833.97	1.99886			6844.27	0.499716			6854.57	0.0999432
6859.84	0.799546			6870.14	0.0999432			6880.43	0.29983
6885.71	1.19932			6896	0.0999432			6906.3	0.199886
6911.57	0.799546			6921.87	0			6932.16	0.0999432
6937.44	0.999432			6947.73	0.0999432			6958.03	0.199886
6963.31	0.799546			6973.6	0.599659			6983.9	0.599659
6989.17	1.39921			6999.47	0.199886			7009.76	0.199886
7015.04	0.599659			7025.33	0.0999432			7035.63	0.199886
7040.9	0.399773			7051.2	0.0999432			7061.5	0
7066.77	1.59909			7077.07	0.199886			7087.36	0.29983
7092.64	0.999432			7102.93	0.0999432			7113.23	0
7118.5	0.999432			7128.8	0.0999432			7139.1	0
7144.37	1.59909			7154.66	0.0999432			7164.96	0
7170.23	1.79898			7180.53	0.0999432			7190.83	0.199886
7196.1	1.19932			7206.4	0.199886			7216.69	0
7221.97	1.59909			7232.26	0.0999432			7242.56	0.199886
7247.83	0.999432			7258.13	0.29983			7268.43	0.399773
7273.7	1.79898			7284	0.399773			7294.29	0.0999432
7299.57	1.59909			7309.86	0.0999432			7320.16	0
7325.43	1.59909			7335.73	0.0999432			7346.02	0.0999432
7351.3	1.19932			7361.6	0.0999432			7371.89	0.199886
7377.16	1.39921			7387.46	0.199886			7397.76	0.0999432
7403.03	1.79898			7413.33	0.199886			7423.62	0.199886
7428.9	0.799546			7439.19	0.199886			7449.49	0.0999432
7454.76	0.799546			7465.06	0			7475.36	0.29983
7480.63	1.19932			7490.93	0.29983			7501.22	0
7506.5	1.59909			7516.79	0			7527.09	0.29983
7532.36	0.799546			7542.66	0.199886			7552.95	0.0999432
7558.23	1.39921			7568.52	0.0999432			7578.82	0.29983
7584.1	0.999432			7594.39	0.29983			7604.69	0
7609.96	1.59909			7620.26	0.29983			7630.55	0.199886
7635.83	1.59909			7646.12	0			7656.42	0.0999432
7661.69	0.999432			7671.99	0.199886			7682.29	0.0999432
7687.56	0.999432			7697.86	0.199886			7708.15	0.0999432
7713.43	1.19932			7723.72	0.199886			7734.02	0.199886
7739.29	0.399773			7749.59	0.0999432			7759.89	0.199886
7765.16	1.39921			7775.46	0			7785.75	0.199886
7791.03	0.999432			7801.32	0			7811.62	0.29983
7816.89	0.599659			7827.19	0			7837.48	0
7842.76	1.39921			7853.05	0.0999432			7863.35	0
7868.62	0.999432			7878.92	0.0999432			7889.22	0.0999432
7894.49	0.599659			7904.79	0.0999432			7915.08	0.0999432
7920.36	0.999432			7930.65	0.0999432			7940.95	0.0999432
7946.22	0.799546			7956.52	0.0999432			7966.82	0.0999432
7972.09	1.59909			7982.39	0			7992.68	0.0999432
7997.96	0.799546			8008.25	0.0999432			8018.55	0.0999432
8023.82	0.999432			8034.12	0.199886			8044.41	0.0999432
8049.69	0.399773			8059.98	0.29983			8070.28	0.0999432
8075.56	0.799546			8085.85	0			8096.15	0
8101.42	0.799546			8111.72	0			8122.01	0.0999432
8127.29	0.399773			8137.58	0.199886			8147.88	0
8153.15	0.399773			8163.45	0.0999432			8173.75	0.399773
8179.02	0.599659			8189.32	0.0999432			8199.61	0.0999432
8204.89	0.199886			8215.18	0			8225.48	0.0999432
8230.75	0.799546			8241.05	0.199886			8251.34	0
8256.62	0.999432			8266.92	0.199886			8277.21	0.0999432
8282.49	0.599659			8292.78	0			8303.08	0.0999432
8308.35	1.19932			8318.65	0.199886			8328.94	0.29983
8334.22	0.399773			8344.51	0.199886			8354.81	0.0999432
8360.08	0.599659			8370.38	0.199886			8380.68	0
8385.95	0.799546			8396.25	0.199886			8406.54	0
8411.82	0.599659			8422.11	0			8432.41	0.0999432
8437.68	0.599659			8447.98	0.199886			8458.27	0
8463.55	1.59909			8473.84	0.0999432			8484.14	0.0999432
8489.42	1.39921			8499.71	0.0999432			8510.01	0
8515.28	0.399773			8525.58	0			8535.87	0
8541.15	0.999432			8551.44	0.0999432			8561.74	0
8567.01	0.399773			8577.31	0.199886			8587.61	0
8592.88	0.799546			8603.18	0			8613.47	0.0999432
8618.75	0.599659			8629.04	0.0999432			8639.34	0
8644.61	0.799546			8654.91	0.0999432			8665.2	0.199886
8670.48	0.799546			8680.78	0			8691.07	0
8696.35	0.599659			8706.64	0			8716.94	0.199886
8722.21	0.999432			8732.51	0.199886			8742.8	0
8748.08	0.399773			8758.37	0			8768.67	0.0999432
8773.94	0.599659			8784.24	0			8794.54	0.199886
8799.81	0.599659			8810.11	0			8820.4	0
8825.68	0.799546			8835.97	0			8846.27	0
8851.54	1.19932			8861.84	0.0999432			8872.14	0.0999432
8877.41	0.599659			8887.71	0.0999432			8898	0
8903.28	0.199886			8913.57	0.0999432			8923.87	0
8929.14	0.799546			8939.44	0.199886			8949.74	0.0999432
8955.01	0.599659			8965.31	0			8975.6	0
8980.88	0.999432			8991.17	0.399773			9001.47	0
9006.74	0.799546			9017.04	0.0999432			9027.33	0
9032.61	1.59909			9042.9	0			9053.2	0.0999432
9058.47	0.199886			9068.77	0.0999432			9079.07	0
9084.34	0.999432			9094.64	0.199886			9104.93	0.29983
9110.21	0.399773			9120.5	0			9130.8	0.199886
9136.07	0.199886			9146.37	0.199886			9156.67	0.0999432
9161.94	0.399773			9172.24	0.0999432			9182.53	0.29983
9187.81	0.199886			9198.1	0.0999432			9208.4	0.199886
9213.67	0			9223.97	0			9234.26	0.199886
9239.54	0.599659			9249.83	0			9260.13	0
9265.4	0.199886			9275.7	0.199886			9286	0
9291.27	1.39921			9301.57	0.0999432			9311.86	0
9317.14	0.399773			9327.43	0			9337.73	0.0999432
9343	0.399773			9353.3	0			9363.59	0.199886

## Sheet: 20732-2_6.dp_ascii
IMS	CAMECA
******************************************************
DEPTH	PROFILE	:	20732-2_6.dp
******************************************************
DEF	ANAL:	DEF.	ANALYSIS
Date	:	27.10.09	Time	:	23:08:00
User	name	:
Sample	name	:	250Ras_FA#2_60%DTOS
Sample	stage	position	:	X	=	-1474	um	Y	=	1208	um
Total	acq.	time	:	9182	s
Beam	blanking	:	N
Ref.	signal	:	N
Auto	HV	cal.	:	N
Auto	mass	cal.	:	N
Pre	sputtering	:	N
MC:	MEASUREMENT	CONDITIONS
24Mg	|	23.985	|	EM	|	wt	0.201	s	|	ct	5.003	s	|	offset	0	V
25Mg	|	24.986	|	EM	|	wt	0.151	s	|	ct	10.006	s	|	offset	0	V
26Mg	|	25.983	|	EM	|	wt	0.15	s	|	ct	10.006	s	|	offset	0	V
AP:	ANALYTICAL	PARAMETERS.
	1-	PRIMARY
Ion	:	O2+
HV	:	12.59	V
Arc	current	:	60	A
Primary	current	(init.)	:	20.14	nA	22.125
Primary	current	(final)	:	24.11	nA
Raster	Size	:	250	m
Primary	Beam	diameter	:	100	m
MR	Aperture	:	2
L4	Aperture	:	3
Duo	pressure	:	0	mbar
	2-	SECONDARY
HV	Sample	:	5	KV
Trans	Lens	:	150	m
ESA	inner	:	-85.1	V
ESA	outer	:	145.3	V
Slit	entrance	width	:	9.999	(au)
Slit	exit	width	:	999	(au)
Energy	slit	width	:	9	eV
DTOS	X	:	100	%
DTOS	Y	:	100	%
SII	X	:	100	%
SII	Y	:	100	%
Mass	reso	:	0
Contrast	Aperture	:	1
Field	Aperture	:	2
Analysis	chamber	pressure	:	0	mbar
	3-	DETECTOR	PARAMETERS
EM	Yield	:	100	%
EM	Dead	Time	:	0	ns
EM	Background	:	0	c/s
FC	Background	:	0	c/s
EM->FC	Threshold	:	500000	c/s
FC->EM	Threshold	:	2000000	c/s
Depth of Profile:
2172.5	Ångstroms
40.9268	STDEV
ELEMENT	24Mg			ELEMENT	25Mg			ELEMENT	26Mg
355	points			355	points			355	points
[s]	[c/s]			[s]	[c/s]			[s]	[c/s]
5.27395	80.7541			15.5701	9.99432			25.8663	6.89608
31.1402	54.9688			41.4364	6.49631			51.7326	5.69676
57.0065	46.7734			67.3027	4.19761			77.5989	5.29699
82.8728	40.9767			93.169	6.19648			103.465	5.49688
108.739	39.1777			119.035	5.59682			129.331	4.99716
134.605	45.774			144.901	5.29699			155.198	5.89665
160.472	44.7745			170.768	6.19648			181.064	5.0971
186.338	48.7723			196.634	6.09654			206.93	7.49574
212.204	56.368			222.5	6.29642			232.797	7.19591
238.071	65.5627			248.367	7.59568			258.663	9.39466
263.937	62.1647			274.233	6.39636			284.529	9.39466
289.803	71.1595			300.099	7.59568			310.395	6.59625
315.669	78.9551			325.966	9.59455			336.262	8.795
341.536	77.5559			351.832	8.89494			362.128	9.4946
367.402	87.5502			377.698	10.0943			387.994	8.59511
393.268	88.1499			403.564	9.59455			413.861	9.99432
419.135	100.743			429.431	12.6928			439.727	10.494
445.001	113.136			455.297	11.7933			465.593	11.5934
470.867	110.937			481.163	11.9932			491.459	12.4929
496.733	118.932			507.029	12.8927			517.326	12.393
522.6	120.931			532.896	13.2924			543.192	13.0926
548.466	132.924			558.762	15.891			569.058	13.4923
574.332	129.327			584.628	15.1914			594.925	13.3924
600.198	146.117			610.495	15.3912			620.791	17.6899
626.065	145.517			636.361	16.8904			646.657	15.891
651.931	140.92			662.227	15.0914			672.523	15.3912
677.797	152.513			688.093	20.1885			698.39	19.289
703.664	165.706			713.96	19.1891			724.256	19.289
729.53	156.711			739.826	19.4889			750.122	19.1891
755.396	162.708			765.692	19.389			775.989	17.9898
781.263	158.11			791.559	19.389			801.855	21.8876
807.129	171.502			817.425	17.1902			827.721	20.0886
832.995	159.709			843.291	17.0903			853.587	18.9892
858.861	177.899			869.158	21.8876			879.454	19.6888
884.728	165.106			895.024	20.3884			905.32	19.0892
910.594	159.309			920.89	20.5883			931.186	20.5883
936.46	163.307			946.756	18.5894			957.053	19.1891
962.327	167.905			972.623	22.4872			982.919	20.2885
988.193	171.303			998.489	19.0892			1008.78	19.6888
1014.06	175.101			1024.36	18.1897			1034.65	18.8893
1039.92	171.103			1050.22	20.9881			1060.52	21.4878
1065.79	163.107			1076.09	19.9886			1086.38	19.6888
1091.66	175.7			1101.95	17.0903			1112.25	19.1891
1117.52	167.105			1127.82	21.188			1138.12	19.9886
1143.39	179.698			1153.69	20.9881			1163.98	17.8898
1169.26	171.103			1179.55	19.7888			1189.85	22.9869
1195.12	170.903			1205.42	19.4889			1215.71	24.3861
1220.99	159.709			1231.29	19.289			1241.58	20.8881
1246.86	161.108			1257.15	20.8881			1267.45	19.7888
1272.72	148.715			1283.02	18.4895			1293.31	18.7893
1298.59	162.907			1308.88	19.4889			1319.18	18.9892
1324.45	163.507			1334.75	20.9881			1345.05	20.6882
1350.32	152.513			1360.62	19.1891			1370.91	15.891
1376.19	142.119			1386.48	17.2902			1396.78	19.0892
1402.05	145.317			1412.35	17.3901			1422.65	17.6899
1427.92	149.515			1438.22	18.5894			1448.51	18.9892
1453.79	139.721			1464.08	17.2902			1474.38	19.0892
1479.65	142.519			1489.95	16.0908			1500.24	18.2896
1505.52	135.123			1515.82	15.891			1526.11	15.791
1531.38	131.925			1541.68	15.0914			1551.98	17.9898
1557.25	129.327			1567.55	16.4906			1577.84	16.3907
1583.12	134.124			1593.41	15.0914			1603.71	18.0897
1608.98	122.53			1619.28	17.0903			1629.58	16.4906
1634.85	118.733			1645.15	18.1897			1655.44	13.6922
1660.72	128.727			1671.01	15.4912			1681.31	14.6916
1686.58	112.136			1696.88	16.5906			1707.17	17.7899
1712.45	118.932			1722.74	14.9915			1733.04	14.1919
1738.32	119.532			1748.61	15.2913			1758.91	13.3924
1764.18	114.135			1774.48	13.9921			1784.77	15.891
1790.05	115.334			1800.34	13.7922			1810.64	15.4912
1815.91	107.939			1826.21	11.6934			1836.51	13.8921
1841.78	111.537			1852.08	13.4923			1862.37	13.9921
1867.65	99.7433			1877.94	12.1931			1888.24	11.0937
1893.51	101.342			1903.81	11.0937			1914.11	10.1942
1919.38	105.14			1929.67	12.8927			1939.97	12.4929
1945.24	95.3458			1955.54	13.4923			1965.84	14.6916
1971.11	94.946			1981.41	13.0926			1991.7	10.6939
1996.98	97.9443			2007.27	11.2936			2017.57	11.3935
2022.84	88.3498			2033.14	13.7922			2043.44	11.7933
2048.71	94.946			2059.01	10.594			2069.3	12.0931
2074.58	91.1482			2084.87	10.0943			2095.17	11.0937
2100.44	89.9489			2110.74	11.5934			2121.03	11.5934
2126.31	80.954			2136.61	11.0937			2146.9	9.89438
2152.18	84.3521			2162.47	9.19477			2172.77	11.4935
2178.04	88.9494			2188.34	8.39523			2198.63	13.6922
2203.91	80.1544			2214.2	9.29472			2224.5	9.09483
2229.77	79.5548			2240.07	11.2936			2250.37	10.9938
2255.64	78.5554			2265.94	8.89494			2276.23	9.99432
2281.51	62.9642			2291.8	10.0943			2302.1	9.79443
2307.37	76.7564			2317.67	10.6939			2327.97	9.99432
2333.24	68.561			2343.54	9.99432			2353.83	7.89551
2359.11	75.9568			2369.4	5.99659			2379.7	10.6939
2384.97	72.7586			2395.27	9.89438			2405.57	7.89551
2410.84	65.3628			2421.14	8.19534			2431.43	8.69506
2436.7	71.7592			2447	9.19477			2457.3	8.49517
2462.57	65.163			2472.87	7.69563			2483.16	8.39523
2488.44	62.7643			2498.73	7.19591			2509.03	7.99545
2514.3	52.3702			2524.6	8.69506			2534.9	6.89608
2540.17	57.7672			2550.47	7.99545			2560.76	10.3941
2566.04	57.3674			2576.33	6.69619			2586.63	6.89608
2591.9	57.7672			2602.2	7.3958			2612.49	7.89551
2617.77	53.5695			2628.07	7.49574			2638.36	6.59625
2643.64	55.7683			2653.93	7.79557			2664.23	6.59625
2669.5	58.5667			2679.8	6.99602			2690.09	6.39636
2695.37	51.3708			2705.66	5.99659			2715.96	5.29699
2721.23	52.77			2731.53	6.49631			2741.83	6.29642
2747.1	43.3753			2757.4	5.39693			2767.69	6.59625
2772.97	41.5764			2783.26	5.89665			2793.56	7.29585
2798.83	46.1737			2809.13	4.3975			2819.43	5.39693
2824.7	42.7757			2834.99	5.79671			2845.29	5.69676
2850.57	47.7728			2860.86	5.79671			2871.16	6.39636
2876.43	45.5741			2886.73	6.29642			2897.02	3.89778
2902.3	41.9761			2912.59	4.79727			2922.89	6.29642
2928.16	42.3759			2938.46	3.6979			2948.76	7.59568
2954.03	45.5741			2964.33	5.49688			2974.62	5.59682
2979.9	34.3805			2990.19	4.99716			3000.49	7.09597
3005.76	44.3748			3016.06	3.39807			3026.36	5.0971
3031.63	37.5786			3041.93	4.89722			3052.22	6.09654
3057.5	37.7785			3067.79	5.0971			3078.09	5.69676
3083.36	35.9796			3093.66	4.89722			3103.95	6.69619
3109.23	40.7768			3119.52	4.59739			3129.82	5.89665
3135.09	35.5798			3145.39	3.79784			3155.69	4.79727
3160.96	35.7797			3171.26	4.29756			3181.55	4.49744
3186.83	33.9807			3197.12	4.19761			3207.42	3.79784
3212.69	30.3827			3222.99	4.3975			3233.29	4.99716
3238.56	29.3833			3248.86	4.09767			3259.15	4.29756
3264.43	28.3839			3274.72	4.79727			3285.02	4.29756
3290.29	30.7825			3300.59	3.79784			3310.88	3.39807
3316.16	28.7836			3326.45	3.29813			3336.75	3.89778
3342.03	29.5832			3352.32	3.39807			3362.62	4.49744
3367.89	28.3839			3378.19	4.09767			3388.48	4.19761
3393.76	27.3844			3404.05	2.29869			3414.35	3.19818
3419.62	27.3844			3429.92	3.6979			3440.22	4.49744
3445.49	25.7853			3455.79	3.09824			3466.08	3.19818
3471.36	25.9852			3481.65	2.89835			3491.95	3.39807
3497.22	22.1874			3507.52	2.49858			3517.82	3.89778
3523.09	29.983			3533.39	3.29813			3543.68	3.09824
3548.95	22.1874			3559.25	2.09881			3569.55	4.09767
3574.82	22.7871			3585.12	2.09881			3595.41	4.29756
3600.69	24.1863			3610.98	4.69733			3621.28	3.09824
3626.55	18.7893			3636.85	3.39807			3647.15	2.79841
3652.42	23.5866			3662.72	2.89835			3673.01	3.19818
3678.29	23.3867			3688.58	2.09881			3698.88	4.49744
3704.15	23.7865			3714.45	3.29813			3724.74	3.09824
3730.02	19.5889			3740.32	2.19875			3750.61	2.39864
3755.89	20.3884			3766.18	2.9983			3776.48	2.89835
3781.75	18.7893			3792.05	2.49858			3802.34	3.09824
3807.62	18.1897			3817.91	2.9983			3828.21	3.09824
3833.48	20.3884			3843.78	2.89835			3854.08	3.19818
3859.35	19.5889			3869.65	1.99886			3879.94	1.49915
3885.22	18.1897			3895.51	1.49915			3905.81	2.19875
3911.08	13.9921			3921.38	2.49858			3931.68	2.29869
3936.95	16.3907			3947.24	2.79841			3957.54	1.59909
3962.82	14.3918			3973.11	2.19875			3983.41	2.19875
3988.68	16.9903			3998.98	2.49858			4009.27	2.59852
4014.55	14.9915			4024.84	1.99886			4035.14	1.09937
4040.41	14.9915			4050.71	2.9983			4061.01	1.49915
4066.28	14.7916			4076.58	2.59852			4086.87	3.09824
4092.15	15.3912			4102.44	1.99886			4112.74	1.49915
4118.01	12.393			4128.31	2.09881			4138.61	2.19875
4143.88	13.7922			4154.18	1.19932			4164.47	1.19932
4169.75	12.1931			4180.04	0.999432			4190.34	1.29926
4195.61	12.1931			4205.91	2.09881			4216.2	1.99886
4221.48	15.9909			4231.77	1.59909			4242.07	1.79898
4247.35	14.3918			4257.64	1.69903			4267.94	1.89892
4273.21	12.5928			4283.51	1.89892			4293.8	1.39921
4299.08	12.9926			4309.37	2.09881			4319.67	1.39921
4324.94	12.393			4335.24	1.09937			4345.54	1.79898
4350.81	9.59455			4361.11	1.89892			4371.4	1.29926
4376.68	11.7933			4386.97	1.59909			4397.27	1.49915
4402.54	10.1942			4412.84	1.49915			4423.14	1.19932
4428.41	9.79443			4438.7	0.999432			4449	1.39921
4454.27	10.3941			4464.57	1.09937			4474.87	1.79898
4480.14	9.59455			4490.44	0.899489			4500.73	1.29926
4506.01	11.3935			4516.3	1.69903			4526.6	1.29926
4531.87	7.99545			4542.17	0.699602			4552.47	1.29926
4557.74	10.3941			4568.04	0.799546			4578.33	1.29926
4583.61	9.79443			4593.9	1.39921			4604.2	1.79898
4609.47	10.1942			4619.77	1.19932			4630.06	1.09937
4635.34	8.795			4645.64	0.999432			4655.93	0.899489
4661.2	6.19648			4671.5	0.999432			4681.8	1.29926
4687.07	6.99602			4697.37	0.699602			4707.66	1.49915
4712.94	6.79614			4723.23	1.59909			4733.53	1.79898
4738.8	8.795			4749.1	0.599659			4759.4	0.799546
4764.67	8.19534			4774.97	0.999432			4785.26	1.09937
4790.54	7.3958			4800.83	1.29926			4811.13	0.999432
4816.4	6.19648			4826.7	0.699602			4836.99	0.599659
4842.27	5.79671			4852.56	0.499716			4862.86	1.29926
4868.14	8.19534			4878.43	0.599659			4888.73	0.399773
4894	6.99602			4904.3	0.799546			4914.59	0.799546
4919.87	6.79614			4930.16	0.899489			4940.46	0.599659
4945.73	4.79727			4956.03	0.699602			4966.33	1.29926
4971.6	6.19648			4981.9	0.899489			4992.19	0.899489
4997.47	5.59682			5007.76	0.499716			5018.06	0.999432
5023.33	6.79614			5033.63	0.499716			5043.93	0.599659
5049.2	4.79727			5059.5	0.499716			5069.79	0.799546
5075.07	4.79727			5085.36	0.899489			5095.66	0.999432
5100.93	4.99716			5111.23	0.29983			5121.52	1.19932
5126.8	5.59682			5137.1	0.699602			5147.39	0.499716
5152.66	3.99773			5162.96	0.499716			5173.26	0.799546
5178.53	4.79727			5188.83	1.19932			5199.12	0
5204.4	5.59682			5214.69	0.499716			5224.99	0.0999432
5230.26	6.99602			5240.56	0.499716			5250.86	0.799546
5256.13	4.79727			5266.43	0.999432			5276.72	0.699602
5282	5.39693			5292.29	0.499716			5302.59	0.599659
5307.86	4.59739			5318.16	0.799546			5328.45	0.599659
5333.73	4.59739			5344.02	0.499716			5354.32	1.09937
5359.6	3.59795			5369.89	0.29983			5380.19	0.899489
5385.46	3.79784			5395.76	0.799546			5406.05	0.999432
5411.33	2.79841			5421.62	0.499716			5431.92	0.399773
5437.19	3.19818			5447.49	0.599659			5457.79	0.799546
5463.06	4.19761			5473.36	0.199886			5483.65	0
5488.93	4.3975			5499.22	0.499716			5509.52	0.399773
5514.79	4.3975			5525.09	0.0999432			5535.39	0.499716
5540.66	2.79841			5550.95	0.29983			5561.25	0.799546
5566.52	1.79898			5576.82	0.199886			5587.12	0.499716
5592.39	2.9983			5602.69	0.899489			5612.98	0.399773
5618.26	2.19875			5628.55	0			5638.85	0.29983
5644.12	1.79898			5654.42	0.29983			5664.72	0.499716
5669.99	3.39807			5680.29	0.399773			5690.58	0.599659
5695.86	3.39807			5706.15	0.499716			5716.45	0.699602
5721.72	2.39864			5732.02	0.399773			5742.31	0.399773
5747.59	2.39864			5757.89	0.199886			5768.18	0.399773
5773.46	2.39864			5783.75	0.399773			5794.05	0.399773
5799.32	2.9983			5809.62	0.29983			5819.91	0.199886
5825.19	1.59909			5835.48	0.499716			5845.78	0.499716
5851.05	2.79841			5861.35	0.499716			5871.65	0.799546
5876.92	1.79898			5887.22	0.0999432			5897.51	0.599659
5902.79	2.39864			5913.08	0.0999432			5923.38	0.399773
5928.65	2.19875			5938.95	0.399773			5949.25	0.399773
5954.52	1.99886			5964.82	0.199886			5975.11	0.0999432
5980.39	1.99886			5990.68	0.199886			6000.98	0.599659
6006.25	2.39864			6016.55	0.199886			6026.84	0.399773
6032.12	3.19818			6042.41	0.399773			6052.71	0.29983
6057.98	2.19875			6068.28	0.29983			6078.58	0.29983
6083.85	1.19932			6094.15	0.199886			6104.44	0.29983
6109.72	1.79898			6120.01	0.399773			6130.31	0.499716
6135.58	2.39864			6145.88	0.399773			6156.18	0.599659
6161.45	0.999432			6171.75	0.199886			6182.04	0
6187.32	2.39864			6197.61	0.29983			6207.91	0.29983
6213.18	1.99886			6223.48	0.199886			6233.77	0.29983
6239.05	1.39921			6249.35	0.0999432			6259.64	0.399773
6264.91	0.999432			6275.21	0.199886			6285.51	0.29983
6290.78	1.39921			6301.08	0.199886			6311.37	0.599659
6316.65	3.19818			6326.94	0.29983			6337.24	0.0999432
6342.51	1.59909			6352.81	0.0999432			6363.11	0.199886
6368.38	0.599659			6378.68	0.0999432			6388.97	0.29983
6394.25	2.59852			6404.54	0			6414.84	0.29983
6420.11	1.59909			6430.41	0.199886			6440.7	0.199886
6445.98	1.79898			6456.27	0.399773			6466.57	0.0999432
6471.85	0.799546			6482.14	0.199886			6492.44	0.199886
6497.71	1.59909			6508.01	0.199886			6518.3	0.29983
6523.58	1.99886			6533.87	0.199886			6544.17	0.399773
6549.44	0.599659			6559.74	0.29983			6570.04	0.0999432
6575.31	1.59909			6585.61	0.0999432			6595.9	0.199886
6601.18	0.599659			6611.47	0.0999432			6621.77	0.0999432
6627.04	1.59909			6637.34	0.0999432			6647.64	0.0999432
6652.91	1.19932			6663.2	0.199886			6673.5	0
6678.77	1.59909			6689.07	0.199886			6699.37	0.199886
6704.64	0.999432			6714.94	0			6725.23	0
6730.51	0.799546			6740.8	0.199886			6751.1	0.29983
6756.37	1.19932			6766.67	0.29983			6776.97	0.199886
6782.24	0.999432			6792.54	0.29983			6802.83	0
6808.11	1.19932			6818.4	0			6828.7	0.29983
6833.97	1.19932			6844.27	0.29983			6854.57	0.599659
6859.84	0.199886			6870.14	0.0999432			6880.43	0
6885.71	0.799546			6896	0			6906.3	0.0999432
6911.57	0.999432			6921.87	0			6932.16	0.29983
6937.44	0.599659			6947.73	0.699602			6958.03	0.399773
6963.31	0.999432			6973.6	0.0999432			6983.9	0
6989.17	1.39921			6999.47	0.0999432			7009.76	0.0999432
7015.04	0			7025.33	0			7035.63	0.199886
7040.9	0.599659			7051.2	0.0999432			7061.5	0.0999432
7066.77	0.799546			7077.07	0.0999432			7087.36	0.199886
7092.64	0.799546			7102.93	0.199886			7113.23	0.399773
7118.5	0.999432			7128.8	0.199886			7139.1	0.199886
7144.37	1.19932			7154.66	0			7164.96	0.0999432
7170.23	1.59909			7180.53	0.199886			7190.83	0.0999432
7196.1	1.59909			7206.4	0.199886			7216.69	0.199886
7221.97	1.19932			7232.26	0			7242.56	0.29983
7247.83	0.799546			7258.13	0.0999432			7268.43	0.0999432
7273.7	0.599659			7284	0.199886			7294.29	0.0999432
7299.57	0.599659			7309.86	0.0999432			7320.16	0
7325.43	0.799546			7335.73	0.0999432			7346.02	0
7351.3	0.399773			7361.6	0.0999432			7371.89	0.0999432
7377.16	0.599659			7387.46	0.0999432			7397.76	0.0999432
7403.03	0.999432			7413.33	0			7423.62	0.199886
7428.9	0.799546			7439.19	0.0999432			7449.49	0.0999432
7454.76	0.199886			7465.06	0.0999432			7475.36	0
7480.63	0.999432			7490.93	0			7501.22	0.0999432
7506.5	0.999432			7516.79	0			7527.09	0.29983
7532.36	0.399773			7542.66	0			7552.95	0.199886
7558.23	0.199886			7568.52	0.29983			7578.82	0
7584.1	0			7594.39	0			7604.69	0.199886
7609.96	0.799546			7620.26	0.0999432			7630.55	0
7635.83	0.399773			7646.12	0			7656.42	0.0999432
7661.69	0.599659			7671.99	0.29983			7682.29	0.0999432
7687.56	0.599659			7697.86	0.499716			7708.15	0.0999432
7713.43	1.19932			7723.72	0.199886			7734.02	0.0999432
7739.29	0.599659			7749.59	0			7759.89	0.0999432
7765.16	0			7775.46	0.0999432			7785.75	0
7791.03	1.19932			7801.32	0			7811.62	0.0999432
7816.89	1.39921			7827.19	0			7837.48	0
7842.76	0.999432			7853.05	0.0999432			7863.35	0
7868.62	1.39921			7878.92	0.0999432			7889.22	0.199886
7894.49	0.399773			7904.79	0			7915.08	0.799546
7920.36	0.799546			7930.65	0.0999432			7940.95	0.199886
7946.22	0.799546			7956.52	0.0999432			7966.82	0.0999432
7972.09	0.599659			7982.39	0.0999432			7992.68	0
7997.96	1.39921			8008.25	0.0999432			8018.55	0.29983
8023.82	0			8034.12	0			8044.41	0.199886
8049.69	0.599659			8059.98	0			8070.28	0
8075.56	0.999432			8085.85	0.29983			8096.15	0.0999432
8101.42	1.19932			8111.72	0.0999432			8122.01	0.399773
8127.29	0.999432			8137.58	0			8147.88	0.0999432
8153.15	0.999432			8163.45	0.0999432			8173.75	0.0999432
8179.02	0.399773			8189.32	0.199886			8199.61	0
8204.89	0.599659			8215.18	0			8225.48	0.199886
8230.75	0.999432			8241.05	0.0999432			8251.34	0
8256.62	0.999432			8266.92	0			8277.21	0
8282.49	0.999432			8292.78	0.0999432			8303.08	0
8308.35	0.399773			8318.65	0.199886			8328.94	0
8334.22	0.199886			8344.51	0.0999432			8354.81	0.0999432
8360.08	1.39921			8370.38	0			8380.68	0
8385.95	0.799546			8396.25	0.0999432			8406.54	0
8411.82	0.599659			8422.11	0.0999432			8432.41	0.0999432
8437.68	0.399773			8447.98	0			8458.27	0.0999432
8463.55	0.799546			8473.84	0			8484.14	0.0999432
8489.42	0.399773			8499.71	0.0999432			8510.01	0
8515.28	0.799546			8525.58	0.0999432			8535.87	0
8541.15	0.399773			8551.44	0			8561.74	0.199886
8567.01	0.799546			8577.31	0.0999432			8587.61	0.199886
8592.88	0.199886			8603.18	0			8613.47	0
8618.75	0			8629.04	0.0999432			8639.34	0.0999432
8644.61	0			8654.91	0.0999432			8665.2	0.0999432
8670.48	0.399773			8680.78	0			8691.07	0
8696.35	0.799546			8706.64	0.0999432			8716.94	0
8722.21	0.399773			8732.51	0.0999432			8742.8	0
8748.08	0.399773			8758.37	0.199886			8768.67	0.0999432
8773.94	0.599659			8784.24	0.0999432			8794.54	0
8799.81	0.199886			8810.11	0			8820.4	0
8825.68	0.999432			8835.97	0.0999432			8846.27	0
8851.54	0.399773			8861.84	0			8872.14	0.199886
8877.41	0.399773			8887.71	0.0999432			8898	0
8903.28	0.399773			8913.57	0			8923.87	0.29983
8929.14	0.599659			8939.44	0.0999432			8949.74	0.199886
8955.01	0.399773			8965.31	0			8975.6	0.199886
8980.88	0.999432			8991.17	0			9001.47	0.199886
9006.74	0.199886			9017.04	0			9027.33	0
9032.61	0.199886			9042.9	0.29983			9053.2	0
9058.47	0			9068.77	0			9079.07	0
9084.34	0.399773			9094.64	0.0999432			9104.93	0
9110.21	0.599659			9120.5	0			9130.8	0.0999432
9136.07	0.399773			9146.37	0.199886			9156.67	0
9161.94	0.199886			9172.24	0.199886			9182.53	0

## Sheet: 20732-2_7.dp_ascii
IMS	CAMECA
******************************************************
DEPTH	PROFILE	:	20732-2_7.dp
******************************************************
DEF	ANAL:	DEF.	ANALYSIS
Date	:	28.10.09	Time	:	12:49:00
User	name	:
Sample	name	:	250Ras_FA#2_60%DTOS
Sample	stage	position	:	X	=	611	um	Y	=	367	um
Total	acq.	time	:	283	s
Beam	blanking	:	N
Ref.	signal	:	N
Auto	HV	cal.	:	N
Auto	mass	cal.	:	N
Pre	sputtering	:	N
MC:	MEASUREMENT	CONDITIONS
12C	|	12	|	EM	|	wt	0.929	s	|	ct	0.993	s	|	offset	0	V
24Mg	|	23.985	|	EM	|	wt	0.828	s	|	ct	5.003	s	|	offset	0	V
12C2	|	24	|	EM	|	wt	0.101	s	|	ct	1.999	s	|	offset	0	V
25Mg	|	24.986	|	EM	|	wt	0.151	s	|	ct	1.006	s	|	offset	0	V
26Mg	|	25.983	|	EM	|	wt	0.15	s	|	ct	1.006	s	|	offset	0	V
AP:	ANALYTICAL	PARAMETERS.
	1-	PRIMARY
Ion	:	O2+
HV	:	12.59	V
Arc	current	:	60	A
Primary	current	(init.)	:	20.25	nA	20.56
Primary	current	(final)	:	20.87	nA
Raster	Size	:	250	m
Primary	Beam	diameter	:	100	m
MR	Aperture	:	2
L4	Aperture	:	3
Duo	pressure	:	0	mbar
	2-	SECONDARY				Depth of Profile:
						2127.5	Ångstroms
HV	Sample	:	5	KV		24.7487	STDEV
Trans	Lens	:	150	m
ESA	inner	:	-86	V
ESA	outer	:	142.5	V
Slit	entrance	width	:	9.999	(au)
Slit	exit	width	:	999	(au)
Energy	slit	width	:	9	eV
DTOS	X	:	100	%
DTOS	Y	:	100	%
SII	X	:	100	%
SII	Y	:	100	%
Mass	reso	:	0
Contrast	Aperture	:	1
Field	Aperture	:	2
Analysis	chamber	pressure	:	0	mbar
	3-	DETECTOR	PARAMETERS
EM	Yield	:	100	%
EM	Dead	Time	:	0	ns
EM	Background	:	0	c/s
FC	Background	:	0	c/s
EM->FC	Threshold	:	500000	c/s
FC->EM	Threshold	:	2000000	c/s
ELEMENT	24Mg			ELEMENT	25Mg			ELEMENT	26Mg			ELEMENT	12C			ELEMENT	12C2
23	points			23	points			23	points			23	points			23	points
[s]	[c/s]			[s]	[c/s]			[s]	[c/s]			[s]	[c/s]			[s]	[c/s]
7.86688	2007.26			11.1647	167.075			12.3353	164.092			1.95098	15240.9			9.99408	2714.33
20.2021	850.716			23.4999	65.6368			24.6705	48.7303			14.2862	14720.3			22.3293	2326.57
32.5374	359.196			35.8352	40.7743			37.0058	26.8514			26.6215	15088.8			34.6646	2311.56
44.8727	208.881			48.1705	13.923			49.341	8.95047			38.9568	14906.6			46.9999	2335.07
57.2079	122.93			60.5057	13.923			61.6763	11.934			51.292	15161.3			59.3351	2286.54
69.5432	81.1539			72.841	7.95597			74.0116	12.9284			63.6273	15952.8			71.6704	2325.57
81.8784	73.958			85.1762	8.95047			86.3468	9.94496			75.9625	16105.8			84.0056	2324.06
94.2137	58.9665			97.5115	7.95597			98.6821	6.96148			88.2978	16674.7			96.3409	2386.11
106.549	49.7717			109.847	9.94496			111.017	9.94496			100.633	17200.3			108.676	2426.63
118.884	51.3708			122.182	7.95597			123.353	6.96148			112.968	18175			121.011	2374.6
131.22	56.1681			134.517	5.96698			135.688	4.97248			125.304	18087.4			133.347	2380.6
143.555	53.3697			146.852	5.96698			148.023	3.97799			137.639	18147.9			145.682	2409.12
155.89	55.1686			159.188	7.95597			160.358	5.96698			149.974	18231.4			158.017	2338.57
168.225	58.5667			171.523	7.95597			172.694	11.934			162.309	18135.8			170.352	2464.16
180.56	56.9676			183.858	3.97799			185.029	11.934			174.645	18220.4			182.688	2434.64
192.896	56.5678			196.194	10.9395			197.364	2.98349			186.98	18184.1			195.023	2455.15
205.231	57.5673			208.529	2.98349			209.699	5.96698			199.315	18281.8			207.358	2395.61
217.566	53.9693			220.864	3.97799			222.035	4.97248			211.65	18252.6			219.694	2355.59
229.902	61.9648			233.199	1.98899			234.37	2.98349			223.986	18213.3			232.029	2331.07
242.237	69.5605			245.535	8.95047			246.705	13.923			236.321	18231.4			244.364	2407.12
254.572	63.364			257.87	6.96148			259.041	8.95047			248.656	18050.2			256.699	2369.09
266.907	69.7604			270.205	9.94496			271.376	10.9395			260.991	18048.2			269.034	2375.6
279.243	66.5622			282.54	5.96698			283.711	10.9395			273.327	18240.5			281.37	2408.12
												Average:	17197.9			Average:	2388.5

## Sheet: 20732-2_7b.dp
IMS CAMECA
******************************************************
DEPTH PROFILE : 20732-2_7b.dp
******************************************************
DEF ANAL: DEF. ANALYSIS
Date		: 28.10.09 Time : 15:12
User name		:
Sample name		: 250Ras_FA#2_60%DTOS
Sample stage position	: X = 611 um Y = 367 um
Total acq. time		: 8458 s
Beam blanking		: N
Ref. signal		: N
Auto HV cal.		: N
Auto mass cal.		: N
Pre sputtering		: N
MC: MEASUREMENT CONDITIONS
24Mg	| 23.985 | EM | wt 0.201 s | ct 5.003 s | offset 0 V
25Mg	| 24.986 | EM | wt 0.151 s | ct 10.006 s | offset 0 V
26Mg	| 25.983 | EM | wt 0.150 s | ct 10.006 s | offset 0 V
AP: ANALYTICAL PARAMETERS.
	1- PRIMARY
Ion		: O2+
HV		: 12.59 V
Arc current		: 60.00 A
Primary current (init.)	:	20.32	nA	21.825
Primary current (final)	:	23.33	nA
Raster Size		: 250.00 m
Primary Beam diameter	: 100.00 m
MR Aperture		: 2
L4 Aperture		: 3
Duo pressure		: 0 mbar
	2- SECONDARY
HV Sample		: 5.00 KV
Trans Lens		: 150.00 m
ESA inner		: -86.10 V
ESA outer		: 143.60 V
Slit entrance width	: 9.999 (au)
Slit exit width		: 999.000 (au)
Energy slit width	: 9 eV
DTOS X		: 100 %
DTOS Y		: 100 %
SII X		: 100 %
SII Y		: 100 %
Mass reso		: 0
Contrast Aperture	: 1
Field Aperture		: 2
Analysis chamber pressure	: 0 mbar
	3- DETECTOR PARAMETERS
EM Yield		: 100.0 %
EM Dead Time		: 0 ns
EM Background		: 0.00E+00 c/s
FC Background		: 0.00E+00 c/s
EM->FC Threshold	: 5.00E+05 c/s
FC->EM Threshold	: 2.00E+06 c/s
Depth of Profile:
2127.5	Ångstroms
24.7487	STDEV
ELEMENT 24Mg				ELEMENT 25Mg				ELEMENT 26Mg
327 points				327 points				327 points
[s]	[c/s]			[s]	[c/s]			[s]	[c/s]
5.27395	63.5639			15.5701	6.99602			25.8663	7.89551
31.1402	65.163			41.4364	7.29585			51.7326	9.4946
57.0065	81.5536			67.3027	9.89438			77.5989	8.0954
82.8728	81.1539			93.169	7.59568			103.465	9.09483
108.739	82.753			119.035	10.6939			129.331	9.69449
134.605	95.7456			144.901	10.8938			155.198	11.8932
160.472	93.3469			170.768	10.494			181.064	11.4935
186.338	97.3447			196.634	12.1931			206.93	10.9938
212.204	115.135			222.5	10.6939			232.797	12.293
238.071	109.938			248.367	12.293			258.663	12.0931
263.937	121.531			274.233	15.0914			284.529	12.8927
289.803	127.528			300.099	15.4912			310.395	13.4923
315.669	131.725			325.966	15.791			336.262	15.5911
341.536	134.723			351.832	15.9909			362.128	13.9921
367.402	137.722			377.698	15.4912			387.994	15.2913
393.268	140.92			403.564	17.8898			413.861	17.59
419.135	148.516			429.431	14.9915			439.727	16.4906
445.001	159.909			455.297	17.9898			465.593	16.4906
470.867	147.716			481.163	18.3895			491.459	17.6899
496.733	161.908			507.029	20.4884			517.326	17.8898
522.6	163.507			532.896	18.6894			543.192	18.7893
548.466	159.909			558.762	18.4895			569.058	18.5894
574.332	159.309			584.628	19.5889			594.925	21.8876
600.198	171.902			610.495	18.0897			620.791	18.2896
626.065	171.902			636.361	16.9903			646.657	18.0897
651.931	165.706			662.227	19.7888			672.523	21.088
677.797	165.706			688.093	20.0886			698.39	22.3873
703.664	169.104			713.96	21.7876			724.256	19.5889
729.53	170.303			739.826	17.9898			750.122	23.0869
755.396	174.501			765.692	19.8887			775.989	23.5866
781.263	165.906			791.559	21.088			801.855	21.6877
807.129	166.705			817.425	19.289			827.721	20.3884
832.995	167.905			843.291	18.5894			853.587	20.6882
858.861	172.902			869.158	16.9903			879.454	22.5872
884.728	164.706			895.024	22.1874			905.32	22.7871
910.594	171.502			920.89	18.6894			931.186	21.188
936.46	164.307			946.756	19.4889			957.053	22.887
962.327	173.102			972.623	18.7893			982.919	19.289
988.193	164.307			998.489	22.2873			1008.78	20.8881
1014.06	167.705			1024.36	20.5883			1034.65	21.5877
1039.92	158.71			1050.22	20.4884			1060.52	19.5889
1065.79	165.706			1076.09	22.5872			1086.38	18.7893
1091.66	163.107			1101.95	19.7888			1112.25	21.5877
1117.52	165.706			1127.82	21.6877			1138.12	17.8898
1143.39	162.508			1153.69	19.5889			1163.98	20.8881
1169.26	153.912			1179.55	18.1897			1189.85	19.8887
1195.12	147.116			1205.42	17.59			1215.71	20.1885
1220.99	148.116			1231.29	16.6905			1241.58	19.7888
1246.86	142.119			1257.15	21.5877			1267.45	20.8881
1272.72	140.72			1283.02	18.7893			1293.31	19.1891
1298.59	150.514			1308.88	16.2907			1319.18	19.289
1324.45	145.317			1334.75	15.0914			1345.05	18.9892
1350.32	140.52			1360.62	16.3907			1370.91	17.7899
1376.19	142.719			1386.48	16.6905			1396.78	16.3907
1402.05	129.726			1412.35	12.4929			1422.65	15.891
1427.92	136.522			1438.22	14.9915			1448.51	18.7893
1453.79	125.529			1464.08	13.8921			1474.38	17.6899
1479.65	125.529			1489.95	15.5911			1500.24	16.4906
1505.52	124.929			1515.82	14.9915			1526.11	18.0897
1531.38	133.924			1541.68	16.8904			1551.98	13.1925
1557.25	122.131			1567.55	12.293			1577.84	15.791
1583.12	115.934			1593.41	12.9926			1603.71	17.4901
1608.98	113.336			1619.28	15.9909			1629.58	16.3907
1634.85	114.535			1645.15	13.2924			1655.44	14.2919
1660.72	115.135			1671.01	16.2907			1681.31	13.8921
1686.58	110.737			1696.88	13.0926			1707.17	15.0914
1712.45	111.337			1722.74	11.1936			1733.04	13.6922
1738.32	103.341			1748.61	13.5923			1758.91	14.092
1764.18	101.142			1774.48	13.2924			1784.77	12.9926
1790.05	100.943			1800.34	12.8927			1810.64	13.2924
1815.91	98.7439			1826.21	11.5934			1836.51	13.5923
1841.78	84.7518			1852.08	12.6928			1862.37	14.6916
1867.65	99.3435			1877.94	9.89438			1888.24	13.7922
1893.51	96.9449			1903.81	12.9926			1914.11	11.5934
1919.38	83.9523			1929.67	10.0943			1939.97	13.4923
1945.24	87.95			1955.54	9.99432			1965.84	12.1931
1971.11	83.5525			1981.41	10.8938			1991.7	10.0943
1996.98	88.9494			2007.27	10.7939			2017.57	11.6934
2022.84	82.753			2033.14	9.69449			2043.44	10.8938
2048.71	77.7558			2059.01	11.1936			2069.3	10.6939
2074.58	82.9528			2084.87	8.0954			2095.17	9.59455
2100.44	81.7535			2110.74	9.69449			2121.03	11.3935
2126.31	77.7558			2136.61	9.09483			2146.9	8.795
2152.18	73.958			2162.47	10.6939			2172.77	10.7939
2178.04	75.5571			2188.34	9.79443			2198.63	11.3935
2203.91	80.954			2214.2	9.4946			2224.5	11.1936
2229.77	71.9591			2240.07	7.09597			2250.37	9.39466
2255.64	72.7586			2265.94	7.79557			2276.23	9.59455
2281.51	71.9591			2291.8	9.29472			2302.1	9.19477
2307.37	68.3611			2317.67	7.09597			2327.97	9.99432
2333.24	68.9608			2343.54	8.19534			2353.83	9.39466
2359.11	64.5633			2369.4	6.69619			2379.7	8.69506
2384.97	57.5673			2395.27	7.49574			2405.57	8.99489
2410.84	63.1641			2421.14	8.99489			2431.43	9.19477
2436.7	59.3663			2447	8.49517			2457.3	7.09597
2462.57	56.368			2472.87	6.79614			2483.16	7.29585
2488.44	60.7655			2498.73	7.29585			2509.03	9.89438
2514.3	57.9671			2524.6	6.59625			2534.9	7.99545
2540.17	56.5678			2550.47	5.39693			2560.76	6.19648
2566.04	48.5724			2576.33	5.79671			2586.63	7.79557
2591.9	48.5724			2602.2	6.09654			2612.49	7.29585
2617.77	51.5707			2628.07	6.69619			2638.36	7.99545
2643.64	48.7723			2653.93	6.39636			2664.23	7.79557
2669.5	48.7723			2679.8	7.09597			2690.09	6.69619
2695.37	43.3753			2705.66	5.59682			2715.96	6.99602
2721.23	47.573			2731.53	6.19648			2741.83	5.79671
2747.1	47.3731			2757.4	6.79614			2767.69	8.0954
2772.97	45.1743			2783.26	5.29699			2793.56	6.09654
2798.83	46.5735			2809.13	4.89722			2819.43	5.89665
2824.7	39.9773			2834.99	3.99773			2845.29	6.59625
2850.57	41.5764			2860.86	5.89665			2871.16	5.59682
2876.43	43.1755			2886.73	5.59682			2897.02	6.89608
2902.3	40.377			2912.59	5.19705			2922.89	6.49631
2928.16	37.7785			2938.46	3.79784			2948.76	5.49688
2954.03	35.7797			2964.33	5.29699			2974.62	4.59739
2979.9	34.3805			2990.19	4.89722			3000.49	5.29699
3005.76	37.3787			3016.06	4.49744			3026.36	4.79727
3031.63	38.3782			3041.93	3.6979			3052.22	4.49744
3057.5	34.3805			3067.79	5.39693			3078.09	5.0971
3083.36	34.1806			3093.66	3.89778			3103.95	5.19705
3109.23	32.5815			3119.52	3.99773			3129.82	4.89722
3135.09	27.5843			3145.39	3.49801			3155.69	4.59739
3160.96	30.9824			3171.26	4.69733			3181.55	5.69676
3186.83	30.5826			3197.12	3.89778			3207.42	5.39693
3212.69	32.3816			3222.99	4.19761			3233.29	4.89722
3238.56	33.381			3248.86	3.89778			3259.15	3.59795
3264.43	30.5826			3274.72	4.99716			3285.02	5.89665
3290.29	32.1817			3300.59	2.9983			3310.88	4.19761
3316.16	27.9841			3326.45	3.29813			3336.75	3.19818
3342.03	22.5872			3352.32	4.3975			3362.62	4.3975
3367.89	29.7831			3378.19	1.79898			3388.48	4.59739
3393.76	23.1868			3404.05	2.79841			3414.35	3.09824
3419.62	27.7842			3429.92	3.39807			3440.22	2.49858
3445.49	24.586			3455.79	4.3975			3466.08	3.89778
3471.36	21.7876			3481.65	2.89835			3491.95	3.39807
3497.22	24.7859			3507.52	2.89835			3517.82	4.3975
3523.09	21.7876			3533.39	3.29813			3543.68	3.89778
3548.95	24.3861			3559.25	3.59795			3569.55	3.49801
3574.82	20.9881			3585.12	2.69847			3595.41	3.49801
3600.69	26.385			3610.98	2.49858			3621.28	3.19818
3626.55	21.5877			3636.85	2.79841			3647.15	2.49858
3652.42	21.3878			3662.72	1.79898			3673.01	4.09767
3678.29	18.7893			3688.58	2.39864			3698.88	3.29813
3704.15	17.7899			3714.45	1.89892			3724.74	3.19818
3730.02	16.1908			3740.32	2.59852			3750.61	3.6979
3755.89	18.3895			3766.18	2.19875			3776.48	3.39807
3781.75	20.5883			3792.05	3.59795			3802.34	3.09824
3807.62	16.3907			3817.91	1.99886			3828.21	3.6979
3833.48	17.7899			3843.78	2.59852			3854.08	1.69903
3859.35	17.3901			3869.65	1.99886			3879.94	2.59852
3885.22	14.5917			3895.51	2.49858			3905.81	2.89835
3911.08	18.5894			3921.38	1.79898			3931.68	3.19818
3936.95	17.1902			3947.24	2.29869			3957.54	2.79841
3962.82	14.1919			3973.11	1.39921			3983.41	2.39864
3988.68	14.3918			3998.98	1.19932			4009.27	2.89835
4014.55	16.3907			4024.84	2.79841			4035.14	2.59852
4040.41	13.1925			4050.71	2.19875			4061.01	2.59852
4066.28	11.7933			4076.58	1.29926			4086.87	1.89892
4092.15	14.9915			4102.44	1.59909			4112.74	1.79898
4118.01	13.7922			4128.31	1.39921			4138.61	2.19875
4143.88	15.1914			4154.18	1.29926			4164.47	1.99886
4169.75	13.7922			4180.04	1.39921			4190.34	1.69903
4195.61	10.9938			4205.91	2.09881			4216.2	1.19932
4221.48	13.1925			4231.77	1.69903			4242.07	1.79898
4247.35	11.5934			4257.64	1.79898			4267.94	1.79898
4273.21	12.7927			4283.51	1.49915			4293.8	1.89892
4299.08	9.39466			4309.37	1.29926			4319.67	1.79898
4324.94	9.79443			4335.24	1.09937			4345.54	1.39921
4350.81	11.1936			4361.11	1.69903			4371.4	2.39864
4376.68	10.1942			4386.97	2.29869			4397.27	1.59909
4402.54	10.1942			4412.84	1.89892			4423.14	1.99886
4428.41	10.9938			4438.7	1.19932			4449	1.59909
4454.27	8.19534			4464.57	1.19932			4474.87	1.59909
4480.14	11.5934			4490.44	1.29926			4500.73	1.29926
4506.01	7.99545			4516.3	1.39921			4526.6	1.59909
4531.87	8.19534			4542.17	1.59909			4552.47	1.49915
4557.74	7.79557			4568.04	1.49915			4578.33	2.19875
4583.61	8.795			4593.9	1.89892			4604.2	1.59909
4609.47	7.59568			4619.77	0.599659			4630.06	0.999432
4635.34	7.19591			4645.64	1.29926			4655.93	0.999432
4661.2	6.99602			4671.5	1.09937			4681.8	1.19932
4687.07	8.39523			4697.37	1.19932			4707.66	0.899489
4712.94	6.59625			4723.23	1.09937			4733.53	0.999432
4738.8	8.99489			4749.1	1.09937			4759.4	1.09937
4764.67	7.59568			4774.97	0.899489			4785.26	1.79898
4790.54	8.39523			4800.83	0.599659			4811.13	1.19932
4816.4	5.99659			4826.7	0.999432			4836.99	0.599659
4842.27	7.3958			4852.56	1.39921			4862.86	0.799546
4868.14	5.19705			4878.43	1.19932			4888.73	1.09937
4894	7.99545			4904.3	1.09937			4914.59	0.999432
4919.87	5.39693			4930.16	0.499716			4940.46	1.29926
4945.73	7.3958			4956.03	0.799546			4966.33	0.799546
4971.6	8.19534			4981.9	0.899489			4992.19	1.09937
4997.47	3.39807			5007.76	0.399773			5018.06	0.999432
5023.33	5.39693			5033.63	0.399773			5043.93	0.699602
5049.2	4.59739			5059.5	1.39921			5069.79	0.499716
5075.07	5.79671			5085.36	0.599659			5095.66	0.799546
5100.93	2.9983			5111.23	0.399773			5121.52	0.499716
5126.8	4.99716			5137.1	0.499716			5147.39	0.999432
5152.66	5.59682			5162.96	0.399773			5173.26	0.199886
5178.53	3.79784			5188.83	0.799546			5199.12	0.799546
5204.4	3.59795			5214.69	0.599659			5224.99	0.799546
5230.26	6.19648			5240.56	0			5250.86	0.799546
5256.13	3.39807			5266.43	0.199886			5276.72	0.399773
5282	3.19818			5292.29	0.499716			5302.59	0.599659
5307.86	3.39807			5318.16	0.499716			5328.45	0.699602
5333.73	3.59795			5344.02	0.599659			5354.32	0.499716
5359.6	4.19761			5369.89	0.499716			5380.19	0.799546
5385.46	4.59739			5395.76	0.999432			5406.05	0.899489
5411.33	2.59852			5421.62	0.199886			5431.92	0.699602
5437.19	2.39864			5447.49	0.599659			5457.79	1.19932
5463.06	4.19761			5473.36	0.799546			5483.65	0.999432
5488.93	3.19818			5499.22	0.29983			5509.52	0.699602
5514.79	3.79784			5525.09	0.29983			5535.39	0.199886
5540.66	2.9983			5550.95	0.499716			5561.25	0.499716
5566.52	3.19818			5576.82	0.399773			5587.12	0.699602
5592.39	4.59739			5602.69	0.399773			5612.98	0.399773
5618.26	3.59795			5628.55	0.399773			5638.85	0.699602
5644.12	5.59682			5654.42	0.0999432			5664.72	0.599659
5669.99	2.79841			5680.29	0.499716			5690.58	0.29983
5695.86	2.9983			5706.15	0.29983			5716.45	0.199886
5721.72	2.79841			5732.02	0.199886			5742.31	0.0999432
5747.59	2.19875			5757.89	0.399773			5768.18	0.399773
5773.46	1.39921			5783.75	0.399773			5794.05	0.499716
5799.32	3.79784			5809.62	0.499716			5819.91	0.799546
5825.19	2.19875			5835.48	0.29983			5845.78	0.399773
5851.05	1.79898			5861.35	0.0999432			5871.65	0.399773
5876.92	2.39864			5887.22	0.0999432			5897.51	0.599659
5902.79	1.99886			5913.08	0.199886			5923.38	0
5928.65	1.59909			5938.95	0.499716			5949.25	0.599659
5954.52	1.79898			5964.82	0			5975.11	0.399773
5980.39	2.19875			5990.68	0.199886			6000.98	0.29983
6006.25	1.59909			6016.55	0.199886			6026.84	0.399773
6032.12	1.19932			6042.41	0.29983			6052.71	0.399773
6057.98	1.59909			6068.28	0.29983			6078.58	0.29983
6083.85	2.39864			6094.15	0.199886			6104.44	0.29983
6109.72	2.39864			6120.01	0.199886			6130.31	0.29983
6135.58	2.19875			6145.88	0.199886			6156.18	0.199886
6161.45	2.39864			6171.75	0.29983			6182.04	0.29983
6187.32	0.599659			6197.61	0			6207.91	0.199886
6213.18	2.39864			6223.48	0.199886			6233.77	0.399773
6239.05	0.999432			6249.35	0.399773			6259.64	0.499716
6264.91	1.19932			6275.21	0.29983			6285.51	0.0999432
6290.78	1.39921			6301.08	0.29983			6311.37	0.29983
6316.65	1.39921			6326.94	0.29983			6337.24	0.399773
6342.51	0.999432			6352.81	0			6363.11	0.199886
6368.38	1.19932			6378.68	0.29983			6388.97	0.0999432
6394.25	0.999432			6404.54	0.199886			6414.84	0.0999432
6420.11	1.79898			6430.41	0			6440.7	0.0999432
6445.98	1.39921			6456.27	0.0999432			6466.57	0.199886
6471.85	1.19932			6482.14	0.0999432			6492.44	0.0999432
6497.71	2.19875			6508.01	0			6518.3	0.799546
6523.58	1.59909			6533.87	0			6544.17	0.499716
6549.44	1.39921			6559.74	0.0999432			6570.04	0.0999432
6575.31	2.19875			6585.61	0.0999432			6595.9	0.0999432
6601.18	1.39921			6611.47	0			6621.77	0.0999432
6627.04	0.799546			6637.34	0			6647.64	0
6652.91	0.399773			6663.2	0.0999432			6673.5	0.199886
6678.77	0.799546			6689.07	0.0999432			6699.37	0.199886
6704.64	1.79898			6714.94	0.199886			6725.23	0.0999432
6730.51	0.199886			6740.8	0			6751.1	0.0999432
6756.37	0.999432			6766.67	0			6776.97	0
6782.24	1.39921			6792.54	0.399773			6802.83	0
6808.11	0.799546			6818.4	0.29983			6828.7	0
6833.97	0.999432			6844.27	0.199886			6854.57	0.0999432
6859.84	1.19932			6870.14	0.0999432			6880.43	0
6885.71	1.39921			6896	0			6906.3	0.0999432
6911.57	0.799546			6921.87	0			6932.16	0
6937.44	0.399773			6947.73	0			6958.03	0.0999432
6963.31	1.19932			6973.6	0.0999432			6983.9	0.199886
6989.17	0.799546			6999.47	0.199886			7009.76	0
7015.04	0.399773			7025.33	0.29983			7035.63	0
7040.9	1.59909			7051.2	0.0999432			7061.5	0
7066.77	0.399773			7077.07	0.0999432			7087.36	0.0999432
7092.64	0.999432			7102.93	0			7113.23	0.29983
7118.5	0.599659			7128.8	0			7139.1	0.0999432
7144.37	0.799546			7154.66	0.199886			7164.96	0.199886
7170.23	1.19932			7180.53	0.399773			7190.83	0.199886
7196.1	0.399773			7206.4	0.0999432			7216.69	0.0999432
7221.97	0.799546			7232.26	0.199886			7242.56	0.399773
7247.83	1.19932			7258.13	0.0999432			7268.43	0
7273.7	0			7284	0.199886			7294.29	0
7299.57	0.999432			7309.86	0			7320.16	0
7325.43	1.19932			7335.73	0			7346.02	0
7351.3	1.39921			7361.6	0.0999432			7371.89	0
7377.16	0.199886			7387.46	0			7397.76	0
7403.03	1.19932			7413.33	0.399773			7423.62	0.199886
7428.9	0.799546			7439.19	0.0999432			7449.49	0.199886
7454.76	0.799546			7465.06	0			7475.36	0.199886
7480.63	0.399773			7490.93	0.199886			7501.22	0.0999432
7506.5	0.199886			7516.79	0.0999432			7527.09	0
7532.36	0.399773			7542.66	0			7552.95	0
7558.23	0.599659			7568.52	0			7578.82	0.199886
7584.1	0.199886			7594.39	0.0999432			7604.69	0.0999432
7609.96	0.799546			7620.26	0.0999432			7630.55	0
7635.83	0.199886			7646.12	0			7656.42	0.199886
7661.69	0.399773			7671.99	0			7682.29	0.0999432
7687.56	0			7697.86	0.0999432			7708.15	0.29983
7713.43	0.599659			7723.72	0.0999432			7734.02	0.0999432
7739.29	0.999432			7749.59	0.0999432			7759.89	0
7765.16	0.199886			7775.46	0			7785.75	0.0999432
7791.03	1.59909			7801.32	0.0999432			7811.62	0.0999432
7816.89	0.199886			7827.19	0			7837.48	0
7842.76	0.599659			7853.05	0.0999432			7863.35	0.199886
7868.62	0.399773			7878.92	0			7889.22	0
7894.49	0.399773			7904.79	0.0999432			7915.08	0
7920.36	0.799546			7930.65	0.199886			7940.95	0
7946.22	0.199886			7956.52	0.199886			7966.82	0.0999432
7972.09	0.799546			7982.39	0.0999432			7992.68	0
7997.96	0.399773			8008.25	0			8018.55	0.199886
8023.82	0.999432			8034.12	0.0999432			8044.41	0.0999432
8049.69	0.399773			8059.98	0.199886			8070.28	0
8075.56	0.199886			8085.85	0			8096.15	0.0999432
8101.42	0.199886			8111.72	0			8122.01	0.0999432
8127.29	0.599659			8137.58	0.199886			8147.88	0
8153.15	0.999432			8163.45	0.0999432			8173.75	0.199886
8179.02	0.599659			8189.32	0.0999432			8199.61	0
8204.89	0.599659			8215.18	0.0999432			8225.48	0
8230.75	1.19932			8241.05	0			8251.34	0.0999432
8256.62	1.19932			8266.92	0			8277.21	0.0999432
8282.49	0.399773			8292.78	0			8303.08	0
8308.35	0.199886			8318.65	0.0999432			8328.94	0.199886
8334.22	0.399773			8344.51	0.0999432			8354.81	0
8360.08	0.399773			8370.38	0			8380.68	0.0999432
8385.95	0.599659			8396.25	0			8406.54	0
8411.82	0.599659			8422.11	0.0999432			8432.41	0
8437.68	0.199886			8447.98	0.0999432			8458.27	0.0999432

## Sheet: 20732-2_8.dp_ascii
IMS	CAMECA
******************************************************
DEPTH	PROFILE	:	20732-2_8.dp
******************************************************
DEF	ANAL:	DEF.	ANALYSIS
Date	:	28.10.09	Time	:	17:50:00
User	name	:
Sample	name	:	250Ras_FA#2_60%DTOS
Sample	stage	position	:	X	=	1002	um	Y	=	526	um
Total	acq.	time	:	8354	s
Beam	blanking	:	N
Ref.	signal	:	N
Auto	HV	cal.	:	N
Auto	mass	cal.	:	N
Pre	sputtering	:	N
MC:	MEASUREMENT	CONDITIONS
24Mg	|	23.985	|	EM	|	wt	0.201	s	|	ct	5.003	s	|	offset	0	V
25Mg	|	24.986	|	EM	|	wt	0.151	s	|	ct	10.006	s	|	offset	0	V
26Mg	|	25.983	|	EM	|	wt	0.15	s	|	ct	10.006	s	|	offset	0	V
AP:	ANALYTICAL	PARAMETERS.
	1-	PRIMARY
Ion	:	O2+
HV	:	12.59	V
Arc	current	:	60	A
Primary	current	(init.)	:	19.99	nA	21.64
Primary	current	(final)	:	23.29	nA
Raster	Size	:	250	m
Primary	Beam	diameter	:	100	m
MR	Aperture	:	2
L4	Aperture	:	3
Duo	pressure	:	0	mbar
	2-	SECONDARY
HV	Sample	:	5	KV
Trans	Lens	:	150	m
ESA	inner	:	-86.1	V
ESA	outer	:	143.8	V
Slit	entrance	width	:	9.999	(au)
Slit	exit	width	:	999	(au)
Energy	slit	width	:	9	eV
DTOS	X	:	100	%
DTOS	Y	:	100	%
SII	X	:	100	%
SII	Y	:	100	%
Mass	reso	:	0
Contrast	Aperture	:	1
Field	Aperture	:	2
Analysis	chamber	pressure	:	0	mbar
	3-	DETECTOR	PARAMETERS
EM	Yield	:	100	%
EM	Dead	Time	:	0	ns
EM	Background	:	0	c/s
FC	Background	:	0	c/s
EM->FC	Threshold	:	500000	c/s
FC->EM	Threshold	:	2000000	c/s
Depth of Profile:
2033.33	Ångstroms
68.6052	STDEV
ELEMENT	24Mg			ELEMENT	25Mg			ELEMENT	26Mg
323	points			323	points			323	points
[s]	[c/s]			[s]	[c/s]			[s]	[c/s]
5.27395	68.561			15.5701	6.69619			25.8663	4.19761
31.1402	31.1823			41.4364	3.89778			51.7326	3.19818
57.0065	23.7865			67.3027	2.19875			77.5989	2.49858
82.8728	21.5877			93.169	2.49858			103.465	3.89778
108.739	27.3844			119.035	2.49858			129.331	1.79898
134.605	25.9852			144.901	2.79841			155.198	2.9983
160.472	28.9835			170.768	2.79841			181.064	3.19818
186.338	24.3861			196.634	3.29813			206.93	3.59795
212.204	25.5855			222.5	2.9983			232.797	3.89778
238.071	25.7853			248.367	3.6979			258.663	3.09824
263.937	33.5809			274.233	3.39807			284.529	4.99716
289.803	34.3805			300.099	3.29813			310.395	3.79784
315.669	33.381			325.966	3.59795			336.262	3.6979
341.536	36.5792			351.832	3.59795			362.128	4.99716
367.402	44.5747			377.698	4.79727			387.994	3.99773
393.268	40.7768			403.564	5.89665			413.861	3.99773
419.135	41.9761			429.431	5.19705			439.727	2.9983
445.001	50.5713			455.297	5.29699			465.593	5.69676
470.867	51.5707			481.163	4.59739			491.459	6.09654
496.733	54.7689			507.029	6.29642			517.326	6.69619
522.6	60.3657			532.896	8.39523			543.192	8.69506
548.466	60.5656			558.762	5.19705			569.058	6.09654
574.332	57.7672			584.628	7.19591			594.925	7.09597
600.198	55.9682			610.495	7.49574			620.791	8.69506
626.065	67.7615			636.361	6.69619			646.657	7.19591
651.931	71.3594			662.227	7.19591			672.523	7.3958
677.797	69.1607			688.093	8.29528			698.39	8.795
703.664	67.9614			713.96	7.89551			724.256	10.2942
729.53	74.3577			739.826	8.59511			750.122	9.79443
755.396	70.9597			765.692	9.39466			775.989	8.59511
781.263	70.7598			791.559	8.19534			801.855	10.1942
807.129	77.356			817.425	10.494			827.721	9.59455
832.995	79.155			843.291	9.59455			853.587	8.39523
858.861	75.1573			869.158	8.69506			879.454	10.0943
884.728	79.9545			895.024	8.29528			905.32	9.39466
910.594	76.5565			920.89	7.19591			931.186	11.9932
936.46	85.5514			946.756	10.0943			957.053	10.6939
962.327	80.3543			972.623	10.0943			982.919	9.89438
988.193	75.1573			998.489	8.29528			1008.78	9.19477
1014.06	79.9545			1024.36	8.29528			1034.65	8.99489
1039.92	74.1578			1050.22	9.19477			1060.52	9.09483
1065.79	80.5542			1076.09	8.795			1086.38	9.4946
1091.66	75.7569			1101.95	9.79443			1112.25	11.3935
1117.52	78.5554			1127.82	8.69506			1138.12	10.2942
1143.39	74.9574			1153.69	10.594			1163.98	10.0943
1169.26	75.5571			1179.55	8.99489			1189.85	8.39523
1195.12	74.3577			1205.42	7.19591			1215.71	11.4935
1220.99	80.1544			1231.29	8.29528			1241.58	10.0943
1246.86	76.1567			1257.15	9.09483			1267.45	10.7939
1272.72	72.5588			1283.02	9.69449			1293.31	10.7939
1298.59	77.1561			1308.88	7.89551			1319.18	11.4935
1324.45	66.7621			1334.75	8.49517			1345.05	7.89551
1350.32	77.7558			1360.62	8.0954			1370.91	10.7939
1376.19	76.5565			1386.48	8.49517			1396.78	9.09483
1402.05	70.36			1412.35	8.99489			1422.65	10.6939
1427.92	71.1595			1438.22	8.69506			1448.51	8.59511
1453.79	71.5593			1464.08	7.69563			1474.38	9.39466
1479.65	66.1624			1489.95	9.29472			1500.24	8.59511
1505.52	62.1647			1515.82	9.29472			1526.11	7.79557
1531.38	59.1664			1541.68	6.79614			1551.98	7.69563
1557.25	68.1613			1567.55	7.79557			1577.84	10.9938
1583.12	65.9625			1593.41	7.29585			1603.71	8.0954
1608.98	68.9608			1619.28	8.69506			1629.58	9.39466
1634.85	62.9642			1645.15	6.49631			1655.44	9.59455
1660.72	54.9688			1671.01	7.59568			1681.31	8.99489
1686.58	63.364			1696.88	9.09483			1707.17	8.49517
1712.45	60.3657			1722.74	7.59568			1733.04	7.79557
1738.32	61.1652			1748.61	6.29642			1758.91	10.594
1764.18	55.5684			1774.48	6.99602			1784.77	7.89551
1790.05	63.7638			1800.34	6.09654			1810.64	9.69449
1815.91	53.7694			1826.21	7.79557			1836.51	6.89608
1841.78	57.5673			1852.08	6.19648			1862.37	8.19534
1867.65	53.7694			1877.94	6.69619			1888.24	7.3958
1893.51	56.7677			1903.81	6.49631			1914.11	7.49574
1919.38	55.3685			1929.67	6.29642			1939.97	6.39636
1945.24	52.77			1955.54	5.59682			1965.84	7.89551
1971.11	49.3719			1981.41	5.69676			1991.7	8.29528
1996.98	47.1732			2007.27	5.79671			2017.57	6.99602
2022.84	46.5735			2033.14	6.29642			2043.44	6.59625
2048.71	50.5713			2059.01	5.79671			2069.3	5.19705
2074.58	50.5713			2084.87	4.99716			2095.17	6.09654
2100.44	50.1715			2110.74	5.89665			2121.03	6.79614
2126.31	48.5724			2136.61	4.99716			2146.9	5.89665
2152.18	50.3714			2162.47	5.99659			2172.77	6.09654
2178.04	43.5752			2188.34	5.59682			2198.63	6.49631
2203.91	42.176			2214.2	4.89722			2224.5	4.59739
2229.77	42.5758			2240.07	4.99716			2250.37	4.89722
2255.64	44.5747			2265.94	5.0971			2276.23	4.79727
2281.51	43.7751			2291.8	5.69676			2302.1	5.39693
2307.37	34.1806			2317.67	3.79784			2327.97	5.69676
2333.24	37.7785			2343.54	4.69733			2353.83	4.29756
2359.11	37.9784			2369.4	4.79727			2379.7	5.89665
2384.97	35.5798			2395.27	4.69733			2405.57	6.19648
2410.84	34.5803			2421.14	3.79784			2431.43	5.89665
2436.7	29.7831			2447	4.69733			2457.3	6.79614
2462.57	31.582			2472.87	4.49744			2483.16	5.49688
2488.44	32.1817			2498.73	5.0971			2509.03	4.99716
2514.3	31.3822			2524.6	3.79784			2534.9	4.89722
2540.17	32.5815			2550.47	4.3975			2560.76	5.39693
2566.04	29.3833			2576.33	3.59795			2586.63	3.19818
2591.9	33.5809			2602.2	3.99773			2612.49	3.39807
2617.77	25.3856			2628.07	3.89778			2638.36	4.59739
2643.64	28.3839			2653.93	3.39807			2664.23	3.59795
2669.5	23.7865			2679.8	4.19761			2690.09	4.79727
2695.37	31.9818			2705.66	3.39807			2715.96	4.59739
2721.23	22.7871			2731.53	3.49801			2741.83	3.19818
2747.1	25.9852			2757.4	3.29813			2767.69	3.19818
2772.97	28.7836			2783.26	2.59852			2793.56	3.6979
2798.83	22.1874			2809.13	3.6979			2819.43	4.69733
2824.7	24.586			2834.99	2.79841			2845.29	2.79841
2850.57	22.7871			2860.86	2.89835			2871.16	3.99773
2876.43	22.1874			2886.73	2.69847			2897.02	3.29813
2902.3	22.5872			2912.59	1.39921			2922.89	2.79841
2928.16	19.5889			2938.46	3.29813			2948.76	3.39807
2954.03	20.7882			2964.33	1.99886			2974.62	2.79841
2979.9	21.5877			2990.19	3.59795			3000.49	2.69847
3005.76	21.7876			3016.06	2.19875			3026.36	3.19818
3031.63	22.1874			3041.93	2.39864			3052.22	2.29869
3057.5	20.9881			3067.79	2.79841			3078.09	1.79898
3083.36	18.5894			3093.66	2.39864			3103.95	2.49858
3109.23	17.7899			3119.52	2.79841			3129.82	2.89835
3135.09	16.5906			3145.39	2.19875			3155.69	3.09824
3160.96	18.5894			3171.26	2.29869			3181.55	2.59852
3186.83	18.1897			3197.12	2.49858			3207.42	2.39864
3212.69	14.5917			3222.99	2.79841			3233.29	2.39864
3238.56	15.1914			3248.86	2.39864			3259.15	2.59852
3264.43	20.7882			3274.72	1.69903			3285.02	2.59852
3290.29	17.1902			3300.59	1.89892			3310.88	1.99886
3316.16	17.59			3326.45	2.59852			3336.75	3.09824
3342.03	15.5911			3352.32	3.19818			3362.62	1.89892
3367.89	12.5928			3378.19	1.69903			3388.48	1.19932
3393.76	14.1919			3404.05	2.79841			3414.35	1.39921
3419.62	13.9921			3429.92	2.19875			3440.22	2.19875
3445.49	11.9932			3455.79	2.09881			3466.08	1.99886
3471.36	11.5934			3481.65	1.69903			3491.95	1.59909
3497.22	13.5923			3507.52	1.99886			3517.82	2.39864
3523.09	14.9915			3533.39	1.39921			3543.68	1.89892
3548.95	12.1931			3559.25	1.29926			3569.55	1.79898
3574.82	11.9932			3585.12	1.99886			3595.41	2.09881
3600.69	8.19534			3610.98	1.39921			3621.28	2.39864
3626.55	14.1919			3636.85	2.09881			3647.15	2.29869
3652.42	12.5928			3662.72	1.89892			3673.01	1.89892
3678.29	12.9926			3688.58	1.19932			3698.88	1.99886
3704.15	9.19477			3714.45	0.899489			3724.74	1.49915
3730.02	12.9926			3740.32	1.39921			3750.61	2.19875
3755.89	11.7933			3766.18	1.79898			3776.48	2.09881
3781.75	10.9938			3792.05	1.19932			3802.34	1.69903
3807.62	10.594			3817.91	1.29926			3828.21	2.39864
3833.48	9.99432			3843.78	0.799546			3854.08	1.29926
3859.35	10.7939			3869.65	1.09937			3879.94	1.39921
3885.22	7.3958			3895.51	1.39921			3905.81	1.39921
3911.08	10.7939			3921.38	0.999432			3931.68	1.49915
3936.95	8.19534			3947.24	0.899489			3957.54	2.09881
3962.82	8.59511			3973.11	0.699602			3983.41	1.69903
3988.68	6.99602			3998.98	0.999432			4009.27	1.49915
4014.55	8.59511			4024.84	1.09937			4035.14	0.999432
4040.41	7.99545			4050.71	1.09937			4061.01	1.99886
4066.28	9.19477			4076.58	1.39921			4086.87	0.899489
4092.15	9.79443			4102.44	1.09937			4112.74	0.999432
4118.01	6.19648			4128.31	1.19932			4138.61	1.09937
4143.88	7.99545			4154.18	0.799546			4164.47	1.69903
4169.75	5.59682			4180.04	1.09937			4190.34	1.09937
4195.61	7.79557			4205.91	1.39921			4216.2	1.99886
4221.48	7.19591			4231.77	0.799546			4242.07	0.899489
4247.35	5.79671			4257.64	0.699602			4267.94	0.599659
4273.21	6.39636			4283.51	0.699602			4293.8	1.49915
4299.08	5.59682			4309.37	0.399773			4319.67	0.599659
4324.94	5.79671			4335.24	0.899489			4345.54	1.09937
4350.81	8.59511			4361.11	1.39921			4371.4	1.39921
4376.68	6.79614			4386.97	0.599659			4397.27	1.09937
4402.54	7.59568			4412.84	0.699602			4423.14	0.999432
4428.41	6.39636			4438.7	0.599659			4449	0.899489
4454.27	5.59682			4464.57	0.499716			4474.87	1.09937
4480.14	5.39693			4490.44	0.29983			4500.73	1.49915
4506.01	6.19648			4516.3	0.599659			4526.6	0.799546
4531.87	4.19761			4542.17	0.799546			4552.47	0.699602
4557.74	3.79784			4568.04	0.599659			4578.33	1.09937
4583.61	4.79727			4593.9	0.699602			4604.2	1.09937
4609.47	7.3958			4619.77	0.699602			4630.06	0.599659
4635.34	4.99716			4645.64	0.999432			4655.93	0.399773
4661.2	3.99773			4671.5	0.699602			4681.8	0.699602
4687.07	3.39807			4697.37	0.999432			4707.66	0.699602
4712.94	6.79614			4723.23	0.599659			4733.53	0.699602
4738.8	3.59795			4749.1	0.0999432			4759.4	0.499716
4764.67	3.79784			4774.97	0.599659			4785.26	0.699602
4790.54	2.59852			4800.83	0.699602			4811.13	0.29983
4816.4	2.9983			4826.7	0.499716			4836.99	0.499716
4842.27	3.39807			4852.56	0.499716			4862.86	0.699602
4868.14	3.79784			4878.43	0			4888.73	0.699602
4894	4.19761			4904.3	0.29983			4914.59	0.199886
4919.87	2.79841			4930.16	0.599659			4940.46	0.599659
4945.73	2.19875			4956.03	0.399773			4966.33	0.799546
4971.6	4.3975			4981.9	0.399773			4992.19	0.799546
4997.47	2.59852			5007.76	0.499716			5018.06	0
5023.33	2.9983			5033.63	0.699602			5043.93	0.399773
5049.2	2.19875			5059.5	0.29983			5069.79	0.699602
5075.07	3.79784			5085.36	0.199886			5095.66	0.499716
5100.93	4.19761			5111.23	0.599659			5121.52	0.599659
5126.8	3.19818			5137.1	0.499716			5147.39	0.29983
5152.66	3.39807			5162.96	0.499716			5173.26	0.199886
5178.53	3.39807			5188.83	0.699602			5199.12	0.499716
5204.4	2.19875			5214.69	0.29983			5224.99	0.399773
5230.26	1.99886			5240.56	0.499716			5250.86	0.29983
5256.13	1.99886			5266.43	0.499716			5276.72	0.599659
5282	1.79898			5292.29	0.599659			5302.59	0.399773
5307.86	2.19875			5318.16	0.199886			5328.45	0.499716
5333.73	4.59739			5344.02	0.499716			5354.32	0.599659
5359.6	2.19875			5369.89	0.29983			5380.19	0.29983
5385.46	2.19875			5395.76	0.29983			5406.05	0.399773
5411.33	1.99886			5421.62	0.199886			5431.92	0.29983
5437.19	3.59795			5447.49	0.499716			5457.79	0.199886
5463.06	2.39864			5473.36	0.0999432			5483.65	0.399773
5488.93	1.79898			5499.22	0.399773			5509.52	0.399773
5514.79	1.59909			5525.09	0.199886			5535.39	0.0999432
5540.66	2.9983			5550.95	0.199886			5561.25	0.29983
5566.52	2.19875			5576.82	0.199886			5587.12	0.599659
5592.39	1.99886			5602.69	0.199886			5612.98	0.29983
5618.26	1.99886			5628.55	0.0999432			5638.85	0.499716
5644.12	2.39864			5654.42	0.29983			5664.72	0.499716
5669.99	1.79898			5680.29	0.499716			5690.58	0.199886
5695.86	2.39864			5706.15	0.29983			5716.45	0.29983
5721.72	1.59909			5732.02	0.399773			5742.31	0.499716
5747.59	1.59909			5757.89	0.499716			5768.18	0.199886
5773.46	0.999432			5783.75	0			5794.05	0.599659
5799.32	0.999432			5809.62	0.199886			5819.91	0.399773
5825.19	1.99886			5835.48	0.29983			5845.78	0.0999432
5851.05	1.39921			5861.35	0.199886			5871.65	0.29983
5876.92	0.799546			5887.22	0.199886			5897.51	0.199886
5902.79	1.79898			5913.08	0.29983			5923.38	0.199886
5928.65	1.59909			5938.95	0.399773			5949.25	0.199886
5954.52	1.79898			5964.82	0.399773			5975.11	0.0999432
5980.39	0.999432			5990.68	0.199886			6000.98	0.199886
6006.25	1.59909			6016.55	0.29983			6026.84	0.199886
6032.12	0.999432			6042.41	0.199886			6052.71	0.0999432
6057.98	1.19932			6068.28	0.29983			6078.58	0
6083.85	1.19932			6094.15	0.0999432			6104.44	0.0999432
6109.72	1.19932			6120.01	0.0999432			6130.31	0
6135.58	0.199886			6145.88	0.0999432			6156.18	0.0999432
6161.45	1.39921			6171.75	0.399773			6182.04	0.199886
6187.32	0.999432			6197.61	0.0999432			6207.91	0.0999432
6213.18	0.599659			6223.48	0			6233.77	0.0999432
6239.05	1.39921			6249.35	0			6259.64	0.399773
6264.91	0.599659			6275.21	0.0999432			6285.51	0.0999432
6290.78	0.199886			6301.08	0.29983			6311.37	0.29983
6316.65	1.79898			6326.94	0.0999432			6337.24	0.499716
6342.51	1.79898			6352.81	0.0999432			6363.11	0.0999432
6368.38	0.199886			6378.68	0.0999432			6388.97	0
6394.25	0.599659			6404.54	0.199886			6414.84	0
6420.11	0.399773			6430.41	0			6440.7	0.199886
6445.98	0.999432			6456.27	0.199886			6466.57	0.399773
6471.85	0.399773			6482.14	0			6492.44	0
6497.71	0.599659			6508.01	0			6518.3	0
6523.58	0.799546			6533.87	0			6544.17	0.0999432
6549.44	1.39921			6559.74	0.0999432			6570.04	0
6575.31	0.999432			6585.61	0.0999432			6595.9	0.0999432
6601.18	0.199886			6611.47	0.0999432			6621.77	0
6627.04	0.199886			6637.34	0			6647.64	0.0999432
6652.91	0.399773			6663.2	0.0999432			6673.5	0.0999432
6678.77	0.199886			6689.07	0			6699.37	0.0999432
6704.64	1.39921			6714.94	0			6725.23	0.199886
6730.51	0.599659			6740.8	0.0999432			6751.1	0.199886
6756.37	0.399773			6766.67	0.0999432			6776.97	0
6782.24	0.999432			6792.54	0.0999432			6802.83	0.199886
6808.11	0			6818.4	0.0999432			6828.7	0
6833.97	0.799546			6844.27	0.199886			6854.57	0.0999432
6859.84	1.19932			6870.14	0			6880.43	0
6885.71	0.599659			6896	0.29983			6906.3	0.0999432
6911.57	0.799546			6921.87	0.199886			6932.16	0
6937.44	0.399773			6947.73	0.199886			6958.03	0.0999432
6963.31	0.799546			6973.6	0.199886			6983.9	0
6989.17	0.599659			6999.47	0			7009.76	0
7015.04	0.799546			7025.33	0			7035.63	0.0999432
7040.9	0.599659			7051.2	0.29983			7061.5	0.0999432
7066.77	0.999432			7077.07	0			7087.36	0.0999432
7092.64	0.399773			7102.93	0			7113.23	0
7118.5	0.399773			7128.8	0.0999432			7139.1	0
7144.37	0.399773			7154.66	0.0999432			7164.96	0.0999432
7170.23	0.199886			7180.53	0			7190.83	0
7196.1	0.599659			7206.4	0.0999432			7216.69	0.0999432
7221.97	0.999432			7232.26	0			7242.56	0.0999432
7247.83	0.199886			7258.13	0			7268.43	0.0999432
7273.7	0			7284	0.0999432			7294.29	0.199886
7299.57	0.199886			7309.86	0			7320.16	0
7325.43	0			7335.73	0			7346.02	0
7351.3	0.599659			7361.6	0			7371.89	0.0999432
7377.16	0.599659			7387.46	0.0999432			7397.76	0.0999432
7403.03	0			7413.33	0			7423.62	0.0999432
7428.9	0.399773			7439.19	0			7449.49	0.0999432
7454.76	0.399773			7465.06	0			7475.36	0
7480.63	0.599659			7490.93	0.199886			7501.22	0.29983
7506.5	0.799546			7516.79	0.199886			7527.09	0
7532.36	0.399773			7542.66	0.0999432			7552.95	0.199886
7558.23	0.199886			7568.52	0			7578.82	0
7584.1	0.399773			7594.39	0.0999432			7604.69	0.0999432
7609.96	0			7620.26	0			7630.55	0
7635.83	0.399773			7646.12	0			7656.42	0.0999432
7661.69	0.599659			7671.99	0			7682.29	0
7687.56	0.399773			7697.86	0.0999432			7708.15	0
7713.43	0.199886			7723.72	0.0999432			7734.02	0
7739.29	0.399773			7749.59	0			7759.89	0.199886
7765.16	0			7775.46	0			7785.75	0
7791.03	0.599659			7801.32	0			7811.62	0
7816.89	0			7827.19	0			7837.48	0.0999432
7842.76	0			7853.05	0			7863.35	0.0999432
7868.62	0.399773			7878.92	0			7889.22	0.0999432
7894.49	0			7904.79	0			7915.08	0
7920.36	0			7930.65	0.0999432			7940.95	0
7946.22	0.399773			7956.52	0			7966.82	0.0999432
7972.09	0			7982.39	0			7992.68	0
7997.96	0.399773			8008.25	0			8018.55	0
8023.82	0			8034.12	0			8044.41	0.0999432
8049.69	0.199886			8059.98	0			8070.28	0.0999432
8075.56	0			8085.85	0.0999432			8096.15	0
8101.42	0			8111.72	0.0999432			8122.01	0
8127.29	0			8137.58	0			8147.88	0.199886
8153.15	0.399773			8163.45	0.0999432			8173.75	0
8179.02	0.199886			8189.32	0.0999432			8199.61	0.199886
8204.89	0.399773			8215.18	0			8225.48	0.0999432
8230.75	0.399773			8241.05	0			8251.34	0
8256.62	0			8266.92	0			8277.21	0
8282.49	0.199886			8292.78	0.0999432			8303.08	0
8308.35	0.199886			8318.65	0			8328.94	0
8334.22	0.199886			8344.51	0			8354.81	0.0999432

[truncated: 4 more sheets: 20732-2_9.dp_ascii, 20732-2_10.dp_ascii, 20732-2_11.dp_ascii, 20732-2_12.dp_ascii]
