# Supplementary material for: Magnesium isotopes of the bulk solar wind from Genesis diamond‐like carbon films
Source: Meteorit Planet Sci. 2020 Jan 22;55(2):352–75. doi: 10.1111/maps.13439 (PMC7079557; doi:10.1111/maps.13439)
Supplement: Supplementary file 1 — Data S1. Data (both SRIM fits and Raw data) as separate MS Excel files. [file MAPS-55-352-s001.zip › maps13439-3146-sup-0001-supinfo/SRIM error calc.xlsx]

## Sheet: Sheet1
					b	db	a	da	c	dc	2ơ (‰) d25 from srim	2ơ (‰) d26 from srim	2ơ (‰) from dirt	2ơ (‰) d25 from imf	2ơ (‰) d26 from imf	1ơ (‰) d25	1ơ (‰) d26		An example showing that there can be multiple minimums when fitting SRIM to data. This is because there is both statistical scatter in the data and some small error in the SRIM approximation. Double checking a minimum by a second iterating from a different (Mg, depth, background) set is recommended.
				SW_2	1	0.045	0.127	0.01016	0.14	0.01148	11.6571	13.0951	0.5	2.5	5	5.9663	7.01303
				SW_3	1	0.0410936	0.127	0.00991793	0.14	0.010986	11.2072	12.4013	1.2	2.5	5	5.77261	6.71252		0.044029	0.0871037	0.0897478		old 6 (-2,-20)
SW_2	25/24	26/24		SW_5	1	0.033827	0.127	0.00892867	0.14	0.0125647	9.90843	13.4275	0.7	2.5	5	5.12145	7.17267		0.0437935	0.0873252	0.0869407		new 6 (-13.5,-29)
term 1	0.000103226	0.00013179		SW_6	1	0.0437935	0.127	0.0110903	0.14	0.0121717	12.4068	13.6287	0.8	2.5	5	6.34071	7.26946		-0.000235435	0.000221548	-0.00280712		diff in fit (new-old)
term 2	3.26612e-05	3.969e-05		SW_9	1	0.0433913	0.127	0.010557	0.14	0.010185	11.1711	11.916	0.7	2.5	5	5.73442	6.47072
err	0.0116571	0.0130951		SW_10	1	0.0439254	0.127	0.00967856	0.14	0.0102066	11.1711	11.916	0.8	2.5	5	5.73769	6.47362
				Ave error												5.77886	6.852
				Std Dev.												0.161936	0.142717
SW_3	25/24	26/24
term 1	9.83654e-05	0.000120693
term 2	2.72368e-05	3.30983e-05
err	0.0112072	0.0124013
SW_5	25/24	26/24
term 1	7.97211e-05	0.000157871
term 2	1.84559e-05	2.24276e-05
err	0.00990843	0.0134275
SW_6	25/24	26/24
term 1	0.000122995	0.00014815
term 2	3.09334e-05	3.75903e-05
err	0.0124068	0.0136287
SW_9	25/24	26/24
term 1	9.36745e-05	0.000104174
term 2	3.112e-05	3.7817e-05
err	0.0111711	0.011916
SW_10	25/24	26/24
term 1	9.36745e-05	0.000104174
term 2	3.112e-05	3.7817e-05
err	0.0111711	0.011916
