# Supplementary material for: Magnesium isotopes of the bulk solar wind from Genesis diamond‐like carbon films
Source: Meteorit Planet Sci. 2020 Jan 22;55(2):352–75. doi: 10.1111/maps.13439 (PMC7079557; doi:10.1111/maps.13439)
Supplement: Supplementary file 1 — Data S1. Data (both SRIM fits and Raw data) as separate MS Excel files. [file MAPS-55-352-s001.zip › maps13439-3146-sup-0001-supinfo/surf 2-3-20 for som.xlsx]

## Sheet: compare 2 10 and 3
	1.999			original 10	corrected 10			change 10 =	0.0169346		Normal values used by Mini:
			25/24	0.245361	0.24617	0.000808853		no correction for instantaneous			(25/24) =	0.12663
			26/24	0.257466	0.25827	0.000804865		sum(24)	sum(25)	sum(26)	(26/24) =	0.13932
	standard 25/26 =		0.976209	-69.687				83854.6	20574.6	21589.7	0.952985	1.04933
				-69.5289				567.394	71.849	79.0493
				-0.158102				83287.3	20502.8	21510.6	0.953147	1.04916
	total 2	33505			total 2	33643.6		567.394
	sw 10				sw 2
	depth	[c/s]			depth	[c/s]		dif 10-2 30 to 100
0.128227	1.28227	407.968		0.12465	1.2465	1621.28
0.75712	7.5712	109.138		0.735998	7.35998	236.466
1.38601	13.8601	77.356		1.34735	13.4735	99.1436
2.01491	20.1491	70.1601		1.9587	19.587	58.9665
2.6438	26.438	68.1613		2.57004	25.7004	47.7728
3.27269	32.7269	84.1522		3.18139	31.8139	39.5775		44.5747
3.90158	39.0158	88.9494		3.79274	37.9274	49.172		39.7774
4.53047	45.3047	86.3509		4.40409	44.0409	54.9688		31.3822
5.15937	51.5937	98.1442		5.01544	50.1544	58.3668		39.7774
5.78826	57.8826	103.141		5.62679	56.2679	67.1618		35.9796
6.41715	64.1715	101.142		6.23813	62.3813	70.1601		30.9824
7.04605	70.4605	91.1482		6.84948	68.4948	76.1567		14.9915
7.67494	76.7494	93.5468		7.46083	74.6083	78.3555		15.1914
8.30383	83.0383	101.342		8.07218	80.7218	85.3515		15.9909
8.93272	89.3272	105.74		8.68353	86.8353	92.3475		13.3924
9.56162	95.6162	102.342		9.29488	92.9488	101.342		0.9994
10.1905	101.905	107.339		9.90623	99.0623	106.539		0.7996
10.8194	108.194	118.932		10.5176	105.176	113.535
11.4483	114.483	125.329		11.1289	111.289	121.531
12.0772	120.772	122.53		11.7403	117.403	128.127
12.7061	127.061	134.124		12.3516	123.516	139.121
13.335	133.35	137.722		12.963	129.63	143.119
13.9639	139.639	144.718		13.5743	135.743	151.314
14.5928	145.928	147.116		14.1857	141.857	154.712
15.2217	152.217	159.11		14.797	147.97	163.307
15.8505	158.505	181.897		15.4084	154.084	170.103
16.4794	164.794	169.304		16.0197	160.197	180.497
17.1083	171.083	172.702		16.6311	166.311	175.7
17.7372	177.372	175.5		17.2424	172.424	186.894
18.3661	183.661	177.699		17.8538	178.538	203.684
18.995	189.95	189.892		18.4651	184.651	183.296
19.6239	196.239	189.892		19.0765	190.765	202.685
20.2528	202.528	198.687		19.6878	196.878	195.889
20.8817	208.817	193.49		20.2992	202.992	201.286
21.5106	215.106	203.484		20.9105	209.105	206.083
22.1395	221.395	194.09		21.5218	215.218	195.289
22.7684	227.684	195.689		22.1332	221.332	213.479
23.3973	233.973	196.888		22.7445	227.445	205.483
24.0262	240.262	193.89		23.3559	233.559	207.882
24.655	246.55	203.085		23.9672	239.672	220.275
25.2839	252.839	194.489		24.5786	245.786	199.686
25.9128	259.128	202.285		25.1899	251.899	207.682
26.5417	265.417	204.084		25.8013	258.013	212.279
27.1706	271.706	197.288		26.4126	264.126	198.687
27.7995	277.995	200.486		27.024	270.24	198.487
28.4284	284.284	197.887		27.6353	276.353	207.682
29.0573	290.573	201.486		28.2467	282.467	208.282
29.6862	296.862	180.298		28.858	288.58	204.484
30.3151	303.151	194.489		29.4694	294.694	209.281
30.944	309.44	192.491		30.0807	300.807	195.689
31.5729	315.729	196.488		30.6921	306.921	204.084
32.2017	322.017	191.691		31.3034	313.034	187.893
32.8307	328.307	186.494		31.9148	319.148	200.086
33.4595	334.595	187.893		32.5261	325.261	200.686
34.0884	340.884	174.301		33.1375	331.375	194.489
34.7173	347.173	179.298		33.7488	337.488	182.696
35.3462	353.462	175.9		34.3602	343.602	186.694
35.9751	359.751	172.502		34.9715	349.715	191.091
36.604	366.04	174.501		35.5829	355.829	179.498
37.2329	372.329	159.509		36.1942	361.942	173.901
37.8618	378.618	166.106		36.8056	368.056	177.499
38.4907	384.907	164.107		37.4169	374.169	165.706
39.1196	391.196	164.506		38.0283	380.283	179.298
39.7485	397.485	146.317		38.6396	386.396	166.305
40.3774	403.774	157.111		39.251	392.51	164.307
41.0062	410.062	153.513		39.8623	398.623	162.508
41.6352	416.352	156.311		40.4737	404.737	153.113
42.264	422.64	133.924		41.085	410.85	154.512
42.8929	428.929	137.322		41.6963	416.963	154.112
43.5218	435.218	137.122		42.3077	423.077	142.919
44.1507	441.507	149.315		42.919	429.19	143.518
44.7796	447.796	147.316		43.5304	435.304	138.721
45.4085	454.085	139.521		44.1417	441.417	141.32
46.0374	460.374	123.73		44.7531	447.531	133.924
46.6663	466.663	131.925		45.3644	453.644	127.328
47.2952	472.952	130.326		45.9758	459.758	133.324
47.9241	479.241	136.922		46.5871	465.871	126.728
48.553	485.53	112.936		47.1985	471.985	119.332
49.1819	491.819	98.1442		47.8098	478.098	122.131
49.8107	498.107	119.932		48.4212	484.212	128.327
50.4397	504.397	121.931		49.0325	490.325	115.135
51.0685	510.685	115.534		49.6439	496.439	115.934
51.6974	516.974	112.336		50.2552	502.552	117.333
52.3263	523.263	106.939		50.8666	508.666	114.935
52.9552	529.552	107.539		51.4779	514.779	106.539
53.5841	535.841	104.141		52.0893	520.893	107.739
54.213	542.13	95.9455		52.7006	527.006	99.5434
54.8419	548.419	93.7467		53.312	533.12	99.9432
55.4708	554.708	94.946		53.9233	539.233	95.3458
56.0997	560.997	96.1453		54.5347	545.347	93.5468
56.7286	567.286	97.5446		55.146	551.46	91.7478
57.3575	573.575	90.9483		55.7574	557.574	96.745
57.9864	579.864	95.3458		56.3687	563.687	89.9489
58.6152	586.152	86.3509		56.9801	569.801	82.5531
59.2442	592.442	89.749		57.5914	575.914	79.9545
59.873	598.73	84.3521		58.2028	582.028	88.1499
60.5019	605.019	83.7524		58.8141	588.141	91.7478
61.1308	611.308	77.9557		59.4255	594.255	80.5542
61.7597	617.597	83.1527		60.0368	600.368	80.3543
62.3886	623.886	75.9568		60.6482	606.482	80.1544
63.0175	630.175	70.1601		61.2595	612.595	71.1595
63.6464	636.464	75.1573		61.8709	618.709	73.958
64.2753	642.753	71.1595		62.4822	624.822	65.5627
64.9042	649.042	72.159		63.0935	630.935	72.159
65.5331	655.331	71.3594		63.7049	637.049	68.561
66.162	661.62	66.5622		64.3162	643.162	63.9636
66.7909	667.909	64.7632		64.9276	649.276	62.3646
67.4197	674.197	59.1664		65.5389	655.389	63.7638
68.0487	680.487	62.5644		66.1503	661.503	62.9642
68.6775	686.775	55.7683		66.7616	667.616	62.3646
69.3064	693.064	59.1664		67.373	673.73	60.5656
69.9353	699.353	55.9682		67.9843	679.843	55.5684
70.5642	705.642	61.3651		68.5957	685.957	49.3719
71.1931	711.931	58.7666		69.207	692.07	51.5707
71.822	718.22	52.9699		69.8184	698.184	55.3685
72.4509	724.509	53.7694		70.4297	704.297	54.7689
73.0798	730.798	51.1709		71.0411	710.411	51.5707
73.7087	737.087	51.3708		71.6524	716.524	42.3759
74.3376	743.376	48.1726		72.2638	722.638	45.3742
74.9665	749.665	46.7734		72.8751	728.751	48.7723
75.5954	755.954	46.9733		73.4865	734.865	41.1766
76.2242	762.242	46.9733		74.0978	740.978	42.3759
76.8532	768.532	46.7734		74.7092	747.092	44.3748
77.482	774.82	42.3759		75.3205	753.205	39.5775
78.1109	781.109	44.7745		75.9319	759.319	42.5758
78.7398	787.398	41.1766		76.5432	765.432	35.3799
79.3687	793.687	38.5781		77.1546	771.546	43.3753
79.9976	799.976	38.5781		77.7659	777.659	37.9784
80.6265	806.265	36.1794		78.3773	783.773	38.3782
81.2554	812.554	40.1772		78.9886	789.886	40.9767
81.8843	818.843	38.3782		79.6	796	37.9784
82.5132	825.132	36.1794		80.2113	802.113	37.5786
83.1421	831.421	35.9796		80.8227	808.227	35.3799
83.771	837.71	30.3827		81.434	814.34	38.3782
84.3999	843.999	33.381		82.0453	820.453	34.1806
85.0287	850.287	40.377		82.6567	826.567	31.9818
85.6576	856.576	31.3822		83.2681	832.681	30.1828
86.2865	862.865	33.1811		83.8794	838.794	35.9796
86.9154	869.154	30.7825		84.4907	844.907	29.983
87.5443	875.443	30.3827		85.1021	851.021	29.5832
88.1732	881.732	31.9818		85.7134	857.134	27.7842
88.8021	888.021	23.7865		86.3248	863.248	30.1828
89.431	894.31	28.3839		86.9361	869.361	29.3833
90.0599	900.599	27.9841		87.5475	875.475	23.3867
90.6888	906.888	29.5832		88.1588	881.588	23.5866
91.3177	913.177	29.1834		88.7702	887.702	23.7865
91.9466	919.466	25.3856		89.3815	893.815	24.7859
92.5755	925.755	24.1863		89.9929	899.929	21.9875
93.2044	932.044	25.9852		90.6042	906.042	19.7888
93.8332	938.332	27.7842		91.2156	912.156	22.9869
94.4621	944.621	19.5889		91.8269	918.269	23.3867
95.091	950.91	22.5872		92.4383	924.383	24.7859
95.7199	957.199	22.7871		93.0496	930.496	21.7876
96.3488	963.488	23.3867		93.661	936.61	17.7899
96.9777	969.777	20.7882		94.2723	942.723	18.7893
97.6066	976.066	18.9892		94.8837	948.837	21.188
98.2355	982.355	17.9898		95.495	954.95	21.3878
98.8644	988.644	18.1897		96.1064	961.064	18.5894
99.4933	994.933	23.1868		96.7177	967.177	18.3895
100.122	1001.22	18.1897		97.3291	973.291	16.5906
100.751	1007.51	19.389		97.9404	979.404	17.59
101.38	1013.8	20.1885		98.5518	985.518	20.3884
102.009	1020.09	14.9915		99.1631	991.631	16.3907
102.638	1026.38	17.1902		99.7745	997.745	19.5889
103.267	1032.67	16.3907		100.386	1003.86	16.3907
103.896	1038.96	16.5906		100.997	1009.97	16.3907
104.524	1045.24	18.7893		101.608	1016.08	14.1919
105.153	1051.53	18.1897		102.22	1022.2	13.7922
105.782	1057.82	14.9915		102.831	1028.31	13.1925
106.411	1064.11	14.3918		103.443	1034.43	12.393
107.04	1070.4	15.9909		104.054	1040.54	14.7916
107.669	1076.69	15.791		104.665	1046.65	13.9921
108.298	1082.98	12.393		105.277	1052.77	14.7916
108.927	1089.27	13.3924		105.888	1058.88	15.3912
109.556	1095.56	10.9938		106.499	1064.99	13.9921
110.184	1101.84	11.5934		107.111	1071.11	10.3941
110.813	1108.13	14.9915		107.722	1077.22	12.1931
111.442	1114.42	13.5923		108.333	1083.33	11.1936
112.071	1120.71	9.79443		108.945	1089.45	11.9932
112.7	1127	12.1931		109.556	1095.56	11.3935
113.329	1133.29	12.393		110.167	1101.67	8.59511
113.958	1139.58	12.1931		110.779	1107.79	12.7927
114.587	1145.87	10.3941		111.39	1113.9	9.99432
115.216	1152.16	11.1936		112.001	1120.01	9.99432
115.844	1158.44	10.7939		112.613	1126.13	13.3924
116.473	1164.73	11.1936		113.224	1132.24	11.9932
117.102	1171.02	9.59455		113.835	1138.35	6.59625
117.731	1177.31	11.5934		114.447	1144.47	9.19477
118.36	1183.6	9.79443		115.058	1150.58	9.59455
118.989	1189.89	8.795		115.67	1156.7	9.79443
119.618	1196.18	9.19477		116.281	1162.81	6.79614
120.247	1202.47	10.1942		116.892	1168.92	8.19534
120.876	1208.76	7.59568		117.504	1175.04	8.59511
121.505	1215.05	6.79614		118.115	1181.15	6.19648
122.133	1221.33	10.1942		118.726	1187.26	7.59568
122.762	1227.62	9.79443		119.338	1193.38	8.795
123.391	1233.91	8.59511		119.949	1199.49	7.79557
124.02	1240.2	9.19477		120.56	1205.6	6.99602
124.649	1246.49	6.79614		121.172	1211.72	6.79614
125.278	1252.78	5.19705		121.783	1217.83	7.3958
125.907	1259.07	5.99659		122.394	1223.94	5.19705
126.536	1265.36	7.19591		123.006	1230.06	6.99602
127.165	1271.65	8.59511		123.617	1236.17	5.99659
127.793	1277.93	6.79614		124.228	1242.28	6.79614
128.422	1284.22	6.59625		124.84	1248.4	5.99659
129.051	1290.51	5.59682		125.451	1254.51	4.3975
129.68	1296.8	5.19705		126.062	1260.62	6.39636
130.309	1303.09	7.79557		126.674	1266.74	5.59682
130.938	1309.38	7.79557		127.285	1272.85	6.19648
131.567	1315.67	5.39693		127.897	1278.97	4.3975
132.196	1321.96	4.99716		128.508	1285.08	3.59795
132.825	1328.25	7.3958		129.119	1291.19	4.3975
133.453	1334.53	3.79784		129.731	1297.31	4.59739
134.082	1340.82	6.59625		130.342	1303.42	4.19761
134.711	1347.11	4.99716		130.953	1309.53	4.59739
135.34	1353.4	3.59795		131.565	1315.65	4.59739
135.969	1359.69	4.99716		132.176	1321.76	5.99659
136.598	1365.98	4.19761		132.787	1327.87	4.99716
137.227	1372.27	4.19761		133.399	1333.99	4.19761
137.856	1378.56	3.19818		134.01	1340.1	2.59852
138.485	1384.85	4.19761		134.621	1346.21	4.19761
139.114	1391.14	3.39807		135.233	1352.33	6.39636
139.742	1397.42	2.9983		135.844	1358.44	2.79841
140.371	1403.71	2.79841		136.455	1364.55	5.39693
141	1410	3.19818		137.067	1370.67	1.79898
141.629	1416.29	3.59795		137.678	1376.78	1.39921
142.258	1422.58	4.19761		138.289	1382.89	3.99773
142.887	1428.87	4.99716		138.901	1389.01	4.3975
143.516	1435.16	3.99773		139.512	1395.12	3.19818
144.145	1441.45	3.59795		140.123	1401.23	2.39864
144.774	1447.74	1.19932		140.735	1407.35	2.79841
145.402	1454.02	2.9983		141.346	1413.46	2.39864
146.031	1460.31	2.39864		141.958	1419.58	2.19875
146.66	1466.6	2.19875		142.569	1425.69	2.79841
147.289	1472.89	1.59909		143.18	1431.8	2.79841
147.918	1479.18	2.9983		143.792	1437.92	2.79841
148.547	1485.47	2.9983		144.403	1444.03	1.59909
149.176	1491.76	2.19875		145.014	1450.14	1.19932
149.805	1498.05	1.99886		145.626	1456.26	2.39864
150.434	1504.34	1.39921		146.237	1462.37	2.19875
151.062	1510.62	2.39864		146.848	1468.48	2.19875
151.691	1516.91	2.19875		147.46	1474.6	1.99886
152.32	1523.2	0.599659		148.071	1480.71	2.59852
152.949	1529.49	3.59795		148.682	1486.82	2.79841
153.578	1535.78	2.79841		149.294	1492.94	1.79898
154.207	1542.07	1.79898		149.905	1499.05	2.59852
154.836	1548.36	2.19875		150.516	1505.16	1.19932
155.465	1554.65	0.999432		151.128	1511.28	2.79841
156.094	1560.94	1.79898		151.739	1517.39	0.799546
156.723	1567.23	1.19932		152.35	1523.5	0.999432
157.351	1573.51	2.19875		152.962	1529.62	1.39921
157.98	1579.8	2.79841		153.573	1535.73	1.79898
158.609	1586.09	2.19875		154.184	1541.84	1.39921
159.238	1592.38	0.999432		154.796	1547.96	0.999432
159.867	1598.67	1.99886		155.407	1554.07	1.19932
160.496	1604.96	1.59909		156.019	1560.19	0.999432
161.125	1611.25	2.59852		156.63	1566.3	0.799546
161.754	1617.54	1.39921		157.241	1572.41	0.999432
162.383	1623.83	0.799546		157.853	1578.53	0.799546
163.011	1630.11	1.79898		158.464	1584.64	0.399773
163.64	1636.4	1.99886		159.075	1590.75	2.39864
164.269	1642.69	0.999432		159.687	1596.87	0.599659
164.898	1648.98	0.999432		160.298	1602.98	1.99886
165.527	1655.27	1.79898		160.909	1609.09	0.999432
166.156	1661.56	1.19932		161.521	1615.21	1.79898
166.785	1667.85	0.599659		162.132	1621.32	0.999432
167.414	1674.14	0.399773		162.743	1627.43	1.99886
168.043	1680.43	0.999432		163.355	1633.55	1.79898
168.671	1686.71	0.599659		163.966	1639.66	1.19932
169.3	1693	0.799546		164.577	1645.77	0.799546
169.929	1699.29	1.59909		165.189	1651.89	0.399773
170.558	1705.58	1.39921		165.8	1658	0.999432
171.187	1711.87	0.399773		166.411	1664.11	1.39921
171.816	1718.16	0.999432		167.023	1670.23	0.999432
172.445	1724.45	1.39921		167.634	1676.34	0.799546
173.074	1730.74	1.19932		168.245	1682.45	0.999432
173.703	1737.03	0.999432		168.857	1688.57	1.39921
174.332	1743.32	1.39921		169.468	1694.68	1.19932
174.96	1749.6	0.799546		170.08	1700.8	1.19932
175.589	1755.89	0.799546		170.691	1706.91	1.39921
176.218	1762.18	0.999432		171.302	1713.02	1.19932
176.847	1768.47	1.39921		171.914	1719.14	1.19932
177.476	1774.76	0.199886		172.525	1725.25	1.59909
178.105	1781.05	0.999432		173.136	1731.36	1.19932
178.734	1787.34	0.999432		173.748	1737.48	0.799546
179.363	1793.63	0.999432		174.359	1743.59	0.999432
179.992	1799.92	0.999432		174.97	1749.7	1.39921
180.62	1806.2	1.79898		175.582	1755.82	0.999432
181.249	1812.49	0.999432		176.193	1761.93	0.999432
				176.804	1768.04	0.599659
				177.416	1774.16	1.39921
				178.027	1780.27	0.599659
				178.638	1786.38	0.599659
				179.25	1792.5	1.19932
				179.861	1798.61	0.199886
				180.472	1804.72	0.999432
				181.084	1810.84	0.999432
				181.695	1816.95	0.799546
				182.307	1823.07	1.59909
				182.918	1829.18	0.999432
				183.529	1835.29	0.999432
				184.141	1841.41	0.999432
				184.752	1847.52	0.999432
				185.363	1853.63	0.599659
				185.975	1859.75	1.19932
				186.586	1865.86	0.999432
				187.197	1871.97	0.799546
				187.809	1878.09	0.199886
				188.42	1884.2	0.799546
				189.031	1890.31	1.19932
				189.643	1896.43	0.799546
				190.254	1902.54	0.999432
				190.865	1908.65	0.799546
				191.477	1914.77	0.999432
				192.088	1920.88	0.799546
				192.699	1926.99	0.999432
				193.311	1933.11	0.799546
				193.922	1939.22	1.19932
				194.533	1945.33	0.599659
				195.145	1951.45	0.199886
				195.756	1957.56	0.399773
				196.368	1963.68	0.599659
				196.979	1969.79	0.199886
				197.59	1975.9	0.399773
				198.202	1982.02	0.799546
				198.813	1988.13	1.19932
				199.424	1994.24	0.999432
				200.036	2000.36	0.999432
				200.647	2006.47	0.199886
				201.258	2012.58	0.799546
				201.87	2018.7	0.599659
				202.481	2024.81	0.199886
				203.092	2030.92	0.199886
				203.704	2037.04	0.399773
				204.315	2043.15	0.399773
				204.926	2049.26	1.39921
				205.538	2055.38	0.799546
				206.149	2061.49	0.199886
				206.76	2067.6	0.799546
				207.372	2073.72	0.599659
				207.983	2079.83	1.39921
				208.594	2085.94	0.199886
				209.206	2092.06	0.599659
				209.817	2098.17	0.399773
				210.429	2104.29	0.799546
				211.04	2110.4	0.999432
				211.651	2116.51	0.199886
				212.263	2122.63	0.399773
				212.874	2128.74	1.19932
				213.485	2134.85	0.399773
				214.097	2140.97	0.399773

## Sheet: explanation
	This workbook is the working copy that was used to demonstrate that
	the "dirt" calculated by SRIM for SW_2, SW_3, SW_10
	has a shape very similar to that of standards at the same density and sputtering rate.

## Sheet: 20732-2 SW_2
	carbon ave	20943.6											0.0554657																	2017 distribution from Chad			5e-07
		24Mg					2.54313	2.32981	0.0838798				0.106953																	Depth (A)	Depth	24Mg into 906G 3.0g/cc CC=0.6	scaled
		points			add	subtract	4.90385	4.69053	0.0434999		STD_7		0.271995				1													0	0	5	2.5e-06
depth(nm)	depth(A)	[c/s]		contam at SW_2 depth	shape if contaminated	shape if contaminated	integral sw_2	integral SW_2-contam		depth(nm)	24 depth	24Mg/C surface contam	integral			depth(A)	SW_2 cont removed													1	10	13	6.5e-06
0.12465	1.2465	1621.28	0.0774116	0.00354799	0.0809596	0.0738636	0.0964933	0.0920708		0.181087	1.81087	0.00344757	0.00624311		0.12465	1.2465	0.0738636													2	20	80	4e-05
0.735998	7.35998	236.466	0.0112906	0.0024602	0.0137508	0.00883039	0.0690249	0.0539845		0.861686	8.61686	0.00223656	0.015222		0.735998	7.35998	0.00883039													3	30	309	0.0001545
1.34735	13.4735	99.1436	0.00473384	0.00190287	0.00663671	0.00283097	0.0289403	0.0173071		1.54228	15.4228	0.00176894	0.0120394		1.34735	13.4735	0.00283097													4	40	767	0.0003835
1.9587	19.587	58.9665	0.00281549	0.00183712	0.00465261	0.000978371	0.0172125	0.00598126		2.22288	22.2288	0.00188037	0.0127978		1.9587	19.587	0.000978371													5	50	1533	0.0007665
2.57004	25.7004	47.7728	0.00228102	0.00196972	0.00425074	0.000311304	0.013945	0.00190315		2.90348	29.0348	0.00205553	0.0139899		2.57004	25.7004	0.000311304													6	60	2483	0.0012415
3.18139	31.8139	39.5775	0.00188972	0.00209422	0.00398394	-0.000204505	0.0115528	-0.00125024		3.58408	35.8408	0.00215028	0.0146348		3.18139	31.8139	-0.000204505													7	70	3570	0.001785
3.79274	37.9274	49.172	0.00234783	0.00204744	0.00439528	0.000300388	0.0143534	0.00183641		4.26468	42.6468	0.00181485	0.0123518		3.79274	37.9274	0.000300388													8	80	4752	0.002376
4.40409	44.0409	54.9688	0.00262461	0.00184505	0.00446966	0.000779558	0.0160455	0.00476581		4.94528	49.4528	0.00196228	0.0133553		4.40409	44.0409	0.000779558													9	90	6158	0.003079
5.01544	50.1544	58.3668	0.00278686	0.00193164	0.0047185	0.000855218	0.0170374	0.00522836		5.62587	56.2587	0.00166503	0.0113321		5.01544	50.1544	0.000855218													10	100	7437	0.0037185
5.62679	56.2679	67.1618	0.0032068	0.00166506	0.00487185	0.00154174	0.0196047	0.00942539		6.30647	63.0647	0.00168899	0.0114952		5.62679	56.2679	0.00154174													11	110	8721	0.0043605
6.23813	62.3813	70.1601	0.00334996	0.00168658	0.00503654	0.00166337	0.0204799	0.010169		6.98707	69.8707	0.00128188	0.00872449		6.23813	62.3813	0.00166337													12	120	10283	0.0051415
6.84948	68.4948	76.1567	0.00363628	0.00136418	0.00500046	0.00227209	0.0222303	0.0138904		7.66767	76.6767	0.0012479	0.00849319		6.84948	68.4948	0.00227209													13	130	11849	0.0059245
7.46083	74.6083	78.3555	0.00374126	0.00125823	0.00499949	0.00248303	0.0228722	0.01518		8.34827	83.4827	0.00133174	0.00906382		7.46083	74.6083	0.00248303													14	140	13207	0.0066035
8.07218	80.7218	85.3515	0.0040753	0.00129773	0.00537304	0.00277757	0.0249143	0.0169806		9.02887	90.2887	0.00128497	0.00874551		8.07218	80.7218	0.00277757													15	150	14154	0.007077
8.68353	86.8353	92.3475	0.00440934	0.0013087	0.00571805	0.00310064	0.0269564	0.0189557		9.70947	97.0947	0.00123156	0.00838197		8.68353	86.8353	0.00310064													16	160	15522	0.007761
9.29488	92.9488	101.342	0.00483883	0.0012641	0.00610292	0.00357473	0.0295821	0.0218541		10.3901	103.901	0.00104791	0.00713203		9.29488	92.9488	0.00357473													17	170	16510	0.008255
9.90623	99.0623	106.539	0.00508697	0.00117847	0.00626543	0.0039085	0.0310991	0.0238946		11.0707	110.707	0.000994292	0.00676713		9.90623	99.0623	0.0039085													18	180	17372	0.008686
10.5176	105.176	113.535	0.00542101	0.00103786	0.00645887	0.00438315	0.0331413	0.0267963		11.7513	117.513	0.00103241	0.00702655		10.5176	105.176	0.00438315													19	190	18262	0.009131
11.1289	111.289	121.531	0.00580277	0.000997555	0.00680033	0.00480522	0.0354752	0.0293766		12.4319	124.319	0.000926638	0.00630669		11.1289	111.289	0.00480522													20	200	18349	0.0091745
11.7403	117.403	128.127	0.00611773	0.00103179	0.00714952	0.00508593	0.0374007	0.0310928		13.1125	131.125	0.000935662	0.0063681		11.7403	117.403	0.00508593													21	210	18701	0.0093505
12.3516	123.516	139.121	0.00664265	0.000939108	0.00758175	0.00570354	0.0406097	0.0348685		13.7931	137.931	0.000735604	0.00500651		12.3516	123.516	0.00570354													22	220	19655	0.0098275
12.963	129.63	143.119	0.00683353	0.00093368	0.00776721	0.00589985	0.0417766	0.0360686		14.4737	144.737	0.000650421	0.00442676		12.963	129.63	0.00589985													23	230	19874	0.009937
13.5743	135.743	151.314	0.00722483	0.000799901	0.00802473	0.00642493	0.0441689	0.0392788		15.1543	151.543	0.000640525	0.0043594		13.5743	135.743	0.00642493													24	240	20037	0.0100185
14.1857	141.857	154.712	0.00738708	0.000686465	0.00807355	0.00670062	0.0451609	0.0409642		15.8348	158.348	0.000654591	0.00445513		14.1857	141.857	0.00670062													25	250	19938	0.009969
14.797	147.97	163.307	0.00779748	0.000645719	0.0084432	0.00715176	0.0476698	0.0437222		16.5154	165.154	0.00050358	0.00342736		14.797	147.97	0.00715176													26	260	19840	0.00992
15.4084	154.084	170.103	0.00812197	0.000645777	0.00876775	0.00747619	0.0496536	0.0457056		17.196	171.96	0.000568903	0.00387195		15.4084	154.084	0.00747619													27	270	19561	0.0097805
16.0197	160.197	180.497	0.00861826	0.000613574	0.00923184	0.00800469	0.0526875	0.0489365		17.8766	178.766	0.000479895	0.00326615		16.0197	160.197	0.00800469													28	280	19365	0.0096825
16.6311	166.311	175.7	0.0083892	0.000514676	0.00890388	0.00787453	0.0512872	0.0481407		18.5572	185.572	0.000638949	0.00434868		16.6311	166.311	0.00787453													29	290	19088	0.009544
17.2424	172.424	186.894	0.00892367	0.00056284	0.00948651	0.00836083	0.0545548	0.0511139		19.2378	192.378	0.000351191	0.0023902		17.2424	172.424	0.00836083													30	300	18670	0.009335
17.8538	178.538	203.684	0.00972537	0.000482888	0.0102083	0.00924248	0.0594559	0.0565038		19.9184	199.184	0.000329144	0.00224015		17.8538	178.538	0.00924248													31	310	18292	0.009146
18.4651	184.651	183.296	0.00875188	0.000617417	0.00936929	0.00813446	0.0535045	0.0497299		20.599	205.99	0.000367292	0.00249978		18.4651	184.651	0.00813446													32	320	18095	0.0090475
19.0765	190.765	202.685	0.00967765	0.000419425	0.0100971	0.00925822	0.0591642	0.0566001		21.2796	212.796	0.000359577	0.00244727		19.0765	190.765	0.00925822													33	330	17537	0.0087685
19.6878	196.878	195.889	0.00935315	0.000336615	0.00968977	0.00901654	0.0571804	0.0551225		21.9602	219.602	0.000312812	0.002129		19.6878	196.878	0.00901654													34	340	17021	0.0085105
20.2992	202.992	201.286	0.00961084	0.000350483	0.00996132	0.00926036	0.0587557	0.056613		22.6408	226.408	0.000232512	0.00158247		20.2992	202.992	0.00926036													35	350	17059	0.0085295
20.9105	209.105	206.083	0.0098399	0.000363761	0.0102037	0.00947614	0.060156	0.0579322		23.3214	233.214	0.000298578	0.00203211		20.9105	209.105	0.00947614													36	360	16488	0.008244
21.5218	215.218	195.289	0.00932452	0.000342934	0.00966745	0.00898159	0.0570054	0.0549088		24.002	240.02	0.000235669	0.00160397		21.5218	215.218	0.00898159													37	370	15893	0.0079465
22.1332	221.332	213.479	0.010193	0.000292405	0.0104854	0.00990062	0.062315	0.0605274		24.6826	246.826	0.000240629	0.00163772		22.1332	221.332	0.00990062													38	380	15442	0.007721
22.7445	227.445	205.483	0.00981127	0.000242579	0.0100538	0.00956869	0.0599811	0.0584981		25.3632	253.632	0.000102645	0.000698601		22.7445	227.445	0.00956869													39	390	15029	0.0075145
23.3559	233.559	207.882	0.00992579	0.000295392	0.0102212	0.0096304	0.0606811	0.0588752		26.0438	260.438	0.000224895	0.00153064		23.3559	233.559	0.0096304													40	400	14705	0.0073525
23.9672	239.672	220.275	0.0105175	0.000238884	0.0107564	0.0102786	0.0642983	0.0628379		26.7244	267.244	7.25736e-05	0.000493929		23.9672	239.672	0.0102786													41	410	14471	0.0072355
24.5786	245.786	199.686	0.00953449	0.00023987	0.00977436	0.00929462	0.0582894	0.056823		27.405	274.05	0.000197917	0.00134701		24.5786	245.786	0.00929462													42	420	13994	0.006997
25.1899	251.899	207.682	0.00991625	0.000137776	0.010054	0.00977848	0.0606234	0.0597811		28.0856	280.856	0.000170872	0.00116296		25.1899	251.899	0.00977848													43	430	13479	0.0067395
25.8013	258.013	212.279	0.0101358	0.000181329	0.0103171	0.00995443	0.0619641	0.0608556		28.7662	287.662	8.73969e-05	0.000594824		25.8013	258.013	0.00995443													44	440	12837	0.0064185
26.4126	264.126	198.687	0.00948677	0.000142356	0.00962913	0.00934441	0.0579966	0.0571263		29.4468	294.468	0.000125303	0.000852812		26.4126	264.126	0.00934441													45	450	12606	0.006303
27.024	270.24	198.487	0.00947723	0.00012774	0.00960497	0.00934949	0.0579394	0.0571584		30.1274	301.274	0.0002324	0.00158172		27.024	270.24	0.00934949													46	460	12324	0.006162
27.6353	276.353	207.682	0.00991625	0.000188765	0.010105	0.00972749	0.0606234	0.0594693		30.808	308.08	0.000199273	0.00135626		27.6353	276.353	0.00972749													47	470	12024	0.006012
28.2467	282.467	208.282	0.00994488	0.000151117	0.010096	0.00979376	0.0607972	0.0598734		31.4886	314.886	-1.06508e-05	-7.24883e-05		28.2467	282.467	0.00979376													48	480	11654	0.005827
28.858	288.58	204.484	0.00976355	9.251e-05	0.00985606	0.00967104	0.0596898	0.0591242		32.1692	321.692	0.000161672	0.00110033		28.858	288.58	0.00967104													49	490	11417	0.0057085
29.4694	294.694	209.281	0.0099926	0.000128854	0.0101215	0.00986375	0.0610901	0.0603024		32.8498	328.498	0.000195039	0.00132744		29.4694	294.694	0.00986375													50	500	10911	0.0054555
30.0807	300.807	195.689	0.00934361	0.000225053	0.00956866	0.00911856	0.0571214	0.0557455		33.5304	335.304	6.87289e-05	0.00046777		30.0807	300.807	0.00911856													51	510	10598	0.005299
30.6921	306.921	204.084	0.00974446	0.000204917	0.00994937	0.00953954	0.0595719	0.0583192		34.211	342.11	-9.3098e-06	-6.33626e-05		30.6921	306.921	0.00953954													52	520	10211	0.0051055
31.3034	313.034	187.893	0.00897139	4.64748e-05	0.00901787	0.00892492	0.0548469	0.0545628		34.8916	348.916	7.96024e-05	0.000541775		31.3034	313.034	0.00892492													53	530	9852	0.004926
31.9148	319.148	200.086	0.00955358	9.72525e-05	0.00965083	0.00945633	0.0584061	0.0578116		35.5722	355.722	0.000137256	0.000934165		31.9148	319.148	0.00945633													54	540	9534	0.004767
32.5261	325.261	200.686	0.00958221	0.00017917	0.00976138	0.00940304	0.05858	0.0574847		36.2528	362.528	-3.0452e-05	-0.000207254		32.5261	325.261	0.00940304													55	550	9244	0.004622
33.1375	331.375	194.489	0.00928635	0.000141653	0.009428	0.00914469	0.0567724	0.0559064		36.9334	369.334	7.37724e-05	0.000502087		33.1375	331.375	0.00914469													56	560	9251	0.0046255
33.7488	337.488	182.696	0.00872325	4.36841e-05	0.00876693	0.00867956	0.0533299	0.0530628		37.614	376.14	-3.91364e-05	-0.000266363		33.7488	337.488	0.00867956													57	570	8727	0.0043635
34.3602	343.602	186.694	0.00891413	1.01767e-05	0.0089243	0.00890395	0.0544958	0.0544336		38.2946	382.946	4.83843e-05	0.000329304		34.3602	343.602	0.00890395													58	580	8568	0.004284
34.9715	349.715	191.091	0.0091241	8.63711e-05	0.00921047	0.00903773	0.0557794	0.0552514		38.9752	389.752	3.04724e-05	0.000207395		34.9715	349.715	0.00903773													59	590	8308	0.004154
35.5829	355.829	179.498	0.00857054	0.000134633	0.00870518	0.00843591	0.0523963	0.0515732		39.6558	396.558	-2.76086e-05	0.00538026		35.5829	355.829	0.00843591													60	600	7967	0.0039835
36.1942	361.942	173.901	0.00830331		0.00830331	0.00830331	0.0507626	0.0507626							36.1942	361.942	0.00830331													61	610	7612	0.003806
36.8056	368.056	177.499	0.0084751		0.0084751	0.0084751	0.0518118	0.0518118							36.8056	368.056	0.0084751													62	620	7653	0.0038265
37.4169	374.169	165.706	0.007912		0.007912	0.007912	0.0483703	0.0483703							37.4169	374.169	0.007912													63	630	7113	0.0035565
38.0283	380.283	179.298	0.008561		0.008561	0.008561	0.052338	0.052338							38.0283	380.283	0.008561													64	640	6841	0.0034205
38.6396	386.396	166.305	0.00794064		0.00794064	0.00794064	0.0485444	0.0485444							38.6396	386.396	0.00794064													65	650	6886	0.003443
39.251	392.51	164.307	0.0078452		0.0078452	0.0078452	0.047961	0.047961							39.251	392.51	0.0078452													66	660	6598	0.003299
39.8623	398.623	162.508	0.0077593		0.0077593	0.0077593	0.0474367	0.0474367							39.8623	398.623	0.0077593													67	670	6443	0.0032215
40.4737	404.737	153.113	0.00731073		0.00731073	0.00731073	0.0446944	0.0446944							40.4737	404.737	0.00731073													68	680	6292	0.003146
41.085	410.85	154.512	0.00737754		0.00737754	0.00737754	0.045102	0.045102							41.085	410.85	0.00737754													69	690	6037	0.0030185
41.6963	416.963	154.112	0.00735845		0.00735845	0.00735845	0.0449861	0.0449861							41.6963	416.963	0.00735845													70	700	5914	0.002957
42.3077	423.077	142.919	0.00682399		0.00682399	0.00682399	0.0417187	0.0417187							42.3077	423.077	0.00682399													71	710	5607	0.0028035
42.919	429.19	143.518	0.00685261		0.00685261	0.00685261	0.0418929	0.0418929							42.919	429.19	0.00685261													72	720	5525	0.0027625
43.5304	435.304	138.721	0.00662356		0.00662356	0.00662356	0.0404926	0.0404926							43.5304	435.304	0.00662356													73	730	5313	0.0026565
44.1417	441.417	141.32	0.00674763		0.00674763	0.00674763	0.0412519	0.0412519							44.1417	441.417	0.00674763													74	740	5305	0.0026525
44.7531	447.531	133.924	0.0063945		0.0063945	0.0063945	0.039093	0.039093							44.7531	447.531	0.0063945													75	750	5032	0.002516
45.3644	453.644	127.328	0.00607955		0.00607955	0.00607955	0.0371668	0.0371668							45.3644	453.644	0.00607955													76	760	4968	0.002484
45.9758	459.758	133.324	0.00636587		0.00636587	0.00636587	0.038918	0.038918							45.9758	459.758	0.00636587													77	770	4785	0.0023925
46.5871	465.871	126.728	0.00605092		0.00605092	0.00605092	0.0369925	0.0369925							46.5871	465.871	0.00605092													78	780	4635	0.0023175
47.1985	471.985	119.332	0.00569779		0.00569779	0.00569779	0.034833	0.034833							47.1985	471.985	0.00569779													79	790	4494	0.002247
47.8098	478.098	122.131	0.00583141		0.00583141	0.00583141	0.0356498	0.0356498							47.8098	478.098	0.00583141													80	800	4370	0.002185
48.4212	484.212	128.327	0.00612727		0.00612727	0.00612727	0.0374593	0.0374593							48.4212	484.212	0.00612727													81	810	4100	0.00205
49.0325	490.325	115.135	0.00549737		0.00549737	0.00549737	0.0336083	0.0336083							49.0325	490.325	0.00549737													82	820	4086	0.002043
49.6439	496.439	115.934	0.00553554		0.00553554	0.00553554	0.0338411	0.0338411							49.6439	496.439	0.00553554													83	830	3975	0.0019875
50.2552	502.552	117.333	0.00560235		0.00560235	0.00560235	0.0342502	0.0342502							50.2552	502.552	0.00560235													84	840	3827	0.0019135
50.8666	508.666	114.935	0.00548782		0.00548782	0.00548782	0.03355	0.03355							50.8666	508.666	0.00548782													85	850	3664	0.001832
51.4779	514.779	106.539	0.00508697		0.00508697	0.00508697	0.0310988	0.0310988							51.4779	514.779	0.00508697													86	860	3619	0.0018095
52.0893	520.893	107.739	0.00514424		0.00514424	0.00514424	0.0314489	0.0314489							52.0893	520.893	0.00514424													87	870	3415	0.0017075
52.7006	527.006	99.5434	0.00475293		0.00475293	0.00475293	0.0290572	0.0290572							52.7006	527.006	0.00475293													88	880	3407	0.0017035
53.312	533.12	99.9432	0.00477202		0.00477202	0.00477202	0.0291739	0.0291739							53.312	533.12	0.00477202													89	890	3280	0.00164
53.9233	539.233	95.3458	0.0045525		0.0045525	0.0045525	0.0278314	0.0278314							53.9233	539.233	0.0045525													90	900	3257	0.0016285
54.5347	545.347	93.5468	0.00446661		0.00446661	0.00446661	0.0273068	0.0273068							54.5347	545.347	0.00446661													91	910	3141	0.0015705
55.146	551.46	91.7478	0.00438071		0.00438071	0.00438071	0.0267816	0.0267816							55.146	551.46	0.00438071													92	920	3025	0.0015125
55.7574	557.574	96.745	0.00461931		0.00461931	0.00461931	0.0282398	0.0282398							55.7574	557.574	0.00461931													93	930	2868	0.001434
56.3687	563.687	89.9489	0.00429481		0.00429481	0.00429481	0.026256	0.026256							56.3687	563.687	0.00429481													94	940	2823	0.0014115
56.9801	569.801	82.5531	0.00394169		0.00394169	0.00394169	0.0240976	0.0240976							56.9801	569.801	0.00394169													95	950	2715	0.0013575
57.5914	575.914	79.9545	0.00381761		0.00381761	0.00381761	0.0233391	0.0233391							57.5914	575.914	0.00381761													96	960	2624	0.001312
58.2028	582.028	88.1499	0.00420892		0.00420892	0.00420892	0.0257309	0.0257309							58.2028	582.028	0.00420892													97	970	2512	0.001256
58.8141	588.141	91.7478	0.00438071		0.00438071	0.00438071	0.0267816	0.0267816							58.8141	588.141	0.00438071													98	980	2535	0.0012675
59.4255	594.255	80.5542	0.00384625		0.00384625	0.00384625	0.0235142	0.0235142							59.4255	594.255	0.00384625													99	990	2449	0.0012245
60.0368	600.368	80.3543	0.0038367		0.0038367	0.0038367	0.0234554	0.0234554							60.0368	600.368	0.0038367													100	1000	2221	0.0011105
60.6482	606.482	80.1544	0.00382716		0.00382716	0.00382716	0.023397	0.023397							60.6482	606.482	0.00382716													101	1010	2276	0.001138
61.2595	612.595	71.1595	0.00339768		0.00339768	0.00339768	0.0207718	0.0207718							61.2595	612.595	0.00339768													102	1020	2167	0.0010835
61.8709	618.709	73.958	0.00353129		0.00353129	0.00353129	0.0215887	0.0215887							61.8709	618.709	0.00353129													103	1030	2226	0.001113
62.4822	624.822	65.5627	0.00313044		0.00313044	0.00313044	0.0191377	0.0191377							62.4822	624.822	0.00313044													104	1040	2016	0.001008
63.0935	630.935	72.159	0.0034454		0.0034454	0.0034454	0.0210636	0.0210636							63.0935	630.935	0.0034454													105	1050	1925	0.0009625
63.7049	637.049	68.561	0.0032736		0.0032736	0.0032736	0.0200133	0.0200133							63.7049	637.049	0.0032736													106	1060	1947	0.0009735
64.3162	643.162	63.9636	0.00305409		0.00305409	0.00305409	0.0186709	0.0186709							64.3162	643.162	0.00305409													107	1070	1905	0.0009525
64.9276	649.276	62.3646	0.00297774		0.00297774	0.00297774	0.0182042	0.0182042							64.9276	649.276	0.00297774													108	1080	1767	0.0008835
65.5389	655.389	63.7638	0.00304455		0.00304455	0.00304455	0.0186129	0.0186129							65.5389	655.389	0.00304455													109	1090	1849	0.0009245
66.1503	661.503	62.9642	0.00300637		0.00300637	0.00300637	0.0183796	0.0183796							66.1503	661.503	0.00300637													110	1100	1686	0.000843
66.7616	667.616	62.3646	0.00297774		0.00297774	0.00297774	0.0182042	0.0182042							66.7616	667.616	0.00297774													111	1110	1688	0.000844
67.373	673.73	60.5656	0.00289184		0.00289184	0.00289184	0.0176794	0.0176794							67.373	673.73	0.00289184													112	1120	1698	0.000849
67.9843	679.843	55.5684	0.00265324		0.00265324	0.00265324	0.0162207	0.0162207							67.9843	679.843	0.00265324													113	1130	1590	0.000795
68.5957	685.957	49.3719	0.00235738		0.00235738	0.00235738	0.0144116	0.0144116							68.5957	685.957	0.00235738													114	1140	1449	0.0007245
69.207	692.07	51.5707	0.00246236		0.00246236	0.00246236	0.0150534	0.0150534							69.207	692.07	0.00246236													115	1150	1388	0.000694
69.8184	698.184	55.3685	0.0026437		0.0026437	0.0026437	0.0161623	0.0161623							69.8184	698.184	0.0026437													116	1160	1423	0.0007115
70.4297	704.297	54.7689	0.00261507		0.00261507	0.00261507	0.0159873	0.0159873							70.4297	704.297	0.00261507													117	1170	1314	0.000657
71.0411	710.411	51.5707	0.00246236		0.00246236	0.00246236	0.0150534	0.0150534							71.0411	710.411	0.00246236													118	1180	1300	0.00065
71.6524	716.524	42.3759	0.00202333		0.00202333	0.00202333	0.0123697	0.0123697							71.6524	716.524	0.00202333													119	1190	1238	0.000619
72.2638	722.638	45.3742	0.0021665		0.0021665	0.0021665	0.0132449	0.0132449							72.2638	722.638	0.0021665													120	1200	1210	0.000605
72.8751	728.751	48.7723	0.00232874		0.00232874	0.00232874	0.0142366	0.0142366							72.8751	728.751	0.00232874													121	1210	1181	0.0005905
73.4865	734.865	41.1766	0.00196607		0.00196607	0.00196607	0.0120194	0.0120194							73.4865	734.865	0.00196607													122	1220	1132	0.000566
74.0978	740.978	42.3759	0.00202333		0.00202333	0.00202333	0.0123697	0.0123697							74.0978	740.978	0.00202333													123	1230	1146	0.000573
74.7092	747.092	44.3748	0.00211878		0.00211878	0.00211878	0.0129532	0.0129532							74.7092	747.092	0.00211878													124	1240	1075	0.0005375
75.3205	753.205	39.5775	0.00188972		0.00188972	0.00188972	0.0115526	0.0115526							75.3205	753.205	0.00188972													125	1250	1111	0.0005555
75.9319	759.319	42.5758	0.00203288		0.00203288	0.00203288	0.0124281	0.0124281							75.9319	759.319	0.00203288													126	1260	978	0.000489
76.5432	765.432	35.3799	0.00168929		0.00168929	0.00168929	0.0103276	0.0103276							76.5432	765.432	0.00168929													127	1270	981	0.0004905
77.1546	771.546	43.3753	0.00207106		0.00207106	0.00207106	0.0126612	0.0126612							77.1546	771.546	0.00207106													128	1280	919	0.0004595
77.7659	777.659	37.9784	0.00181337		0.00181337	0.00181337	0.0110859	0.0110859							77.7659	777.659	0.00181337													129	1290	926	0.000463
78.3773	783.773	38.3782	0.00183245		0.00183245	0.00183245	0.0112028	0.0112028							78.3773	783.773	0.00183245													130	1300	862	0.000431
78.9886	789.886	40.9767	0.00195653		0.00195653	0.00195653	0.0119613	0.0119613							78.9886	789.886	0.00195653													131	1310	801	0.0004005
79.6	796	37.9784	0.00181337		0.00181337	0.00181337	0.0110859	0.0110859							79.6	796	0.00181337													132	1320	770	0.000385
80.2113	802.113	37.5786	0.00179428		0.00179428	0.00179428	0.0109694	0.0109694							80.2113	802.113	0.00179428													133	1330	816	0.000408
80.8227	808.227	35.3799	0.00168929		0.00168929	0.00168929	0.0103276	0.0103276							80.8227	808.227	0.00168929													134	1340	790	0.000395
81.434	814.34	38.3782	0.00183245		0.00183245	0.00183245	0.0112026	0.0112026							81.434	814.34	0.00183245													135	1350	735	0.0003675
82.0453	820.453	34.1806	0.00163203		0.00163203	0.00163203	0.00997728	0.00997728							82.0453	820.453	0.00163203													136	1360	740	0.00037
82.6567	826.567	31.9818	0.00152705		0.00152705	0.00152705	0.00933565	0.00933565							82.6567	826.567	0.00152705													137	1370	736	0.000368
83.2681	832.681	30.1828	0.00144115		0.00144115	0.00144115	0.00881052	0.00881052							83.2681	832.681	0.00144115													138	1380	716	0.000358
83.8794	838.794	35.9796	0.00171793		0.00171793	0.00171793	0.0105024	0.0105024							83.8794	838.794	0.00171793													139	1390	654	0.000327
84.4907	844.907	29.983	0.00143161		0.00143161	0.00143161	0.00875217	0.00875217							84.4907	844.907	0.00143161													140	1400	594	0.000297
85.1021	851.021	29.5832	0.00141252		0.00141252	0.00141252	0.00863547	0.00863547							85.1021	851.021	0.00141252													141	1410	591	0.0002955
85.7134	857.134	27.7842	0.00132662		0.00132662	0.00132662	0.00811019	0.00811019							85.7134	857.134	0.00132662													142	1420	551	0.0002755
86.3248	863.248	30.1828	0.00144115		0.00144115	0.00144115	0.00881035	0.00881035							86.3248	863.248	0.00144115													143	1430	554	0.000277
86.9361	869.361	29.3833	0.00140297		0.00140297	0.00140297	0.00857713	0.00857713							86.9361	869.361	0.00140297													144	1440	534	0.000267
87.5475	875.475	23.3867	0.00111665		0.00111665	0.00111665	0.00682669	0.00682669							87.5475	875.475	0.00111665													145	1450	508	0.000254
88.1588	881.588	23.5866	0.0011262		0.0011262	0.0011262	0.00688491	0.00688491							88.1588	881.588	0.0011262													146	1460	449	0.0002245
88.7702	887.702	23.7865	0.00113574		0.00113574	0.00113574	0.00694339	0.00694339							88.7702	887.702	0.00113574													147	1470	473	0.0002365
89.3815	893.815	24.7859	0.00118346		0.00118346	0.00118346	0.00723513	0.00723513							89.3815	893.815	0.00118346													148	1480	476	0.000238
89.9929	899.929	21.9875	0.00104984		0.00104984	0.00104984	0.00641813	0.00641813							89.9929	899.929	0.00104984													149	1490	432	0.000216
90.6042	906.042	19.7888	0.000944859		0.000944859	0.000944859	0.00577632	0.00577632							90.6042	906.042	0.000944859													150	1500	424	0.000212
91.2156	912.156	22.9869	0.00109756		0.00109756	0.00109756	0.00670999	0.00670999							91.2156	912.156	0.00109756													151	1510	370	0.000185
91.8269	918.269	23.3867	0.00111665		0.00111665	0.00111665	0.00682669	0.00682669							91.8269	918.269	0.00111665													152	1520	372	0.000186
92.4383	924.383	24.7859	0.00118346		0.00118346	0.00118346	0.00723499	0.00723499							92.4383	924.383	0.00118346													153	1530	377	0.0001885
93.0496	930.496	21.7876	0.0010403		0.0010403	0.0010403	0.00635991	0.00635991							93.0496	930.496	0.0010403													154	1540	340	0.00017
93.661	936.61	17.7899	0.000849419		0.000849419	0.000849419	0.00519295	0.00519295							93.661	936.61	0.000849419													155	1550	335	0.0001675
94.2723	942.723	18.7893	0.000897139		0.000897139	0.000897139	0.00548459	0.00548459							94.2723	942.723	0.000897139													156	1560	344	0.000172
94.8837	948.837	21.188	0.00101167		0.00101167	0.00101167	0.00618475	0.00618475							94.8837	948.837	0.00101167													157	1570	350	0.000175
95.495	954.95	21.3878	0.00102121		0.00102121	0.00102121	0.00624321	0.00624321							95.495	954.95	0.00102121													158	1580	304	0.000152
96.1064	961.064	18.5894	0.000887595		0.000887595	0.000887595	0.00542634	0.00542634							96.1064	961.064	0.000887595													159	1590	285	0.0001425
96.7177	967.177	18.3895	0.000878051		0.000878051	0.000878051	0.00536789	0.00536789							96.7177	967.177	0.000878051													160	1600	313	0.0001565
97.3291	973.291	16.5906	0.000792155		0.000792155	0.000792155	0.00484287	0.00484287							97.3291	973.291	0.000792155													161	1610	266	0.000133
97.9404	979.404	17.59	0.000839875		0.000839875	0.000839875	0.00513461	0.00513461							97.9404	979.404	0.000839875													162	1620	271	0.0001355
98.5518	985.518	20.3884	0.000973491		0.000973491	0.000973491	0.00595136	0.00595136							98.5518	985.518	0.000973491													163	1630	264	0.000132
99.1631	991.631	16.3907	0.000782611		0.000782611	0.000782611	0.00478443	0.00478443							99.1631	991.631	0.000782611													164	1640	238	0.000119
99.7745	997.745	19.5889	0.000935315		0.000935315	0.000935315	0.00571808	0.00571808							99.7745	997.745	0.000935315													165	1650	226	0.000113
100.386	1003.86	16.3907	0.000782611		0.000782611	0.000782611	0.00478452	0.00478452							100.386	1003.86	0.000782611													166	1660	215	0.0001075
100.997	1009.97	16.3907	0.000782611		0.000782611	0.000782611	0.00478443	0.00478443							100.997	1009.97	0.000782611													167	1670	209	0.0001045
101.608	1016.08	14.1919	0.000677626		0.000677626	0.000677626	0.00414269	0.00414269							101.608	1016.08	0.000677626													168	1680	200	0.0001
102.22	1022.2	13.7922	0.000658538		0.000658538	0.000658538	0.004026	0.004026							102.22	1022.2	0.000658538													169	1690	218	0.000109
102.831	1028.31	13.1925	0.000629906		0.000629906	0.000629906	0.00385088	0.00385088							102.831	1028.31	0.000629906													170	1700	189	9.45e-05
103.443	1034.43	12.393	0.00059173		0.00059173	0.00059173	0.00361749	0.00361749							103.443	1034.43	0.00059173													171	1710	198	9.9e-05
104.054	1040.54	14.7916	0.000706258		0.000706258	0.000706258	0.00431774	0.00431774							104.054	1040.54	0.000706258													172	1720	175	8.75e-05
104.665	1046.65	13.9921	0.000668082		0.000668082	0.000668082	0.00408435	0.00408435							104.665	1046.65	0.000668082													173	1730	180	9e-05
105.277	1052.77	14.7916	0.000706258		0.000706258	0.000706258	0.00431765	0.00431765							105.277	1052.77	0.000706258													174	1740	168	8.4e-05
105.888	1058.88	15.3912	0.00073489		0.00073489	0.00073489	0.00449278	0.00449278							105.888	1058.88	0.00073489													175	1750	162	8.1e-05
106.499	1064.99	13.9921	0.000668082		0.000668082	0.000668082	0.00408435	0.00408435							106.499	1064.99	0.000668082													176	1760	131	6.55e-05
107.111	1071.11	10.3941	0.00049629		0.00049629	0.00049629	0.00303403	0.00303403							107.111	1071.11	0.00049629													177	1770	157	7.85e-05
107.722	1077.22	12.1931	0.000582186		0.000582186	0.000582186	0.00355915	0.00355915							107.722	1077.22	0.000582186													178	1780	162	8.1e-05
108.333	1083.33	11.1936	0.000534466		0.000534466	0.000534466	0.00326748	0.00326748							108.333	1083.33	0.000534466													179	1790	141	7.05e-05
108.945	1089.45	11.9932	0.000572642		0.000572642	0.000572642	0.00350087	0.00350087							108.945	1089.45	0.000572642													180	1800	127	6.35e-05
109.556	1095.56	11.3935	0.00054401		0.00054401	0.00054401	0.00332576	0.00332576							109.556	1095.56	0.00054401													181	1810	128	6.4e-05
110.167	1101.67	8.59511	0.000410393		0.000410393	0.000410393	0.00250896	0.00250896							110.167	1101.67	0.000410393													182	1820	128	6.4e-05
110.779	1107.79	12.7927	0.000610818		0.000610818	0.000610818	0.00373426	0.00373426							110.779	1107.79	0.000610818													183	1830	107	5.35e-05
111.39	1113.9	9.99432	0.000477202		0.000477202	0.000477202	0.00291733	0.00291733							111.39	1113.9	0.000477202													184	1840	108	5.4e-05
112.001	1120.01	9.99432	0.000477202		0.000477202	0.000477202	0.00291733	0.00291733							112.001	1120.01	0.000477202													185	1850	98	4.9e-05
112.613	1126.13	13.3924	0.00063945		0.00063945	0.00063945	0.0039093	0.0039093							112.613	1126.13	0.00063945													186	1860	100	5e-05
113.224	1132.24	11.9932	0.000572642		0.000572642	0.000572642	0.00350087	0.00350087							113.224	1132.24	0.000572642													187	1870	110	5.5e-05
113.835	1138.35	6.59625	0.000314953		0.000314953	0.000314953	0.00192544	0.00192544							113.835	1138.35	0.000314953													188	1880	90	4.5e-05
114.447	1144.47	9.19477	0.000439026		0.000439026	0.000439026	0.002684	0.002684							114.447	1144.47	0.000439026													189	1890	76	3.8e-05
115.058	1150.58	9.59455	0.000458114		0.000458114	0.000458114	0.00280069	0.00280069							115.058	1150.58	0.000458114													190	1900	88	4.4e-05
115.67	1156.7	9.79443	0.000467658		0.000467658	0.000467658	0.00285899	0.00285899							115.67	1156.7	0.000467658													191	1910	81	4.05e-05
116.281	1162.81	6.79614	0.000324497		0.000324497	0.000324497	0.00198379	0.00198379							116.281	1162.81	0.000324497													192	1920	82	4.1e-05
116.892	1168.92	8.19534	0.000391305		0.000391305	0.000391305	0.00239226	0.00239226							116.892	1168.92	0.000391305													193	1930	63	3.15e-05
117.504	1175.04	8.59511	0.000410393		0.000410393	0.000410393	0.00250896	0.00250896							117.504	1175.04	0.000410393													194	1940	83	4.15e-05
118.115	1181.15	6.19648	0.000295865		0.000295865	0.000295865	0.00180875	0.00180875							118.115	1181.15	0.000295865													195	1950	63	3.15e-05
118.726	1187.26	7.59568	0.000362673		0.000362673	0.000362673	0.00221722	0.00221722							118.726	1187.26	0.000362673													196	1960	74	3.7e-05
119.338	1193.38	8.795	0.000419937		0.000419937	0.000419937	0.0025673	0.0025673							119.338	1193.38	0.000419937													197	1970	70	3.5e-05
119.949	1199.49	7.79557	0.000372217		0.000372217	0.000372217	0.00227552	0.00227552							119.949	1199.49	0.000372217													198	1980	71	3.55e-05
120.56	1205.6	6.99602	0.000334041		0.000334041	0.000334041	0.00204213	0.00204213							120.56	1205.6	0.000334041													199	1990	54	2.7e-05
121.172	1211.72	6.79614	0.000324497		0.000324497	0.000324497	0.00198382	0.00198382							121.172	1211.72	0.000324497													200	2000	52	2.6e-05
121.783	1217.83	7.3958	0.000353129		0.000353129	0.000353129	0.00215887	0.00215887							121.783	1217.83	0.000353129													201	2010	44	2.2e-05
122.394	1223.94	5.19705	0.000248145		0.000248145	0.000248145	0.00151701	0.00151701							122.394	1223.94	0.000248145													202	2020	54	2.7e-05
123.006	1230.06	6.99602	0.000334041		0.000334041	0.000334041	0.00204217	0.00204217							123.006	1230.06	0.000334041													203	2030	55	2.75e-05
123.617	1236.17	5.99659	0.000286321		0.000286321	0.000286321	0.00175043	0.00175043							123.617	1236.17	0.000286321													204	2040	55	2.75e-05
124.228	1242.28	6.79614	0.000324497		0.000324497	0.000324497	0.00198379	0.00198379							124.228	1242.28	0.000324497													205	2050	53	2.65e-05
124.84	1248.4	5.99659	0.000286321		0.000286321	0.000286321	0.0017504	0.0017504							124.84	1248.4	0.000286321													206	2060	45	2.25e-05
125.451	1254.51	4.3975	0.000209969		0.000209969	0.000209969	0.00128365	0.00128365							125.451	1254.51	0.000209969													207	2070	42	2.1e-05
126.062	1260.62	6.39636	0.000305409		0.000305409	0.000305409	0.00186713	0.00186713							126.062	1260.62	0.000305409													208	2080	45	2.25e-05
126.674	1266.74	5.59682	0.000267233		0.000267233	0.000267233	0.00163371	0.00163371							126.674	1266.74	0.000267233													209	2090	44	2.2e-05
127.285	1272.85	6.19648	0.000295865		0.000295865	0.000295865	0.00180878	0.00180878							127.285	1272.85	0.000295865													210	2100	46	2.3e-05
127.897	1278.97	4.3975	0.000209969		0.000209969	0.000209969	0.00128365	0.00128365							127.897	1278.97	0.000209969													211	2110	31	1.55e-05
128.508	1285.08	3.59795	0.000171793		0.000171793	0.000171793	0.00105024	0.00105024							128.508	1285.08	0.000171793													212	2120	31	1.55e-05
129.119	1291.19	4.3975	0.000209969		0.000209969	0.000209969	0.00128363	0.00128363							129.119	1291.19	0.000209969													213	2130	25	1.25e-05
129.731	1297.31	4.59739	0.000219513		0.000219513	0.000219513	0.001342	0.001342							129.731	1297.31	0.000219513													214	2140	41	2.05e-05
130.342	1303.42	4.19761	0.000200425		0.000200425	0.000200425	0.0012253	0.0012253							130.342	1303.42	0.000200425													215	2150	37	1.85e-05
130.953	1309.53	4.59739	0.000219513		0.000219513	0.000219513	0.00134197	0.00134197							130.953	1309.53	0.000219513													216	2160	40	2e-05
131.565	1315.65	4.59739	0.000219513		0.000219513	0.000219513	0.001342	0.001342							131.565	1315.65	0.000219513													217	2170	31	1.55e-05
132.176	1321.76	5.99659	0.000286321		0.000286321	0.000286321	0.00175043	0.00175043							132.176	1321.76	0.000286321													218	2180	40	2e-05
132.787	1327.87	4.99716	0.000238601		0.000238601	0.000238601	0.00145867	0.00145867							132.787	1327.87	0.000238601													219	2190	36	1.8e-05
133.399	1333.99	4.19761	0.000200425		0.000200425	0.000200425	0.00122528	0.00122528							133.399	1333.99	0.000200425													220	2200	28	1.4e-05
134.01	1340.1	2.59852	0.000124072		0.000124072	0.000124072	0.000758521	0.000758521							134.01	1340.1	0.000124072													221	2210	36	1.8e-05
134.621	1346.21	4.19761	0.000200425		0.000200425	0.000200425	0.0012253	0.0012253							134.621	1346.21	0.000200425													222	2220	32	1.6e-05
135.233	1352.33	6.39636	0.000305409		0.000305409	0.000305409	0.00186709	0.00186709							135.233	1352.33	0.000305409													223	2230	26	1.3e-05
135.844	1358.44	2.79841	0.000133616		0.000133616	0.000133616	0.000816869	0.000816869							135.844	1358.44	0.000133616													224	2240	23	1.15e-05
136.455	1364.55	5.39693	0.000257689		0.000257689	0.000257689	0.00157539	0.00157539							136.455	1364.55	0.000257689													225	2250	34	1.7e-05
137.067	1370.67	1.79898	8.58963e-05		8.58963e-05	8.58963e-05	0.00052512	0.00052512							137.067	1370.67	8.58963e-05													226	2260	29	1.45e-05
137.678	1376.78	1.39921	6.68082e-05		6.68082e-05	6.68082e-05	0.000408427	0.000408427							137.678	1376.78	6.68082e-05													227	2270	19	9.5e-06
138.289	1382.89	3.99773	0.000190881		0.000190881	0.000190881	0.00116696	0.00116696							138.289	1382.89	0.000190881													228	2280	31	1.55e-05
138.901	1389.01	4.3975	0.000209969		0.000209969	0.000209969	0.00128365	0.00128365							138.901	1389.01	0.000209969													229	2290	27	1.35e-05
139.512	1395.12	3.19818	0.000152705		0.000152705	0.000152705	0.000933547	0.000933547							139.512	1395.12	0.000152705													230	2300	37	1.85e-05
140.123	1401.23	2.39864	0.000114528		0.000114528	0.000114528	0.000700174	0.000700174							140.123	1401.23	0.000114528													231	2310	26	1.3e-05
140.735	1407.35	2.79841	0.000133616		0.000133616	0.000133616	0.000816869	0.000816869							140.735	1407.35	0.000133616													232	2320	31	1.55e-05
141.346	1413.46	2.39864	0.000114528		0.000114528	0.000114528	0.00070016	0.00070016							141.346	1413.46	0.000114528													233	2330	21	1.05e-05
141.958	1419.58	2.19875	0.000104984		0.000104984	0.000104984	0.000641813	0.000641813							141.958	1419.58	0.000104984													234	2340	20	1e-05
142.569	1425.69	2.79841	0.000133616		0.000133616	0.000133616	0.000816869	0.000816869							142.569	1425.69	0.000133616													235	2350	23	1.15e-05
143.18	1431.8	2.79841	0.000133616		0.000133616	0.000133616	0.000816869	0.000816869							143.18	1431.8	0.000133616													236	2360	25	1.25e-05
143.792	1437.92	2.79841	0.000133616		0.000133616	0.000133616	0.000816853	0.000816853							143.792	1437.92	0.000133616													237	2370	21	1.05e-05
144.403	1444.03	1.59909	7.63523e-05		7.63523e-05	7.63523e-05	0.000466773	0.000466773							144.403	1444.03	7.63523e-05													238	2380	16	8e-06
145.014	1450.14	1.19932	5.72642e-05		5.72642e-05	5.72642e-05	0.000350087	0.000350087							145.014	1450.14	5.72642e-05													239	2390	19	9.5e-06
145.626	1456.26	2.39864	0.000114528		0.000114528	0.000114528	0.000700174	0.000700174							145.626	1456.26	0.000114528													240	2400	27	1.35e-05
146.237	1462.37	2.19875	0.000104984		0.000104984	0.000104984	0.000641813	0.000641813							146.237	1462.37	0.000104984													241	2410	27	1.35e-05
146.848	1468.48	2.19875	0.000104984		0.000104984	0.000104984	0.000641826	0.000641826							146.848	1468.48	0.000104984													242	2420	29	1.45e-05
147.46	1474.6	1.99886	9.54403e-05		9.54403e-05	9.54403e-05	0.000583478	0.000583478							147.46	1474.6	9.54403e-05													243	2430	22	1.1e-05
148.071	1480.71	2.59852	0.000124072		0.000124072	0.000124072	0.000758507	0.000758507							148.071	1480.71	0.000124072													244	2440	14	7e-06
148.682	1486.82	2.79841	0.000133616		0.000133616	0.000133616	0.000816853	0.000816853							148.682	1486.82	0.000133616													245	2450	20	1e-05
149.294	1492.94	1.79898	8.58963e-05		8.58963e-05	8.58963e-05	0.00052513	0.00052513							149.294	1492.94	8.58963e-05													246	2460	27	1.35e-05
149.905	1499.05	2.59852	0.000124072		0.000124072	0.000124072	0.000758521	0.000758521							149.905	1499.05	0.000124072													247	2470	22	1.1e-05
150.516	1505.16	1.19932	5.72642e-05		5.72642e-05	5.72642e-05	0.00035008	0.00035008							150.516	1505.16	5.72642e-05													248	2480	18	9e-06
151.128	1511.28	2.79841	0.000133616		0.000133616	0.000133616	0.000816869	0.000816869							151.128	1511.28	0.000133616													249	2490	11	5.5e-06
151.739	1517.39	0.799546	3.81761e-05		3.81761e-05	3.81761e-05	0.000233391	0.000233391							151.739	1517.39	3.81761e-05													250	2500	15	7.5e-06
152.35	1523.5	0.999432	4.77202e-05		4.77202e-05	4.77202e-05	0.000291733	0.000291733							152.35	1523.5	4.77202e-05													251	2510	19	9.5e-06
152.962	1529.62	1.39921	6.68082e-05		6.68082e-05	6.68082e-05	0.000408427	0.000408427							152.962	1529.62	6.68082e-05													252	2520	20	1e-05
153.573	1535.73	1.79898	8.58963e-05		8.58963e-05	8.58963e-05	0.00052513	0.00052513							153.573	1535.73	8.58963e-05													253	2530	18	9e-06
154.184	1541.84	1.39921	6.68082e-05		6.68082e-05	6.68082e-05	0.000408435	0.000408435							154.184	1541.84	6.68082e-05													254	2540	19	9.5e-06
154.796	1547.96	0.999432	4.77202e-05		4.77202e-05	4.77202e-05	0.000291733	0.000291733							154.796	1547.96	4.77202e-05													255	2550	23	1.15e-05
155.407	1554.07	1.19932	5.72642e-05		5.72642e-05	5.72642e-05	0.000350087	0.000350087							155.407	1554.07	5.72642e-05													256	2560	16	8e-06
156.019	1560.19	0.999432	4.77202e-05		4.77202e-05	4.77202e-05	0.000291739	0.000291739							156.019	1560.19	4.77202e-05													257	2570	16	8e-06
156.63	1566.3	0.799546	3.81761e-05		3.81761e-05	3.81761e-05	0.000233387	0.000233387							156.63	1566.3	3.81761e-05													258	2580	15	7.5e-06
157.241	1572.41	0.999432	4.77202e-05		4.77202e-05	4.77202e-05	0.000291733	0.000291733							157.241	1572.41	4.77202e-05													259	2590	18	9e-06
157.853	1578.53	0.799546	3.81761e-05		3.81761e-05	3.81761e-05	0.000233391	0.000233391							157.853	1578.53	3.81761e-05													260	2600	15	7.5e-06
158.464	1584.64	0.399773	1.90881e-05		1.90881e-05	1.90881e-05	0.000116696	0.000116696							158.464	1584.64	1.90881e-05													261	2610	15	7.5e-06
159.075	1590.75	2.39864	0.000114528		0.000114528	0.000114528	0.00070016	0.00070016							159.075	1590.75	0.000114528													262	2620	21	1.05e-05
159.687	1596.87	0.599659	2.86321e-05		2.86321e-05	2.86321e-05	0.000175043	0.000175043							159.687	1596.87	2.86321e-05													263	2630	13	6.5e-06
160.298	1602.98	1.99886	9.54403e-05		9.54403e-05	9.54403e-05	0.000583478	0.000583478							160.298	1602.98	9.54403e-05													264	2640	24	1.2e-05
160.909	1609.09	0.999432	4.77202e-05		4.77202e-05	4.77202e-05	0.000291733	0.000291733							160.909	1609.09	4.77202e-05													265	2650	15	7.5e-06
161.521	1615.21	1.79898	8.58963e-05		8.58963e-05	8.58963e-05	0.00052512	0.00052512							161.521	1615.21	8.58963e-05													266	2660	11	5.5e-06
162.132	1621.32	0.999432	4.77202e-05		4.77202e-05	4.77202e-05	0.000291739	0.000291739							162.132	1621.32	4.77202e-05													267	2670	21	1.05e-05
162.743	1627.43	1.99886	9.54403e-05		9.54403e-05	9.54403e-05	0.000583478	0.000583478							162.743	1627.43	9.54403e-05													268	2680	17	8.5e-06
163.355	1633.55	1.79898	8.58963e-05		8.58963e-05	8.58963e-05	0.00052512	0.00052512							163.355	1633.55	8.58963e-05													269	2690	12	6e-06
163.966	1639.66	1.19932	5.72642e-05		5.72642e-05	5.72642e-05	0.000350087	0.000350087							163.966	1639.66	5.72642e-05													270	2700	17	8.5e-06
164.577	1645.77	0.799546	3.81761e-05		3.81761e-05	3.81761e-05	0.000233391	0.000233391							164.577	1645.77	3.81761e-05													271	2710	11	5.5e-06
165.189	1651.89	0.399773	1.90881e-05		1.90881e-05	1.90881e-05	0.000116693	0.000116693							165.189	1651.89	1.90881e-05													272	2720	14	7e-06
165.8	1658	0.999432	4.77202e-05		4.77202e-05	4.77202e-05	0.000291733	0.000291733							165.8	1658	4.77202e-05													273	2730	10	5e-06
166.411	1664.11	1.39921	6.68082e-05		6.68082e-05	6.68082e-05	0.000408435	0.000408435							166.411	1664.11	6.68082e-05													274	2740	11	5.5e-06
167.023	1670.23	0.999432	4.77202e-05		4.77202e-05	4.77202e-05	0.000291739	0.000291739							167.023	1670.23	4.77202e-05													275	2750	9	4.5e-06
167.634	1676.34	0.799546	3.81761e-05		3.81761e-05	3.81761e-05	0.000233387	0.000233387							167.634	1676.34	3.81761e-05													276	2760	19	9.5e-06
168.245	1682.45	0.999432	4.77202e-05		4.77202e-05	4.77202e-05	0.000291739	0.000291739							168.245	1682.45	4.77202e-05													277	2770	16	8e-06
168.857	1688.57	1.39921	6.68082e-05		6.68082e-05	6.68082e-05	0.000408435	0.000408435							168.857	1688.57	6.68082e-05													278	2780	12	6e-06
169.468	1694.68	1.19932	5.72642e-05		5.72642e-05	5.72642e-05	0.00035008	0.00035008							169.468	1694.68	5.72642e-05													279	2790	19	9.5e-06
170.08	1700.8	1.19932	5.72642e-05		5.72642e-05	5.72642e-05	0.00035008	0.00035008							170.08	1700.8	5.72642e-05													280	2800	9	4.5e-06
170.691	1706.91	1.39921	6.68082e-05		6.68082e-05	6.68082e-05	0.000408435	0.000408435							170.691	1706.91	6.68082e-05													281	2810	11	5.5e-06
171.302	1713.02	1.19932	5.72642e-05		5.72642e-05	5.72642e-05	0.000350087	0.000350087							171.302	1713.02	5.72642e-05													282	2820	14	7e-06
171.914	1719.14	1.19932	5.72642e-05		5.72642e-05	5.72642e-05	0.00035008	0.00035008							171.914	1719.14	5.72642e-05													283	2830	10	5e-06
172.525	1725.25	1.59909	7.63523e-05		7.63523e-05	7.63523e-05	0.000466782	0.000466782							172.525	1725.25	7.63523e-05													284	2840	14	7e-06
173.136	1731.36	1.19932	5.72642e-05		5.72642e-05	5.72642e-05	0.000350087	0.000350087							173.136	1731.36	5.72642e-05													285	2850	11	5.5e-06
173.748	1737.48	0.799546	3.81761e-05		3.81761e-05	3.81761e-05	0.000233387	0.000233387							173.748	1737.48	3.81761e-05													286	2860	14	7e-06
174.359	1743.59	0.999432	4.77202e-05		4.77202e-05	4.77202e-05	0.000291733	0.000291733							174.359	1743.59	4.77202e-05													287		10	5e-06
174.97	1749.7	1.39921	6.68082e-05		6.68082e-05	6.68082e-05	0.000408435	0.000408435							174.97	1749.7	6.68082e-05													288		14	7e-06
175.582	1755.82	0.999432	4.77202e-05		4.77202e-05	4.77202e-05	0.000291739	0.000291739							175.582	1755.82	4.77202e-05													289		9	4.5e-06
176.193	1761.93	0.999432	4.77202e-05		4.77202e-05	4.77202e-05	0.000291733	0.000291733							176.193	1761.93	4.77202e-05													290		8	4e-06
176.804	1768.04	0.599659	2.86321e-05		2.86321e-05	2.86321e-05	0.000175043	0.000175043							176.804	1768.04	2.86321e-05													291		6	3e-06
177.416	1774.16	1.39921	6.68082e-05		6.68082e-05	6.68082e-05	0.000408435	0.000408435							177.416	1774.16	6.68082e-05													292		8	4e-06
178.027	1780.27	0.599659	2.86321e-05		2.86321e-05	2.86321e-05	0.00017504	0.00017504							178.027	1780.27	2.86321e-05													293		12	6e-06
178.638	1786.38	0.599659	2.86321e-05		2.86321e-05	2.86321e-05	0.00017504	0.00017504							178.638	1786.38	2.86321e-05													294		12	6e-06
179.25	1792.5	1.19932	5.72642e-05		5.72642e-05	5.72642e-05	0.000350087	0.000350087							179.25	1792.5	5.72642e-05													295		9	4.5e-06
179.861	1798.61	0.199886	9.54403e-06		9.54403e-06	9.54403e-06	5.83478e-05	5.83478e-05							179.861	1798.61	9.54403e-06													296		12	6e-06
180.472	1804.72	0.999432	4.77202e-05		4.77202e-05	4.77202e-05	0.000291733	0.000291733							180.472	1804.72	4.77202e-05													297		11	5.5e-06
181.084	1810.84	0.999432	4.77202e-05		4.77202e-05	4.77202e-05	0.000291739	0.000291739							181.084	1810.84	4.77202e-05													298		9	4.5e-06
181.695	1816.95	0.799546	3.81761e-05		3.81761e-05	3.81761e-05	0.000233391	0.000233391							181.695	1816.95	3.81761e-05													299		17	8.5e-06
182.307	1823.07	1.59909	7.63523e-05		7.63523e-05	7.63523e-05	0.000466773	0.000466773							182.307	1823.07	7.63523e-05													300		11	5.5e-06
182.918	1829.18	0.999432	4.77202e-05		4.77202e-05	4.77202e-05	0.000291733	0.000291733							182.918	1829.18	4.77202e-05													301		10	5e-06
183.529	1835.29	0.999432	4.77202e-05		4.77202e-05	4.77202e-05	0.000291739	0.000291739							183.529	1835.29	4.77202e-05													302		3	1.5e-06
184.141	1841.41	0.999432	4.77202e-05		4.77202e-05	4.77202e-05	0.000291739	0.000291739							184.141	1841.41	4.77202e-05													303		8	4e-06
184.752	1847.52	0.999432	4.77202e-05		4.77202e-05	4.77202e-05	0.000291733	0.000291733							184.752	1847.52	4.77202e-05													304		18	9e-06
185.363	1853.63	0.599659	2.86321e-05		2.86321e-05	2.86321e-05	0.000175043	0.000175043							185.363	1853.63	2.86321e-05													305		10	5e-06
185.975	1859.75	1.19932	5.72642e-05		5.72642e-05	5.72642e-05	0.000350087	0.000350087							185.975	1859.75	5.72642e-05													306		10	5e-06
186.586	1865.86	0.999432	4.77202e-05		4.77202e-05	4.77202e-05	0.000291733	0.000291733							186.586	1865.86	4.77202e-05													307		11	5.5e-06
187.197	1871.97	0.799546	3.81761e-05		3.81761e-05	3.81761e-05	0.000233387	0.000233387							187.197	1871.97	3.81761e-05													308		8	4e-06
187.809	1878.09	0.199886	9.54403e-06		9.54403e-06	9.54403e-06	5.83478e-05	5.83478e-05							187.809	1878.09	9.54403e-06													309		5	2.5e-06
188.42	1884.2	0.799546	3.81761e-05		3.81761e-05	3.81761e-05	0.000233391	0.000233391							188.42	1884.2	3.81761e-05													310		9	4.5e-06
189.031	1890.31	1.19932	5.72642e-05		5.72642e-05	5.72642e-05	0.00035008	0.00035008							189.031	1890.31	5.72642e-05													311		6	3e-06
189.643	1896.43	0.799546	3.81761e-05		3.81761e-05	3.81761e-05	0.000233391	0.000233391							189.643	1896.43	3.81761e-05													312		6	3e-06
190.254	1902.54	0.999432	4.77202e-05		4.77202e-05	4.77202e-05	0.000291739	0.000291739							190.254	1902.54	4.77202e-05													313		7	3.5e-06
190.865	1908.65	0.799546	3.81761e-05		3.81761e-05	3.81761e-05	0.000233387	0.000233387							190.865	1908.65	3.81761e-05													314		14	7e-06
191.477	1914.77	0.999432	4.77202e-05		4.77202e-05	4.77202e-05	0.000291733	0.000291733							191.477	1914.77	4.77202e-05													315		7	3.5e-06
192.088	1920.88	0.799546	3.81761e-05		3.81761e-05	3.81761e-05	0.000233391	0.000233391							192.088	1920.88	3.81761e-05													316		9	4.5e-06
192.699	1926.99	0.999432	4.77202e-05		4.77202e-05	4.77202e-05	0.000291739	0.000291739							192.699	1926.99	4.77202e-05													317		9	4.5e-06
193.311	1933.11	0.799546	3.81761e-05		3.81761e-05	3.81761e-05	0.000233387	0.000233387							193.311	1933.11	3.81761e-05													318		5	2.5e-06
193.922	1939.22	1.19932	5.72642e-05		5.72642e-05	5.72642e-05	0.000350087	0.000350087							193.922	1939.22	5.72642e-05													319		10	5e-06
194.533	1945.33	0.599659	2.86321e-05		2.86321e-05	2.86321e-05	0.000175043	0.000175043							194.533	1945.33	2.86321e-05													320		11	5.5e-06
195.145	1951.45	0.199886	9.54403e-06		9.54403e-06	9.54403e-06	5.83467e-05	5.83467e-05							195.145	1951.45	9.54403e-06													321		8	4e-06
195.756	1957.56	0.399773	1.90881e-05		1.90881e-05	1.90881e-05	0.000116693	0.000116693							195.756	1957.56	1.90881e-05													322		13	6.5e-06
196.368	1963.68	0.599659	2.86321e-05		2.86321e-05	2.86321e-05	0.000175043	0.000175043							196.368	1963.68	2.86321e-05													323		11	5.5e-06
196.979	1969.79	0.199886	9.54403e-06		9.54403e-06	9.54403e-06	5.83478e-05	5.83478e-05							196.979	1969.79	9.54403e-06													324		6	3e-06
197.59	1975.9	0.399773	1.90881e-05		1.90881e-05	1.90881e-05	0.000116693	0.000116693							197.59	1975.9	1.90881e-05													325		9	4.5e-06
198.202	1982.02	0.799546	3.81761e-05		3.81761e-05	3.81761e-05	0.000233391	0.000233391							198.202	1982.02	3.81761e-05													326		9	4.5e-06
198.813	1988.13	1.19932	5.72642e-05		5.72642e-05	5.72642e-05	0.000350087	0.000350087							198.813	1988.13	5.72642e-05													327		11	5.5e-06
199.424	1994.24	0.999432	4.77202e-05		4.77202e-05	4.77202e-05	0.000291733	0.000291733							199.424	1994.24	4.77202e-05													328		9	4.5e-06
200.036	2000.36	0.999432	4.77202e-05		4.77202e-05	4.77202e-05	0.000291733	0.000291733							200.036	2000.36	4.77202e-05													329		5	2.5e-06
200.647	2006.47	0.199886	9.54403e-06		9.54403e-06	9.54403e-06	5.83478e-05	5.83478e-05							200.647	2006.47	9.54403e-06													330		7	3.5e-06
201.258	2012.58	0.799546	3.81761e-05		3.81761e-05	3.81761e-05	0.000233391	0.000233391							201.258	2012.58	3.81761e-05													331		8	4e-06
201.87	2018.7	0.599659	2.86321e-05		2.86321e-05	2.86321e-05	0.00017504	0.00017504							201.87	2018.7	2.86321e-05													332		13	6.5e-06
202.481	2024.81	0.199886	9.54403e-06		9.54403e-06	9.54403e-06	5.83478e-05	5.83478e-05							202.481	2024.81	9.54403e-06													333		4	2e-06
203.092	2030.92	0.199886	9.54403e-06		9.54403e-06	9.54403e-06	5.83478e-05	5.83478e-05							203.092	2030.92	9.54403e-06													334		14	7e-06
203.704	2037.04	0.399773	1.90881e-05		1.90881e-05	1.90881e-05	0.000116693	0.000116693							203.704	2037.04	1.90881e-05													335		5	2.5e-06
204.315	2043.15	0.399773	1.90881e-05		1.90881e-05	1.90881e-05	0.000116693	0.000116693							204.315	2043.15	1.90881e-05													336		9	4.5e-06
204.926	2049.26	1.39921	6.68082e-05		6.68082e-05	6.68082e-05	0.000408435	0.000408435							204.926	2049.26	6.68082e-05													337		4	2e-06
205.538	2055.38	0.799546	3.81761e-05		3.81761e-05	3.81761e-05	0.000233391	0.000233391							205.538	2055.38	3.81761e-05													338		11	5.5e-06
206.149	2061.49	0.199886	9.54403e-06		9.54403e-06	9.54403e-06	5.83467e-05	5.83467e-05							206.149	2061.49	9.54403e-06													339		13	6.5e-06
206.76	2067.6	0.799546	3.81761e-05		3.81761e-05	3.81761e-05	0.000233391	0.000233391							206.76	2067.6	3.81761e-05													340		9	4.5e-06
207.372	2073.72	0.599659	2.86321e-05		2.86321e-05	2.86321e-05	0.000175043	0.000175043							207.372	2073.72	2.86321e-05													341		4	2e-06
207.983	2079.83	1.39921	6.68082e-05		6.68082e-05	6.68082e-05	0.000408427	0.000408427							207.983	2079.83	6.68082e-05													342		3	1.5e-06
208.594	2085.94	0.199886	9.54403e-06		9.54403e-06	9.54403e-06	5.83467e-05	5.83467e-05							208.594	2085.94	9.54403e-06													343		8	4e-06
209.206	2092.06	0.599659	2.86321e-05		2.86321e-05	2.86321e-05	0.000175043	0.000175043							209.206	2092.06	2.86321e-05													344		2	1e-06
209.817	2098.17	0.399773	1.90881e-05		1.90881e-05	1.90881e-05	0.000116696	0.000116696							209.817	2098.17	1.90881e-05													345		4	2e-06
210.429	2104.29	0.799546	3.81761e-05		3.81761e-05	3.81761e-05	0.000233387	0.000233387							210.429	2104.29	3.81761e-05													346		6	3e-06
211.04	2110.4	0.999432	4.77202e-05		4.77202e-05	4.77202e-05	0.000291739	0.000291739							211.04	2110.4	4.77202e-05													347		14	7e-06
211.651	2116.51	0.199886	9.54403e-06		9.54403e-06	9.54403e-06	5.83478e-05	5.83478e-05							211.651	2116.51	9.54403e-06													348		9	4.5e-06
212.263	2122.63	0.399773	1.90881e-05		1.90881e-05	1.90881e-05	0.000116693	0.000116693							212.263	2122.63	1.90881e-05													349		9	4.5e-06
212.874	2128.74	1.19932	5.72642e-05		5.72642e-05	5.72642e-05	0.00035008	0.00035008							212.874	2128.74	5.72642e-05													350		5	2.5e-06
213.485	2134.85	0.399773	1.90881e-05		1.90881e-05	1.90881e-05	0.000116696	0.000116696							213.485	2134.85	1.90881e-05													351		8	4e-06
214.097	2140.97	0.399773	1.90881e-05		1.90881e-05	1.90881e-05	-0.0203751	-0.0203751							214.097	2140.97	1.90881e-05													352		9	4.5e-06
																														353		10	5e-06
																														354		4	2e-06
																														355		8	4e-06
																														356		10	5e-06
																														357		5	2.5e-06
																														358		11	5.5e-06
																														359		7	3.5e-06
																														360		5	2.5e-06
																														361		7	3.5e-06
																														362		5	2.5e-06
																														363		9	4.5e-06
																														364		10	5e-06
																														365		5	2.5e-06
																														366		9	4.5e-06
																														367		5	2.5e-06
																														368		7	3.5e-06
																														369		4	2e-06
																														370		6	3e-06
																														371		890	0.000445
																														372
																														373
																														374
																														375
																														376
																														377
																														378
																														379
																														380
																														381
																														382
																														383
																														384
																														385
																														386
																														387
																														388
																														389
																														390
																														391
																														392
																														393
																														394
																														395
																														396
																														397
																														398
																														399
																														400
																														401
																														402
																														403
																														404
																														405
																														406
																														407
																														408
																														409
																														410
																														411
																														412
																														413
																														414
																														415
																														416
																														417
																														418
																														419
																														420
																														421
																														422
																														423
																														424
																														425
																														426
																														427
																														428
																														429
																														430
																														431
																														432
																														433
																														434
																														435
																														436
																														437
																														438
																														439
																														440
																														441
																														442
																														443
																														444
																														445
																														446
																														447
																														448
																														449
																														450
																														451
																														452
																														453
																														454
																														455
																														456
																														457
																														458
																														459
																														460
																														461
																														462
																														463
																														464
																														465
																														466
																														467
																														468
																														469
																														470
																														471
																														472
																														473
																														474
																														475
																														476
																														477
																														478
																														479
																														480
																														481
																														482
																														483
																														484
																														485
																														486
																														487
																														488
																														489
																														490
																														491
																														492
																														493
																														494
																														495
																														496
																														497
																														498
																														499
																														500
																														501
																														502
																														503
																														504
																														505
																														506
																														507
																														508
																														509
																														510
																														511
																														512
																														513
																														514
																														515
																														516
																														517
																														518
																														519
																														520
																														521
																														522
																														523
																														524
																														525
																														526
																														527
																														528
																														529
																														530
																														531
																														532
																														533
																														534
																														535
																														536
																														537
																														538
																														539
																														540
																														541
																														542
																														543
																														544
																														545
																														546
																														547
																														548
																														549
																														550
																														551
																														552
																														553
																														554
																														555
																														556
																														557
																														558
																														559
																														560
																														561
																														562
																														563
																														564

## Sheet: SW_10
		carbon ave	19860.4
		ELEMENT	24Mg
		289	points				0.8
depth (nm)	depth (A)	[s]	[c/s]	mg/C		contam at SW_2 depth	rescaled contam at SW_2 depth	corr sw_10
0.128227	1.28227	5.27395	407.968	0.0205418		0.00354799	0.00283839	0.0177034
0.75712	7.5712	31.1402	109.138	0.00549527		0.0024602	0.00196816	0.00352711
1.38601	13.8601	57.0065	77.356	0.003895		0.00190287	0.0015223	0.0023727
2.01491	20.1491	82.8728	70.1601	0.00353267		0.00183712	0.00146969	0.00206298
2.6438	26.438	108.739	68.1613	0.00343202		0.00196972	0.00157578	0.00185625
3.27269	32.7269	134.605	84.1522	0.00423719		0.00209422	0.00167538	0.00256181
3.90158	39.0158	160.472	88.9494	0.00447874		0.00204744	0.00163796	0.00284079
4.53047	45.3047	186.338	86.3509	0.0043479		0.00184505	0.00147604	0.00287186
5.15937	51.5937	212.204	98.1442	0.00494171		0.00193164	0.00154531	0.0033964
5.78826	57.8826	238.071	103.141	0.00519333		0.00166506	0.00133205	0.00386128
6.41715	64.1715	263.937	101.142	0.00509268		0.00168658	0.00134927	0.00374341
7.04605	70.4605	289.803	91.1482	0.00458945		0.00136418	0.00109135	0.00349811
7.67494	76.7494	315.669	93.5468	0.00471023		0.00125823	0.00100658	0.00370364
8.30383	83.0383	341.536	101.342	0.00510275		0.00129773	0.00103819	0.00406456
8.93272	89.3272	367.402	105.74	0.00532417		0.0013087	0.00104696	0.0042772
9.56162	95.6162	393.268	102.342	0.00515307		0.0012641	0.00101128	0.00414179
10.1905	101.905	419.135	107.339	0.00540468		0.00117847	0.000942772	0.00446191
10.8194	108.194	445.001	118.932	0.00598843		0.00103786	0.00083029	0.00515814
11.4483	114.483	470.867	125.329	0.0063105		0.000997555	0.000798044	0.00551246
12.0772	120.772	496.733	122.53	0.0061696		0.00103179	0.000825435	0.00534416
12.7061	127.061	522.6	134.124	0.00675334		0.000939108	0.000751286	0.00600205
13.335	133.35	548.466	137.722	0.0069345		0.00093368	0.000746944	0.00618756
13.9639	139.639	574.332	144.718	0.00728676		0.000799901	0.000639921	0.00664684
14.5928	145.928	600.198	147.116	0.00740754		0.000686465	0.000549172	0.00685837
15.2217	152.217	626.065	159.11	0.00801141		0.000645719	0.000516576	0.00749484
15.8505	158.505	651.931	181.897	0.00915878		0.000645777	0.000516622	0.00864215
16.4794	164.794	677.797	169.304	0.00852471		0.000613574	0.000490859	0.00803385
17.1083	171.083	703.664	172.702	0.0086958		0.000514676	0.000411741	0.00828406
17.7372	177.372	729.53	175.5	0.00883671		0.00056284	0.000450272	0.00838643
18.3661	183.661	755.396	177.699	0.00894742		0.000482888	0.00038631	0.00856111
18.995	189.95	781.263	189.892	0.00956136		0.000617417	0.000493933	0.00906743
19.6239	196.239	807.129	189.892	0.00956136		0.000419425	0.00033554	0.00922582
20.2528	202.528	832.995	198.687	0.0100042		0.000336615	0.000269292	0.00973491
20.8817	208.817	858.861	193.49	0.00974252		0.000350483	0.000280386	0.00946213
21.5106	215.106	884.728	203.484	0.0102457		0.000363761	0.000291009	0.00995474
22.1395	221.395	910.594	194.09	0.00977272		0.000342934	0.000274347	0.00949837
22.7684	227.684	936.46	195.689	0.00985323		0.000292405	0.000233924	0.00961931
23.3973	233.973	962.327	196.888	0.00991362		0.000242579	0.000194063	0.00971956
24.0262	240.262	988.193	193.89	0.00976265		0.000295392	0.000236314	0.00952634
24.655	246.55	1014.06	203.085	0.0102256		0.000238884	0.000191107	0.0100345
25.2839	252.839	1039.92	194.489	0.00979285		0.00023987	0.000191896	0.00960095
25.9128	259.128	1065.79	202.285	0.0101854		0.000137776	0.000110221	0.0100751
26.5417	265.417	1091.66	204.084	0.0102759		0.000181329	0.000145063	0.0101309
27.1706	271.706	1117.52	197.288	0.00993375		0.000142356	0.000113885	0.00981987
27.7995	277.995	1143.39	200.486	0.0100948		0.00012774	0.000102192	0.00999259
28.4284	284.284	1169.26	197.887	0.00996394		0.000188765	0.000151012	0.00981293
29.0573	290.573	1195.12	201.486	0.0101451		0.000151117	0.000120894	0.0100242
29.6862	296.862	1220.99	180.298	0.00907826		9.251e-05	7.4008e-05	0.00900425
30.3151	303.151	1246.86	194.489	0.00979285		0.000128854	0.000103083	0.00968976
30.944	309.44	1272.72	192.491	0.0096922		0.000225053	0.000180043	0.00951216
31.5729	315.729	1298.59	196.488	0.00989349		0.000204917	0.000163933	0.00972956
32.2017	322.017	1324.45	191.691	0.00965194		4.64748e-05	3.71798e-05	0.00961476
32.8307	328.307	1350.32	186.494	0.00939026		9.72525e-05	7.7802e-05	0.00931246
33.4595	334.595	1376.19	187.893	0.00946071		0.00017917	0.000143336	0.00931738
34.0884	340.884	1402.05	174.301	0.00877632		0.000141653	0.000113323	0.008663
34.7173	347.173	1427.92	179.298	0.00902794		4.36841e-05	3.49473e-05	0.00899299
35.3462	353.462	1453.79	175.9	0.00885684		1.01767e-05	8.14137e-06	0.0088487
35.9751	359.751	1479.65	172.502	0.00868574		8.63711e-05	6.90969e-05	0.00861664
36.604	366.04	1505.52	174.501	0.00878639		0.000134633	0.000107706	0.00867868
37.2329	372.329	1531.38	159.509	0.00803154				0.00803154
37.8618	378.618	1557.25	166.106	0.00836367				0.00836367
38.4907	384.907	1583.12	164.107	0.00826303				0.00826303
39.1196	391.196	1608.98	164.506	0.00828316				0.00828316
39.7485	397.485	1634.85	146.317	0.00736728				0.00736728
40.3774	403.774	1660.72	157.111	0.00791077				0.00791077
41.0062	410.062	1686.58	153.513	0.0077296				0.0077296
41.6352	416.352	1712.45	156.311	0.00787051				0.00787051
42.264	422.64	1738.32	133.924	0.00674328				0.00674328
42.8929	428.929	1764.18	137.322	0.00691437				0.00691437
43.5218	435.218	1790.05	137.122	0.00690431				0.00690431
44.1507	441.507	1815.91	149.315	0.00751825				0.00751825
44.7796	447.796	1841.78	147.316	0.0074176				0.0074176
45.4085	454.085	1867.65	139.521	0.00702508				0.00702508
46.0374	460.374	1893.51	123.73	0.00622998				0.00622998
46.6663	466.663	1919.38	131.925	0.00664263				0.00664263
47.2952	472.952	1945.24	130.326	0.00656211				0.00656211
47.9241	479.241	1971.11	136.922	0.00689424				0.00689424
48.553	485.53	1996.98	112.936	0.00568649				0.00568649
49.1819	491.819	2022.84	98.1442	0.00494171				0.00494171
49.8107	498.107	2048.71	119.932	0.00603875				0.00603875
50.4397	504.397	2074.58	121.931	0.0061394				0.0061394
51.0685	510.685	2100.44	115.534	0.00581733				0.00581733
51.6974	516.974	2126.31	112.336	0.0056563				0.0056563
52.3263	523.263	2152.18	106.939	0.00538455				0.00538455
52.9552	529.552	2178.04	107.539	0.00541475				0.00541475
53.5841	535.841	2203.91	104.141	0.00524365				0.00524365
54.213	542.13	2229.77	95.9455	0.004831				0.004831
54.8419	548.419	2255.64	93.7467	0.00472029				0.00472029
55.4708	554.708	2281.51	94.946	0.00478068				0.00478068
56.0997	560.997	2307.37	96.1453	0.00484107				0.00484107
56.7286	567.286	2333.24	97.5446	0.00491152				0.00491152
57.3575	573.575	2359.11	90.9483	0.00457939				0.00457939
57.9864	579.864	2384.97	95.3458	0.00480081				0.00480081
58.6152	586.152	2410.84	86.3509	0.0043479				0.0043479
59.2442	592.442	2436.7	89.749	0.004519				0.004519
59.873	598.73	2462.57	84.3521	0.00424726				0.00424726
60.5019	605.019	2488.44	83.7524	0.00421706				0.00421706
61.1308	611.308	2514.3	77.9557	0.00392519				0.00392519
61.7597	617.597	2540.17	83.1527	0.00418687				0.00418687
62.3886	623.886	2566.04	75.9568	0.00382454				0.00382454
63.0175	630.175	2591.9	70.1601	0.00353267				0.00353267
63.6464	636.464	2617.77	75.1573	0.00378429				0.00378429
64.2753	642.753	2643.64	71.1595	0.00358299				0.00358299
64.9042	649.042	2669.5	72.159	0.00363332				0.00363332
65.5331	655.331	2695.37	71.3594	0.00359306				0.00359306
66.162	661.62	2721.23	66.5622	0.00335151				0.00335151
66.7909	667.909	2747.1	64.7632	0.00326093				0.00326093
67.4197	674.197	2772.97	59.1664	0.00297912				0.00297912
68.0487	680.487	2798.83	62.5644	0.00315022				0.00315022
68.6775	686.775	2824.7	55.7683	0.00280802				0.00280802
69.3064	693.064	2850.57	59.1664	0.00297912				0.00297912
69.9353	699.353	2876.43	55.9682	0.00281808				0.00281808
70.5642	705.642	2902.3	61.3651	0.00308983				0.00308983
71.1931	711.931	2928.16	58.7666	0.00295899				0.00295899
71.822	718.22	2954.03	52.9699	0.00266712				0.00266712
72.4509	724.509	2979.9	53.7694	0.00270737				0.00270737
73.0798	730.798	3005.76	51.1709	0.00257653				0.00257653
73.7087	737.087	3031.63	51.3708	0.0025866				0.0025866
74.3376	743.376	3057.5	48.1726	0.00242557				0.00242557
74.9665	749.665	3083.36	46.7734	0.00235511				0.00235511
75.5954	755.954	3109.23	46.9733	0.00236518				0.00236518
76.2242	762.242	3135.09	46.9733	0.00236518				0.00236518
76.8532	768.532	3160.96	46.7734	0.00235511				0.00235511
77.482	774.82	3186.83	42.3759	0.00213369				0.00213369
78.1109	781.109	3212.69	44.7745	0.00225447				0.00225447
78.7398	787.398	3238.56	41.1766	0.00207331				0.00207331
79.3687	793.687	3264.43	38.5781	0.00194247				0.00194247
79.9976	799.976	3290.29	38.5781	0.00194247				0.00194247
80.6265	806.265	3316.16	36.1794	0.00182169				0.00182169
81.2554	812.554	3342.03	40.1772	0.00202298				0.00202298
81.8843	818.843	3367.89	38.3782	0.0019324				0.0019324
82.5132	825.132	3393.76	36.1794	0.00182169				0.00182169
83.1421	831.421	3419.62	35.9796	0.00181163				0.00181163
83.771	837.71	3445.49	30.3827	0.00152982				0.00152982
84.3999	843.999	3471.36	33.381	0.00168079				0.00168079
85.0287	850.287	3497.22	40.377	0.00203305				0.00203305
85.6576	856.576	3523.09	31.3822	0.00158014				0.00158014
86.2865	862.865	3548.95	33.1811	0.00167072				0.00167072
86.9154	869.154	3574.82	30.7825	0.00154995				0.00154995
87.5443	875.443	3600.69	30.3827	0.00152982				0.00152982
88.1732	881.732	3626.55	31.9818	0.00161033				0.00161033
88.8021	888.021	3652.42	23.7865	0.00119769				0.00119769
89.431	894.31	3678.29	28.3839	0.00142917				0.00142917
90.0599	900.599	3704.15	27.9841	0.00140904				0.00140904
90.6888	906.888	3730.02	29.5832	0.00148956				0.00148956
91.3177	913.177	3755.89	29.1834	0.00146943				0.00146943
91.9466	919.466	3781.75	25.3856	0.0012782				0.0012782
92.5755	925.755	3807.62	24.1863	0.00121782				0.00121782
93.2044	932.044	3833.48	25.9852	0.0013084				0.0013084
93.8332	938.332	3859.35	27.7842	0.00139898				0.00139898
94.4621	944.621	3885.22	19.5889	0.00098633				0.00098633
95.091	950.91	3911.08	22.5872	0.0011373				0.0011373
95.7199	957.199	3936.95	22.7871	0.00114736				0.00114736
96.3488	963.488	3962.82	23.3867	0.00117756				0.00117756
96.9777	969.777	3988.68	20.7882	0.00104672				0.00104672
97.6066	976.066	4014.55	18.9892	0.000956136				0.000956136
98.2355	982.355	4040.41	17.9898	0.000905813				0.000905813
98.8644	988.644	4066.28	18.1897	0.000915878				0.000915878
99.4933	994.933	4092.15	23.1868	0.00116749				0.00116749
100.122	1001.22	4118.01	18.1897	0.000915878				0.000915878
100.751	1007.51	4143.88	19.389	0.000976265				0.000976265
101.38	1013.8	4169.75	20.1885	0.00101652				0.00101652
102.009	1020.09	4195.61	14.9915	0.000754844				0.000754844
102.638	1026.38	4221.48	17.1902	0.000865555				0.000865555
103.267	1032.67	4247.35	16.3907	0.000825296				0.000825296
103.896	1038.96	4273.21	16.5906	0.000835361				0.000835361
104.524	1045.24	4299.08	18.7893	0.000946071				0.000946071
105.153	1051.53	4324.94	18.1897	0.000915878				0.000915878
105.782	1057.82	4350.81	14.9915	0.000754844				0.000754844
106.411	1064.11	4376.68	14.3918	0.00072465				0.00072465
107.04	1070.4	4402.54	15.9909	0.000805167				0.000805167
107.669	1076.69	4428.41	15.791	0.000795102				0.000795102
108.298	1082.98	4454.27	12.393	0.000624005				0.000624005
108.927	1089.27	4480.14	13.3924	0.000674328				0.000674328
109.556	1095.56	4506.01	10.9938	0.000553552				0.000553552
110.184	1101.84	4531.87	11.5934	0.000583746				0.000583746
110.813	1108.13	4557.74	14.9915	0.000754844				0.000754844
111.442	1114.42	4583.61	13.5923	0.000684392				0.000684392
112.071	1120.71	4609.47	9.79443	0.000493165				0.000493165
112.7	1127	4635.34	12.1931	0.00061394				0.00061394
113.329	1133.29	4661.2	12.393	0.000624005				0.000624005
113.958	1139.58	4687.07	12.1931	0.00061394				0.00061394
114.587	1145.87	4712.94	10.3941	0.000523359				0.000523359
115.216	1152.16	4738.8	11.1936	0.000563617				0.000563617
115.844	1158.44	4764.67	10.7939	0.000543488				0.000543488
116.473	1164.73	4790.54	11.1936	0.000563617				0.000563617
117.102	1171.02	4816.4	9.59455	0.0004831				0.0004831
117.731	1177.31	4842.27	11.5934	0.000583746				0.000583746
118.36	1183.6	4868.14	9.79443	0.000493165				0.000493165
118.989	1189.89	4894	8.795	0.000442842				0.000442842
119.618	1196.18	4919.87	9.19477	0.000462971				0.000462971
120.247	1202.47	4945.73	10.1942	0.000513294				0.000513294
120.876	1208.76	4971.6	7.59568	0.000382454				0.000382454
121.505	1215.05	4997.47	6.79614	0.000342196				0.000342196
122.133	1221.33	5023.33	10.1942	0.000513294				0.000513294
122.762	1227.62	5049.2	9.79443	0.000493165				0.000493165
123.391	1233.91	5075.07	8.59511	0.000432777				0.000432777
124.02	1240.2	5100.93	9.19477	0.000462971				0.000462971
124.649	1246.49	5126.8	6.79614	0.000342196				0.000342196
125.278	1252.78	5152.66	5.19705	0.000261679				0.000261679
125.907	1259.07	5178.53	5.99659	0.000301938				0.000301938
126.536	1265.36	5204.4	7.19591	0.000362325				0.000362325
127.165	1271.65	5230.26	8.59511	0.000432777				0.000432777
127.793	1277.93	5256.13	6.79614	0.000342196				0.000342196
128.422	1284.22	5282	6.59625	0.000332131				0.000332131
129.051	1290.51	5307.86	5.59682	0.000281808				0.000281808
129.68	1296.8	5333.73	5.19705	0.000261679				0.000261679
130.309	1303.09	5359.6	7.79557	0.000392519				0.000392519
130.938	1309.38	5385.46	7.79557	0.000392519				0.000392519
131.567	1315.67	5411.33	5.39693	0.000271744				0.000271744
132.196	1321.96	5437.19	4.99716	0.000251615				0.000251615
132.825	1328.25	5463.06	7.3958	0.00037239				0.00037239
133.453	1334.53	5488.93	3.79784	0.000191227				0.000191227
134.082	1340.82	5514.79	6.59625	0.000332131				0.000332131
134.711	1347.11	5540.66	4.99716	0.000251615				0.000251615
135.34	1353.4	5566.52	3.59795	0.000181163				0.000181163
135.969	1359.69	5592.39	4.99716	0.000251615				0.000251615
136.598	1365.98	5618.26	4.19761	0.000211356				0.000211356
137.227	1372.27	5644.12	4.19761	0.000211356				0.000211356
137.856	1378.56	5669.99	3.19818	0.000161033				0.000161033
138.485	1384.85	5695.86	4.19761	0.000211356				0.000211356
139.114	1391.14	5721.72	3.39807	0.000171098				0.000171098
139.742	1397.42	5747.59	2.9983	0.000150969				0.000150969
140.371	1403.71	5773.46	2.79841	0.000140904				0.000140904
141	1410	5799.32	3.19818	0.000161033				0.000161033
141.629	1416.29	5825.19	3.59795	0.000181163				0.000181163
142.258	1422.58	5851.05	4.19761	0.000211356				0.000211356
142.887	1428.87	5876.92	4.99716	0.000251615				0.000251615
143.516	1435.16	5902.79	3.99773	0.000201292				0.000201292
144.145	1441.45	5928.65	3.59795	0.000181163				0.000181163
144.774	1447.74	5954.52	1.19932	6.03875e-05				6.03875e-05
145.402	1454.02	5980.39	2.9983	0.000150969				0.000150969
146.031	1460.31	6006.25	2.39864	0.000120775				0.000120775
146.66	1466.6	6032.12	2.19875	0.00011071				0.00011071
147.289	1472.89	6057.98	1.59909	8.05167e-05				8.05167e-05
147.918	1479.18	6083.85	2.9983	0.000150969				0.000150969
148.547	1485.47	6109.72	2.9983	0.000150969				0.000150969
149.176	1491.76	6135.58	2.19875	0.00011071				0.00011071
149.805	1498.05	6161.45	1.99886	0.000100646				0.000100646
150.434	1504.34	6187.32	1.39921	7.04521e-05				7.04521e-05
151.062	1510.62	6213.18	2.39864	0.000120775				0.000120775
151.691	1516.91	6239.05	2.19875	0.00011071				0.00011071
152.32	1523.2	6264.91	0.599659	3.01938e-05				3.01938e-05
152.949	1529.49	6290.78	3.59795	0.000181163				0.000181163
153.578	1535.78	6316.65	2.79841	0.000140904				0.000140904
154.207	1542.07	6342.51	1.79898	9.05813e-05				9.05813e-05
154.836	1548.36	6368.38	2.19875	0.00011071				0.00011071
155.465	1554.65	6394.25	0.999432	5.03229e-05				5.03229e-05
156.094	1560.94	6420.11	1.79898	9.05813e-05				9.05813e-05
156.723	1567.23	6445.98	1.19932	6.03875e-05				6.03875e-05
157.351	1573.51	6471.85	2.19875	0.00011071				0.00011071
157.98	1579.8	6497.71	2.79841	0.000140904				0.000140904
158.609	1586.09	6523.58	2.19875	0.00011071				0.00011071
159.238	1592.38	6549.44	0.999432	5.03229e-05				5.03229e-05
159.867	1598.67	6575.31	1.99886	0.000100646				0.000100646
160.496	1604.96	6601.18	1.59909	8.05167e-05				8.05167e-05
161.125	1611.25	6627.04	2.59852	0.00013084				0.00013084
161.754	1617.54	6652.91	1.39921	7.04521e-05				7.04521e-05
162.383	1623.83	6678.77	0.799546	4.02584e-05				4.02584e-05
163.011	1630.11	6704.64	1.79898	9.05813e-05				9.05813e-05
163.64	1636.4	6730.51	1.99886	0.000100646				0.000100646
164.269	1642.69	6756.37	0.999432	5.03229e-05				5.03229e-05
164.898	1648.98	6782.24	0.999432	5.03229e-05				5.03229e-05
165.527	1655.27	6808.11	1.79898	9.05813e-05				9.05813e-05
166.156	1661.56	6833.97	1.19932	6.03875e-05				6.03875e-05
166.785	1667.85	6859.84	0.599659	3.01938e-05				3.01938e-05
167.414	1674.14	6885.71	0.399773	2.01292e-05				2.01292e-05
168.043	1680.43	6911.57	0.999432	5.03229e-05				5.03229e-05
168.671	1686.71	6937.44	0.599659	3.01938e-05				3.01938e-05
169.3	1693	6963.31	0.799546	4.02584e-05				4.02584e-05
169.929	1699.29	6989.17	1.59909	8.05167e-05				8.05167e-05
170.558	1705.58	7015.04	1.39921	7.04521e-05				7.04521e-05
171.187	1711.87	7040.9	0.399773	2.01292e-05				2.01292e-05
171.816	1718.16	7066.77	0.999432	5.03229e-05				5.03229e-05
172.445	1724.45	7092.64	1.39921	7.04521e-05				7.04521e-05
173.074	1730.74	7118.5	1.19932	6.03875e-05				6.03875e-05
173.703	1737.03	7144.37	0.999432	5.03229e-05				5.03229e-05
174.332	1743.32	7170.23	1.39921	7.04521e-05				7.04521e-05
174.96	1749.6	7196.1	0.799546	4.02584e-05				4.02584e-05
175.589	1755.89	7221.97	0.799546	4.02584e-05				4.02584e-05
176.218	1762.18	7247.83	0.999432	5.03229e-05				5.03229e-05
176.847	1768.47	7273.7	1.39921	7.04521e-05				7.04521e-05
177.476	1774.76	7299.57	0.199886	1.00646e-05				1.00646e-05
178.105	1781.05	7325.43	0.999432	5.03229e-05				5.03229e-05
178.734	1787.34	7351.3	0.999432	5.03229e-05				5.03229e-05
179.363	1793.63	7377.16	0.999432	5.03229e-05				5.03229e-05
179.992	1799.92	7403.03	0.999432	5.03229e-05				5.03229e-05
180.62	1806.2	7428.9	1.79898	9.05813e-05				9.05813e-05
181.249	1812.49	7454.76	0.999432	5.03229e-05				5.03229e-05

## Sheet: SW_3
	SW_3					9
		carbon ave	18033.1		SW_2 (cleaned)
		ELEMENT	24Mg		24Mg	SW_2 (cleaned)					Std_6 contam		Std_7 contam
		355	points		depth	24Mg			1.8	1.2	24Mg
	depth	[s]	[c/s]	mg/C	depth(nm)	depth	mg/C	contam at SW depth	sw_2+ x std 6 contamination	sw_2+ x std 7contamination	depth	Mg/C	STD_7 contam at SW_2 depth
0.115099	1.15099	5.27395	210.88	0.011694	0.12465	1.12185	0.0774116	0.0286611	0.129002	0.0820246	1.92042	0.0261218	0.00384417
0.679606	6.79606	31.1402	170.703	0.00946607	0.735998	6.62398	0.0112906	0.0111657	0.0313889	0.0142832	9.13811	0.00317147	0.00249384
1.24411	12.4411	57.0065	135.323	0.00750414	1.34735	12.1261	0.00473384	0.00253646	0.00929947	0.00710076	16.3558	0.00163757	0.00197243
1.80862	18.0862	82.8728	119.532	0.00662847	1.9587	17.6283	0.00281549	0.00164604	0.00577836	0.00533151	23.5735	0.00168559	0.00209669
2.37313	23.7313	108.739	108.738	0.00602991	2.57004	23.1304	0.00228102	0.0017068	0.00535326	0.00503142	30.7912	0.00134017	0.002292
2.93763	29.3763	134.605	91.3481	0.00506557	3.18139	28.6325	0.00188972	0.00138598	0.00438448	0.00476689	38.0089	0.00118701	0.00239764
3.50214	35.0214	160.472	92.9472	0.00515424	3.79274	34.1347	0.00234783	0.00126922	0.00463243	0.00477618	45.2266	0.00114199	0.00202363
4.06665	40.6665	186.338	82.753	0.00458894	4.40409	39.6368	0.00262461	0.00117685	0.00474295	0.00525023	52.4442	0.00104746	0.00218802
4.63115	46.3115	212.204	87.7501	0.00486605	5.01544	45.1389	0.00278686	0.00114314	0.00484451	0.00501474	59.6619	0.00100427	0.00185657
5.19566	51.9566	238.071	90.5485	0.00502123	5.62679	50.6411	0.0032068	0.00105825	0.00511164	0.00546674	66.8796	0.000833468	0.00188329
5.76017	57.6017	263.937	82.5531	0.00457785	6.23813	56.1432	0.00334996	0.00108754	0.00530752	0.00506517	74.0973	0.000934673	0.00142935
6.32468	63.2468	289.803	98.3441	0.00545352	6.84948	61.6454	0.00363628	0.000760074	0.00500441	0.00530602	81.315	0.000872065	0.00139146
6.88918	68.8918	315.669	100.143	0.00555328	7.46083	67.1475	0.00374126	0.000994957	0.00553218	0.00552319	88.5327	0.00090668	0.00148494
7.45369	74.5369	341.536	110.137	0.0061075	8.07218	72.6496	0.0040753	0.000947231	0.00578032	0.00579465	95.7504	0.000746558	0.00143279
8.0182	80.182	367.402	113.935	0.0063181	8.68353	78.1518	0.00440934	0.000856895	0.00595175	0.00605722	102.968	0.000651536	0.00137323
8.5827	85.827	393.268	113.336	0.00628485	9.29488	83.6539	0.00483883	0.00101491	0.00666567	0.00624097	110.186	0.000538636	0.00116845
9.14721	91.4721	419.135	115.334	0.00639569	9.90623	89.156	0.00508697	0.000833373	0.00658704	0.00641737	117.403	0.000477154	0.00110867
9.71172	97.1172	445.001	123.73	0.00686124	10.5176	94.6582	0.00542101	0.000781523	0.00682775	0.00680242	124.621	0.000433519	0.00115117
10.2762	102.762	470.867	116.534	0.0064622	11.1289	100.16	0.00580277	0.000624034	0.00692603	0.00704265	131.839	0.000563739	0.00103324
10.8407	108.407	496.733	142.919	0.00792534	11.7403	105.662	0.00611773	0.000548136	0.00710437	0.00736968	139.057	0.000312892	0.0010433
11.4052	114.052	522.6	141.719	0.00785883	12.3516	111.165	0.00664265	0.000514872	0.00756942	0.00762692	146.274	0.000416774	0.000820226
11.9697	119.697	548.466	149.915	0.0083133	12.963	116.667	0.00683353	0.000290006	0.00735554	0.00770382	153.492	0.000310845	0.000725244
12.5343	125.343	574.332	144.518	0.00801402	13.5743	122.169	0.00722483	0.000899815	0.0088445	0.00808188	160.71	0.000261388	0.000714209
13.0988	130.988	600.198	152.713	0.00846848	14.1857	127.671	0.00738708	0.000149023	0.00765532	0.00826296	167.927	0.000328645	0.000729893
13.6633	136.633	626.065	153.912	0.00853498	14.797	133.173	0.00779748	0.000609051	0.00889377	0.00847129	175.145	0.000299272	0.00056151
14.2278	142.278	651.931	166.905	0.00925547	15.4084	138.675	0.00812197	0.00041237	0.00886424	0.00888319	182.363	0.000308372	0.000634348
14.7923	147.923	677.797	175.5	0.0097321	16.0197	144.177	0.00861826	0.000374669	0.00929267	0.00926038	189.58	0.000160475	0.0005351
15.3568	153.568	703.664	168.904	0.00936631	16.6311	149.68	0.0083892	0.000158604	0.00867469	0.00924415	196.798	0.000127438	0.000712452
15.9213	159.213	729.53	181.097	0.0100425	17.2424	155.182	0.00892367	0.000380515	0.0096086	0.00939358	204.016	0.000254997	0.000391591
16.4858	164.858	755.396	169.903	0.00942173	17.8538	160.684	0.00972537	0.00028104	0.0102312	0.0101658	211.233	7.26512e-05	0.000367007
17.0503	170.503	781.263	182.496	0.0101201	18.4651	166.186	0.00875188	0.00063985	0.00990361	0.00875188
17.6148	176.148	807.129	172.102	0.00954366	19.0765	171.688	0.00967765	0.000242372	0.0101139	0.00967765
18.1793	181.793	832.995	176.5	0.00978752	19.6878	177.19	0.00935315	-0.000219093	0.00895879	0.00935315
18.7438	187.438	858.861	178.299	0.00988728	20.2992	182.692	0.00961084	-0.000121853	0.00939151	0.00961084
19.3083	193.083	884.728	181.297	0.0100535	20.9105	188.194	0.0098399	0.0006547	0.0110184	0.0098399
19.8728	198.728	910.594	184.095	0.0102087	21.5218	193.697	0.00932452		0.00932452	0.00932452
20.4374	204.374	936.46	178.099	0.0098762	22.1332	199.199	0.010193		0.010193	0.010193
21.0019	210.019	962.327	190.692	0.0105745	22.7445	204.701	0.00981127		0.00981127	0.00981127
21.5664	215.664	988.193	174.501	0.00967667	23.3559	210.203	0.00992579		0.00992579	0.00992579
22.1309	221.309	1014.06	179.498	0.00995379	23.9672	215.705	0.0105175		0.0105175	0.0105175
22.6954	226.954	1039.92	171.303	0.00949932	24.5786	221.207	0.00953449		0.00953449	0.00953449
23.2599	232.599	1065.79	176.7	0.00979861	25.1899	226.71	0.00991625		0.00991625	0.00991625
23.8244	238.244	1091.66	171.103	0.00948824	25.8013	232.212	0.0101358		0.0101358	0.0101358
24.3889	243.889	1117.52	175.7	0.00974318	26.4126	237.714	0.00948677		0.00948677	0.00948677
24.9534	249.534	1143.39	171.502	0.00951041	27.024	243.216	0.00947723		0.00947723	0.00947723
25.5179	255.179	1169.26	170.103	0.00943282	27.6353	248.718	0.00991625		0.00991625	0.00991625
26.0824	260.824	1195.12	182.896	0.0101422	28.2467	254.22	0.00994488		0.00994488	0.00994488
26.6469	266.469	1220.99	174.101	0.0096545	28.858	259.722	0.00976355		0.00976355	0.00976355
27.2114	272.114	1246.86	170.103	0.00943282	29.4694	265.224	0.0099926		0.0099926	0.0099926
27.7759	277.759	1272.72	176.7	0.00979861	30.0807	270.727	0.00934361		0.00934361	0.00934361
28.3404	283.404	1298.59	164.706	0.00913354	30.6921	276.229	0.00974446		0.00974446	0.00974446
28.9049	289.049	1324.45	159.309	0.00883426	31.3034	281.731	0.00897139		0.00897139	0.00897139
29.4695	294.695	1350.32	160.909	0.00892293	31.9148	287.233	0.00955358		0.00955358	0.00955358
30.034	300.34	1376.19	163.107	0.00904487	32.5261	292.735	0.00958221		0.00958221	0.00958221
30.5985	305.985	1402.05	164.107	0.00910029	33.1375	298.237	0.00928635		0.00928635	0.00928635
31.163	311.63	1427.92	146.117	0.00810269	33.7488	303.739	0.00872325		0.00872325	0.00872325
31.7275	317.275	1453.79	148.915	0.00825788	34.3602	309.242	0.00891413		0.00891413	0.00891413
32.292	322.92	1479.65	150.514	0.00834655	34.9715	314.744	0.0091241		0.0091241	0.0091241
32.8565	328.565	1505.52	157.511	0.0087345	35.5829	320.246	0.00857054		0.00857054	0.00857054
33.421	334.21	1531.38	148.516	0.00823571	36.1942	325.748	0.00830331		0.00830331	0.00830331
33.9855	339.855	1557.25	131.525	0.00729353	36.8056	331.25	0.0084751		0.0084751	0.0084751
34.55	345.5	1583.12	144.518	0.00801402	37.4169	336.752	0.007912		0.007912	0.007912
35.1145	351.145	1608.98	139.721	0.00774799	38.0283	342.254	0.008561		0.008561	0.008561
35.679	356.79	1634.85	138.321	0.0076704	38.6396	347.756	0.00794064		0.00794064	0.00794064
36.2435	362.435	1660.72	133.124	0.0073822	39.251	353.259	0.0078452		0.0078452	0.0078452
36.808	368.08	1686.58	134.524	0.00745979	39.8623	358.761	0.0077593		0.0077593	0.0077593
37.3726	373.726	1712.45	133.124	0.0073822	40.4737	364.263	0.00731073		0.00731073	0.00731073
37.9371	379.371	1738.32	120.132	0.00666172	41.085	369.765	0.00737754		0.00737754	0.00737754
38.5016	385.016	1764.18	134.324	0.00744872	41.6963	375.267	0.00735845		0.00735845	0.00735845
39.0661	390.661	1790.05	123.13	0.00682799	42.3077	380.769	0.00682399		0.00682399	0.00682399
39.6306	396.306	1815.91	119.932	0.00665063	42.919	386.271	0.00685261		0.00685261	0.00685261
40.1951	401.951	1841.78	128.127	0.0071051	43.5304	391.774	0.00662356		0.00662356	0.00662356
40.7596	407.596	1867.65	120.132	0.00666172	44.1417	397.276	0.00674763		0.00674763	0.00674763
41.3241	413.241	1893.51	114.935	0.00637353	44.7531	402.778	0.0063945		0.0063945	0.0063945
41.8886	418.886	1919.38	108.938	0.006041	45.3644	408.28	0.00607955		0.00607955	0.00607955
42.4531	424.531	1945.24	110.937	0.00615184	45.9758	413.782	0.00636587		0.00636587	0.00636587
43.0176	430.176	1971.11	108.538	0.00601883	46.5871	419.284	0.00605092		0.00605092	0.00605092
43.5821	435.821	1996.98	110.137	0.0061075	47.1985	424.786	0.00569779		0.00569779	0.00569779
44.1466	441.466	2022.84	107.539	0.00596341	47.8098	430.288	0.00583141		0.00583141	0.00583141
44.7111	447.111	2048.71	108.138	0.00599666	48.4212	435.791	0.00612727		0.00612727	0.00612727
45.2757	452.757	2074.58	101.742	0.00564196	49.0325	441.293	0.00549737		0.00549737	0.00549737
45.8402	458.402	2100.44	93.1471	0.00516533	49.6439	446.795	0.00553554		0.00553554	0.00553554
46.4047	464.047	2126.31	100.343	0.00556437	50.2552	452.297	0.00560235		0.00560235	0.00560235
46.9692	469.692	2152.18	87.3504	0.00484388	50.8666	457.799	0.00548782		0.00548782	0.00548782
47.5337	475.337	2178.04	92.7473	0.00514316	51.4779	463.301	0.00508697		0.00508697	0.00508697
48.0982	480.982	2203.91	85.7513	0.0047552	52.0893	468.803	0.00514424		0.00514424	0.00514424
48.6627	486.627	2229.77	85.9511	0.00476629	52.7006	474.306	0.00475293		0.00475293	0.00475293
49.2272	492.272	2255.64	84.1522	0.00466653	53.312	479.808	0.00477202		0.00477202	0.00477202
49.7917	497.917	2281.51	81.1539	0.00450026	53.9233	485.31	0.0045525		0.0045525	0.0045525
50.3562	503.562	2307.37	83.5525	0.00463328	54.5347	490.812	0.00446661		0.00446661	0.00446661
50.9207	509.207	2333.24	78.3555	0.00434508	55.146	496.314	0.00438071		0.00438071	0.00438071
51.4852	514.852	2359.11	83.9523	0.00465545	55.7574	501.816	0.00461931		0.00461931	0.00461931
52.0497	520.497	2384.97	76.9563	0.00426749	56.3687	507.318	0.00429481		0.00429481	0.00429481
52.6142	526.142	2410.84	73.3583	0.00406797	56.9801	512.82	0.00394169		0.00394169	0.00394169
53.1788	531.788	2436.7	76.3566	0.00423424	57.5914	518.323	0.00381761		0.00381761	0.00381761
53.7433	537.433	2462.57	81.1539	0.00450026	58.2028	523.825	0.00420892		0.00420892	0.00420892
54.3078	543.078	2488.44	67.9614	0.00376869	58.8141	529.327	0.00438071		0.00438071	0.00438071
54.8723	548.723	2514.3	67.1618	0.00372436	59.4255	534.829	0.00384625		0.00384625	0.00384625
55.4368	554.368	2540.17	66.5622	0.0036911	60.0368	540.331	0.0038367		0.0038367	0.0038367
56.0013	560.013	2566.04	65.163	0.00361351	60.6482	545.833	0.00382716		0.00382716	0.00382716
56.5658	565.658	2591.9	69.1607	0.0038352	61.2595	551.335	0.00339768		0.00339768	0.00339768
57.1303	571.303	2617.77	70.5599	0.00391279	61.8709	556.838	0.00353129		0.00353129	0.00353129
57.6948	576.948	2643.64	57.5673	0.00319231	62.4822	562.34	0.00313044		0.00313044	0.00313044
58.2593	582.593	2669.5	66.7621	0.00370219	63.0935	567.842	0.0034454		0.0034454	0.0034454
58.8238	588.238	2695.37	64.9631	0.00360243	63.7049	573.344	0.0032736		0.0032736	0.0032736
59.3883	593.883	2721.23	59.1664	0.00328098	64.3162	578.846	0.00305409		0.00305409	0.00305409
59.9528	599.528	2747.1	59.3663	0.00329207	64.9276	584.348	0.00297774		0.00297774	0.00297774
60.5173	605.173	2772.97	51.3708	0.00284869	65.5389	589.85	0.00304455		0.00304455	0.00304455
61.0819	610.819	2798.83	53.7694	0.0029817	66.1503	595.353	0.00300637		0.00300637	0.00300637
61.6464	616.464	2824.7	55.7683	0.00309255	66.7616	600.855	0.00297774		0.00297774	0.00297774
62.2109	622.109	2850.57	50.5713	0.00280435	67.373	606.357	0.00289184		0.00289184	0.00289184
62.7754	627.754	2876.43	52.3702	0.00290411	67.9843	611.859	0.00265324		0.00265324	0.00265324
63.3399	633.399	2902.3	49.7717	0.00276001	68.5957	617.361	0.00235738		0.00235738	0.00235738
63.9044	639.044	2928.16	49.172	0.00272676	69.207	622.863	0.00246236		0.00246236	0.00246236
64.4689	644.689	2954.03	45.1743	0.00250507	69.8184	628.365	0.0026437		0.0026437	0.0026437
65.0334	650.334	2979.9	46.1737	0.00256049	70.4297	633.868	0.00261507		0.00261507	0.00261507
65.5979	655.979	3005.76	47.9727	0.00266025	71.0411	639.37	0.00246236		0.00246236	0.00246236
66.1624	661.624	3031.63	45.5741	0.00252724	71.6524	644.872	0.00202333		0.00202333	0.00202333
66.7269	667.269	3057.5	47.1732	0.00261592	72.2638	650.374	0.0021665		0.0021665	0.0021665
67.2914	672.914	3083.36	43.5752	0.0024164	72.8751	655.876	0.00232874		0.00232874	0.00232874
67.8559	678.559	3109.23	37.5786	0.00208387	73.4865	661.378	0.00196607		0.00196607	0.00196607
68.4204	684.204	3135.09	44.1749	0.00244965	74.0978	666.88	0.00202333		0.00202333	0.00202333
68.985	689.85	3160.96	39.5775	0.00219471	74.7092	672.383	0.00211878		0.00211878	0.00211878
69.5495	695.495	3186.83	40.5769	0.00225013	75.3205	677.885	0.00188972		0.00188972	0.00188972
70.114	701.14	3212.69	34.1806	0.00189543	75.9319	683.387	0.00203288		0.00203288	0.00203288
70.6785	706.785	3238.56	40.5769	0.00225013	76.5432	688.889	0.00168929		0.00168929	0.00168929
71.243	712.43	3264.43	33.381	0.00185109	77.1546	694.391	0.00207106		0.00207106	0.00207106
71.8075	718.075	3290.29	39.7774	0.00220579	77.7659	699.893	0.00181337		0.00181337	0.00181337
72.372	723.72	3316.16	36.3793	0.00201736	78.3773	705.395	0.00183245		0.00183245	0.00183245
72.9365	729.365	3342.03	33.7808	0.00187326	78.9886	710.898	0.00195653		0.00195653	0.00195653
73.501	735.01	3367.89	35.3799	0.00196194	79.6	716.4	0.00181337		0.00181337	0.00181337
74.0655	740.655	3393.76	33.7808	0.00187326	80.2113	721.902	0.00179428		0.00179428	0.00179428
74.63	746.3	3419.62	32.3816	0.00179567	80.8227	727.404	0.00168929		0.00168929	0.00168929
75.1945	751.945	3445.49	34.9801	0.00193977	81.434	732.906	0.00183245		0.00183245	0.00183245
75.759	757.59	3471.36	35.18	0.00195085	82.0453	738.408	0.00163203		0.00163203	0.00163203
76.3235	763.235	3497.22	30.7825	0.001707	82.6567	743.91	0.00152705		0.00152705	0.00152705
76.8881	768.881	3523.09	33.381	0.00185109	83.2681	749.413	0.00144115		0.00144115	0.00144115
77.4526	774.526	3548.95	30.9824	0.00171808	83.8794	754.915	0.00171793		0.00171793	0.00171793
78.0171	780.171	3574.82	31.582	0.00175133	84.4907	760.417	0.00143161		0.00143161	0.00143161
78.5816	785.816	3600.69	23.1868	0.00128579	85.1021	765.919	0.00141252		0.00141252	0.00141252
79.1461	791.461	3626.55	29.7831	0.00165157	85.7134	771.421	0.00132662		0.00132662	0.00132662
79.7106	797.106	3652.42	25.9852	0.00144097	86.3248	776.923	0.00144115		0.00144115	0.00144115
80.2751	802.751	3678.29	28.7836	0.00159615	86.9361	782.425	0.00140297		0.00140297	0.00140297
80.8396	808.396	3704.15	25.1857	0.00139663	87.5475	787.927	0.00111665		0.00111665	0.00111665
81.4041	814.041	3730.02	26.9847	0.00149639	88.1588	793.43	0.0011262		0.0011262	0.0011262
81.9686	819.686	3755.89	24.586	0.00136338	88.7702	798.932	0.00113574		0.00113574	0.00113574
82.5331	825.331	3781.75	25.1857	0.00139663	89.3815	804.434	0.00118346		0.00118346	0.00118346
83.0976	830.976	3807.62	21.3878	0.00118603	89.9929	809.936	0.00104984		0.00104984	0.00104984
83.6621	836.621	3833.48	23.3867	0.00129687	90.6042	815.438	0.000944859		0.000944859	0.000944859
84.2266	842.266	3859.35	21.3878	0.00118603	91.2156	820.94	0.00109756		0.00109756	0.00109756
84.7912	847.912	3885.22	24.586	0.00136338	91.8269	826.442	0.00111665		0.00111665	0.00111665
85.3557	853.557	3911.08	21.7876	0.0012082	92.4383	831.945	0.00118346		0.00118346	0.00118346
85.9202	859.202	3936.95	17.9898	0.000997595	93.0496	837.447	0.0010403		0.0010403	0.0010403
86.4847	864.847	3962.82	20.7882	0.00115278	93.661	842.949	0.000849419		0.000849419	0.000849419
87.0492	870.492	3988.68	18.3895	0.00101976	94.2723	848.451	0.000897139		0.000897139	0.000897139
87.6137	876.137	4014.55	22.3873	0.00124145	94.8837	853.953	0.00101167		0.00101167	0.00101167
88.1782	881.782	4040.41	24.7859	0.00137446	95.495	859.455	0.00102121		0.00102121	0.00102121
88.7427	887.427	4066.28	18.1897	0.00100868	96.1064	864.957	0.000887595		0.000887595	0.000887595
89.3072	893.072	4092.15	19.7888	0.00109735	96.7177	870.459	0.000878051		0.000878051	0.000878051
89.8717	898.717	4118.01	16.9903	0.000942173	97.3291	875.962	0.000792155		0.000792155	0.000792155
90.4362	904.362	4143.88	18.9892	0.00105302	97.9404	881.464	0.000839875		0.000839875	0.000839875
91.0007	910.007	4169.75	16.9903	0.000942173	98.5518	886.966	0.000973491		0.000973491	0.000973491
91.5652	915.652	4195.61	19.389	0.00107519	99.1631	892.468	0.000782611		0.000782611	0.000782611
92.1297	921.297	4221.48	16.5906	0.000920005	99.7745	897.97	0.000935315		0.000935315	0.000935315
92.6943	926.943	4247.35	15.3912	0.000853498	100.386	903.472	0.000782611		0.000782611	0.000782611
93.2588	932.588	4273.21	16.9903	0.000942173	100.997	908.974	0.000782611		0.000782611	0.000782611
93.8233	938.233	4299.08	15.9909	0.000886751	101.608	914.476	0.000677626		0.000677626	0.000677626
94.3878	943.878	4324.94	12.1931	0.000676148	102.22	919.979	0.000658538		0.000658538	0.000658538
94.9523	949.523	4350.81	12.5928	0.000698317	102.831	925.481	0.000629906		0.000629906	0.000629906
95.5168	955.168	4376.68	13.1925	0.00073157	103.443	930.983	0.00059173		0.00059173	0.00059173
96.0813	960.813	4402.54	10.594	0.000587473	104.054	936.485	0.000706258		0.000706258	0.000706258
96.6458	966.458	4428.41	13.5923	0.000753739	104.665	941.987	0.000668082		0.000668082	0.000668082
97.2103	972.103	4454.27	13.5923	0.000753739	105.277	947.489	0.000706258		0.000706258	0.000706258
97.7748	977.748	4480.14	13.5923	0.000753739	105.888	952.991	0.00073489		0.00073489	0.00073489
98.3393	983.393	4506.01	10.9938	0.000609642	106.499	958.494	0.000668082		0.000668082	0.000668082
98.9038	989.038	4531.87	11.3935	0.00063181	107.111	963.996	0.00049629		0.00049629	0.00049629
99.4683	994.683	4557.74	13.1925	0.00073157	107.722	969.498	0.000582186		0.000582186	0.000582186
100.033	1000.33	4583.61	9.99432	0.00055422	108.333	975	0.000534466		0.000534466	0.000534466
100.597	1005.97	4609.47	12.7927	0.000709401	108.945	980.502	0.000572642		0.000572642	0.000572642
101.162	1011.62	4635.34	12.9926	0.000720485	109.556	986.004	0.00054401		0.00054401	0.00054401
101.726	1017.26	4661.2	8.59511	0.000476629	110.167	991.506	0.000410393		0.000410393	0.000410393
102.291	1022.91	4687.07	7.99545	0.000443376	110.779	997.009	0.000610818		0.000610818	0.000610818
102.855	1028.55	4712.94	10.7939	0.000598557	111.39	1002.51	0.000477202		0.000477202	0.000477202
103.42	1034.2	4738.8	8.99489	0.000498798	112.001	1008.01	0.000477202		0.000477202	0.000477202
103.984	1039.84	4764.67	10.9938	0.000609642	112.613	1013.51	0.00063945		0.00063945	0.00063945
104.549	1045.49	4790.54	7.3958	0.000410123	113.224	1019.02	0.000572642		0.000572642	0.000572642
105.113	1051.13	4816.4	6.99602	0.000387954	113.835	1024.52	0.000314953		0.000314953	0.000314953
105.678	1056.78	4842.27	9.59455	0.000532051	114.447	1030.02	0.000439026		0.000439026	0.000439026
106.242	1062.42	4868.14	5.39693	0.000299279	115.058	1035.52	0.000458114		0.000458114	0.000458114
106.807	1068.07	4894	9.59455	0.000532051	115.67	1041.03	0.000467658		0.000467658	0.000467658
107.371	1073.71	4919.87	9.19477	0.000509882	116.281	1046.53	0.000324497		0.000324497	0.000324497
107.936	1079.36	4945.73	7.59568	0.000421207	116.892	1052.03	0.000391305		0.000391305	0.000391305
108.5	1085	4971.6	6.79614	0.000376869	117.504	1057.53	0.000410393		0.000410393	0.000410393
109.065	1090.65	4997.47	8.39523	0.000465545	118.115	1063.03	0.000295865		0.000295865	0.000295865
109.629	1096.29	5023.33	7.99545	0.000443376	118.726	1068.54	0.000362673		0.000362673	0.000362673
110.194	1101.94	5049.2	7.59568	0.000421207	119.338	1074.04	0.000419937		0.000419937	0.000419937
110.758	1107.58	5075.07	6.59625	0.000365785	119.949	1079.54	0.000372217		0.000372217	0.000372217
111.323	1113.23	5100.93	8.59511	0.000476629	120.56	1085.04	0.000334041		0.000334041	0.000334041
111.887	1118.87	5126.8	6.99602	0.000387954	121.172	1090.54	0.000324497		0.000324497	0.000324497
112.452	1124.52	5152.66	7.19591	0.000399038	121.783	1096.05	0.000353129		0.000353129	0.000353129
113.017	1130.17	5178.53	6.79614	0.000376869	122.394	1101.55	0.000248145		0.000248145	0.000248145
113.581	1135.81	5204.4	6.99602	0.000387954	123.006	1107.05	0.000334041		0.000334041	0.000334041
114.146	1141.46	5230.26	7.3958	0.000410123	123.617	1112.55	0.000286321		0.000286321	0.000286321
114.71	1147.1	5256.13	6.39636	0.000354701	124.228	1118.06	0.000324497		0.000324497	0.000324497
115.275	1152.75	5282	5.79671	0.000321447	124.84	1123.56	0.000286321		0.000286321	0.000286321
115.839	1158.39	5307.86	6.59625	0.000365785	125.451	1129.06	0.000209969		0.000209969	0.000209969
116.404	1164.04	5333.73	4.99716	0.00027711	126.062	1134.56	0.000305409		0.000305409	0.000305409
116.968	1169.68	5359.6	6.39636	0.000354701	126.674	1140.06	0.000267233		0.000267233	0.000267233
117.533	1175.33	5385.46	5.59682	0.000310363	127.285	1145.57	0.000295865		0.000295865	0.000295865
118.097	1180.97	5411.33	3.39807	0.000188435	127.897	1151.07	0.000209969		0.000209969	0.000209969
118.662	1186.62	5437.19	7.19591	0.000399038	128.508	1156.57	0.000171793		0.000171793	0.000171793
119.226	1192.26	5463.06	3.79784	0.000210603	129.119	1162.07	0.000209969		0.000209969	0.000209969
119.791	1197.91	5488.93	6.19648	0.000343616	129.731	1167.57	0.000219513		0.000219513	0.000219513
120.355	1203.55	5514.79	4.19761	0.000232772	130.342	1173.08	0.000200425		0.000200425	0.000200425
120.92	1209.2	5540.66	4.99716	0.00027711	130.953	1178.58	0.000219513		0.000219513	0.000219513
121.484	1214.84	5566.52	5.99659	0.000332532	131.565	1184.08	0.000219513		0.000219513	0.000219513
122.049	1220.49	5592.39	4.79727	0.000266025	132.176	1189.58	0.000286321		0.000286321	0.000286321
122.613	1226.13	5618.26	4.79727	0.000266025	132.787	1195.09	0.000238601		0.000238601	0.000238601
123.178	1231.78	5644.12	4.79727	0.000266025	133.399	1200.59	0.000200425		0.000200425	0.000200425
123.742	1237.42	5669.99	3.19818	0.00017735	134.01	1206.09	0.000124072		0.000124072	0.000124072
124.307	1243.07	5695.86	4.3975	0.000243857	134.621	1211.59	0.000200425		0.000200425	0.000200425
124.871	1248.71	5721.72	3.19818	0.00017735	135.233	1217.09	0.000305409		0.000305409	0.000305409
125.436	1254.36	5747.59	3.99773	0.000221688	135.844	1222.6	0.000133616		0.000133616	0.000133616
126	1260	5773.46	3.19818	0.00017735	136.455	1228.1	0.000257689		0.000257689	0.000257689
126.565	1265.65	5799.32	2.79841	0.000155181	137.067	1233.6	8.58963e-05		8.58963e-05	8.58963e-05
127.129	1271.29	5825.19	3.59795	0.000199519	137.678	1239.1	6.68082e-05		6.68082e-05	6.68082e-05
127.694	1276.94	5851.05	2.79841	0.000155181	138.289	1244.6	0.000190881		0.000190881	0.000190881
128.258	1282.58	5876.92	4.19761	0.000232772	138.901	1250.11	0.000209969		0.000209969	0.000209969
128.823	1288.23	5902.79	2.39864	0.000133013	139.512	1255.61	0.000152705		0.000152705	0.000152705
129.387	1293.87	5928.65	2.79841	0.000155181	140.123	1261.11	0.000114528		0.000114528	0.000114528
129.952	1299.52	5954.52	3.39807	0.000188435	140.735	1266.61	0.000133616		0.000133616	0.000133616
130.516	1305.16	5980.39	0.999432	5.5422e-05	141.346	1272.12	0.000114528		0.000114528	0.000114528
131.081	1310.81	6006.25	2.19875	0.000121928	141.958	1277.62	0.000104984		0.000104984	0.000104984
131.645	1316.45	6032.12	2.59852	0.000144097	142.569	1283.12	0.000133616		0.000133616	0.000133616
132.21	1322.1	6057.98	2.59852	0.000144097	143.18	1288.62	0.000133616		0.000133616	0.000133616
132.774	1327.74	6083.85	1.59909	8.86751e-05	143.792	1294.12	0.000133616		0.000133616	0.000133616
133.339	1333.39	6109.72	1.59909	8.86751e-05	144.403	1299.63	7.63523e-05		7.63523e-05	7.63523e-05
133.903	1339.03	6135.58	2.79841	0.000155181	145.014	1305.13	5.72642e-05		5.72642e-05	5.72642e-05
134.468	1344.68	6161.45	2.59852	0.000144097	145.626	1310.63	0.000114528		0.000114528	0.000114528
135.032	1350.32	6187.32	2.19875	0.000121928	146.237	1316.13	0.000104984		0.000104984	0.000104984
135.597	1355.97	6213.18	1.59909	8.86751e-05	146.848	1321.63	0.000104984		0.000104984	0.000104984
136.161	1361.61	6239.05	3.19818	0.00017735	147.46	1327.14	9.54403e-05		9.54403e-05	9.54403e-05
136.726	1367.26	6264.91	2.9983	0.000166266	148.071	1332.64	0.000124072		0.000124072	0.000124072
137.29	1372.9	6290.78	2.59852	0.000144097	148.682	1338.14	0.000133616		0.000133616	0.000133616
137.855	1378.55	6316.65	1.99886	0.000110844	149.294	1343.64	8.58963e-05		8.58963e-05	8.58963e-05
138.419	1384.19	6342.51	1.99886	0.000110844	149.905	1349.15	0.000124072		0.000124072	0.000124072
138.984	1389.84	6368.38	2.79841	0.000155181	150.516	1354.65	5.72642e-05		5.72642e-05	5.72642e-05
139.548	1395.48	6394.25	1.39921	7.75908e-05	151.128	1360.15	0.000133616		0.000133616	0.000133616
140.113	1401.13	6420.11	1.79898	9.97595e-05	151.739	1365.65	3.81761e-05		3.81761e-05	3.81761e-05
140.677	1406.77	6445.98	2.9983	0.000166266	152.35	1371.15	4.77202e-05		4.77202e-05	4.77202e-05
141.242	1412.42	6471.85	1.79898	9.97595e-05	152.962	1376.66	6.68082e-05		6.68082e-05	6.68082e-05
141.806	1418.06	6497.71	2.19875	0.000121928	153.573	1382.16	8.58963e-05		8.58963e-05	8.58963e-05
142.371	1423.71	6523.58	1.99886	0.000110844	154.184	1387.66	6.68082e-05		6.68082e-05	6.68082e-05
142.935	1429.35	6549.44	1.59909	8.86751e-05	154.796	1393.16	4.77202e-05		4.77202e-05	4.77202e-05
143.5	1435	6575.31	1.99886	0.000110844	155.407	1398.66	5.72642e-05		5.72642e-05	5.72642e-05
144.064	1440.64	6601.18	1.39921	7.75908e-05	156.019	1404.17	4.77202e-05		4.77202e-05	4.77202e-05
144.629	1446.29	6627.04	0.999432	5.5422e-05	156.63	1409.67	3.81761e-05		3.81761e-05	3.81761e-05
145.193	1451.93	6652.91	2.19875	0.000121928	157.241	1415.17	4.77202e-05		4.77202e-05	4.77202e-05
145.758	1457.58	6678.77	1.79898	9.97595e-05	157.853	1420.67	3.81761e-05		3.81761e-05	3.81761e-05
146.322	1463.22	6704.64	1.59909	8.86751e-05	158.464	1426.18	1.90881e-05		1.90881e-05	1.90881e-05
146.887	1468.87	6730.51	1.39921	7.75908e-05	159.075	1431.68	0.000114528		0.000114528	0.000114528
147.451	1474.51	6756.37	0.999432	5.5422e-05	159.687	1437.18	2.86321e-05		2.86321e-05	2.86321e-05
148.016	1480.16	6782.24	1.59909	8.86751e-05	160.298	1442.68	9.54403e-05		9.54403e-05	9.54403e-05
148.58	1485.8	6808.11	0.799546	4.43376e-05	160.909	1448.18	4.77202e-05		4.77202e-05	4.77202e-05
149.145	1491.45	6833.97	1.19932	6.65063e-05	161.521	1453.69	8.58963e-05		8.58963e-05	8.58963e-05
149.709	1497.09	6859.84	1.99886	0.000110844	162.132	1459.19	4.77202e-05		4.77202e-05	4.77202e-05
150.274	1502.74	6885.71	1.59909	8.86751e-05	162.743	1464.69	9.54403e-05		9.54403e-05	9.54403e-05
150.838	1508.38	6911.57	1.79898	9.97595e-05	163.355	1470.19	8.58963e-05		8.58963e-05	8.58963e-05
151.403	1514.03	6937.44	1.79898	9.97595e-05	163.966	1475.69	5.72642e-05		5.72642e-05	5.72642e-05
151.968	1519.68	6963.31	1.99886	0.000110844	164.577	1481.2	3.81761e-05		3.81761e-05	3.81761e-05
152.532	1525.32	6989.17	1.19932	6.65063e-05	165.189	1486.7	1.90881e-05		1.90881e-05	1.90881e-05
153.097	1530.97	7015.04	2.19875	0.000121928	165.8	1492.2	4.77202e-05		4.77202e-05	4.77202e-05
153.661	1536.61	7040.9	0.799546	4.43376e-05	166.411	1497.7	6.68082e-05		6.68082e-05	6.68082e-05
154.226	1542.26	7066.77	0.799546	4.43376e-05	167.023	1503.21	4.77202e-05		4.77202e-05	4.77202e-05
154.79	1547.9	7092.64	1.59909	8.86751e-05	167.634	1508.71	3.81761e-05		3.81761e-05	3.81761e-05
155.355	1553.55	7118.5	1.19932	6.65063e-05	168.245	1514.21	4.77202e-05		4.77202e-05	4.77202e-05
155.919	1559.19	7144.37	0.799546	4.43376e-05	168.857	1519.71	6.68082e-05		6.68082e-05	6.68082e-05
156.484	1564.84	7170.23	1.19932	6.65063e-05	169.468	1525.21	5.72642e-05		5.72642e-05	5.72642e-05
157.048	1570.48	7196.1	0.999432	5.5422e-05	170.08	1530.72	5.72642e-05		5.72642e-05	5.72642e-05
157.613	1576.13	7221.97	0.999432	5.5422e-05	170.691	1536.22	6.68082e-05		6.68082e-05	6.68082e-05
158.177	1581.77	7247.83	1.39921	7.75908e-05	171.302	1541.72	5.72642e-05		5.72642e-05	5.72642e-05
158.742	1587.42	7273.7	1.19932	6.65063e-05	171.914	1547.22	5.72642e-05		5.72642e-05	5.72642e-05
159.306	1593.06	7299.57	0.999432	5.5422e-05	172.525	1552.72	7.63523e-05		7.63523e-05	7.63523e-05
159.871	1598.71	7325.43	0.599659	3.32532e-05	173.136	1558.23	5.72642e-05		5.72642e-05	5.72642e-05
160.435	1604.35	7351.3	0.399773	2.21688e-05	173.748	1563.73	3.81761e-05		3.81761e-05	3.81761e-05
161	1610	7377.16	1.59909	8.86751e-05	174.359	1569.23	4.77202e-05		4.77202e-05	4.77202e-05
161.564	1615.64	7403.03	1.99886	0.000110844	174.97	1574.73	6.68082e-05		6.68082e-05	6.68082e-05
162.129	1621.29	7428.9	0.599659	3.32532e-05	175.582	1580.24	4.77202e-05		4.77202e-05	4.77202e-05
162.693	1626.93	7454.76	1.59909	8.86751e-05	176.193	1585.74	4.77202e-05		4.77202e-05	4.77202e-05
163.258	1632.58	7480.63	1.19932	6.65063e-05	176.804	1591.24	2.86321e-05		2.86321e-05	2.86321e-05
163.822	1638.22	7506.5	1.19932	6.65063e-05	177.416	1596.74	6.68082e-05		6.68082e-05	6.68082e-05
164.387	1643.87	7532.36	0.799546	4.43376e-05	178.027	1602.24	2.86321e-05		2.86321e-05	2.86321e-05
164.951	1649.51	7558.23	0.599659	3.32532e-05	178.638	1607.75	2.86321e-05		2.86321e-05	2.86321e-05
165.516	1655.16	7584.1	0.799546	4.43376e-05	179.25	1613.25	5.72642e-05		5.72642e-05	5.72642e-05
166.08	1660.8	7609.96	1.39921	7.75908e-05	179.861	1618.75	9.54403e-06		9.54403e-06	9.54403e-06
166.645	1666.45	7635.83	0.399773	2.21688e-05	180.472	1624.25	4.77202e-05		4.77202e-05	4.77202e-05
167.209	1672.09	7661.69	0.399773	2.21688e-05	181.084	1629.75	4.77202e-05		4.77202e-05	4.77202e-05
167.774	1677.74	7687.56	0.799546	4.43376e-05	181.695	1635.26	3.81761e-05		3.81761e-05	3.81761e-05
168.338	1683.38	7713.43	1.59909	8.86751e-05	182.307	1640.76	7.63523e-05		7.63523e-05	7.63523e-05
168.903	1689.03	7739.29	0.799546	4.43376e-05	182.918	1646.26	4.77202e-05		4.77202e-05	4.77202e-05
169.467	1694.67	7765.16	0.999432	5.5422e-05	183.529	1651.76	4.77202e-05		4.77202e-05	4.77202e-05
170.032	1700.32	7791.03	1.59909	8.86751e-05	184.141	1657.27	4.77202e-05		4.77202e-05	4.77202e-05
170.596	1705.96	7816.89	0.399773	2.21688e-05	184.752	1662.77	4.77202e-05		4.77202e-05	4.77202e-05
171.161	1711.61	7842.76	0.399773	2.21688e-05	185.363	1668.27	2.86321e-05		2.86321e-05	2.86321e-05
171.725	1717.25	7868.62	1.59909	8.86751e-05	185.975	1673.77	5.72642e-05		5.72642e-05	5.72642e-05
172.29	1722.9	7894.49	0.599659	3.32532e-05	186.586	1679.27	4.77202e-05		4.77202e-05	4.77202e-05
172.854	1728.54	7920.36	0.399773	2.21688e-05	187.197	1684.78	3.81761e-05		3.81761e-05	3.81761e-05
173.419	1734.19	7946.22	0.799546	4.43376e-05	187.809	1690.28	9.54403e-06		9.54403e-06	9.54403e-06
173.983	1739.83	7972.09	0.999432	5.5422e-05	188.42	1695.78	3.81761e-05		3.81761e-05	3.81761e-05
174.548	1745.48	7997.96	0.199886	1.10844e-05	189.031	1701.28	5.72642e-05		5.72642e-05	5.72642e-05
175.112	1751.12	8023.82	0.799546	4.43376e-05	189.643	1706.78	3.81761e-05		3.81761e-05	3.81761e-05
175.677	1756.77	8049.69	0.999432	5.5422e-05	190.254	1712.29	4.77202e-05		4.77202e-05	4.77202e-05
176.241	1762.41	8075.56	1.59909	8.86751e-05	190.865	1717.79	3.81761e-05		3.81761e-05	3.81761e-05
176.806	1768.06	8101.42	1.19932	6.65063e-05	191.477	1723.29	4.77202e-05		4.77202e-05	4.77202e-05
177.37	1773.7	8127.29	1.19932	6.65063e-05	192.088	1728.79	3.81761e-05		3.81761e-05	3.81761e-05
177.935	1779.35	8153.15	0.199886	1.10844e-05	192.699	1734.29	4.77202e-05		4.77202e-05	4.77202e-05
178.499	1784.99	8179.02	0.199886	1.10844e-05	193.311	1739.8	3.81761e-05		3.81761e-05	3.81761e-05
179.064	1790.64	8204.89	0.599659	3.32532e-05	193.922	1745.3	5.72642e-05		5.72642e-05	5.72642e-05
179.628	1796.28	8230.75	0.399773	2.21688e-05	194.533	1750.8	2.86321e-05		2.86321e-05	2.86321e-05
180.193	1801.93	8256.62	0.599659	3.32532e-05	195.145	1756.3	9.54403e-06		9.54403e-06	9.54403e-06
180.757	1807.57	8282.49	0.399773	2.21688e-05	195.756	1761.81	1.90881e-05		1.90881e-05	1.90881e-05
181.322	1813.22	8308.35	1.19932	6.65063e-05	196.368	1767.31	2.86321e-05		2.86321e-05	2.86321e-05
181.886	1818.86	8334.22	0.799546	4.43376e-05	196.979	1772.81	9.54403e-06		9.54403e-06	9.54403e-06
182.451	1824.51	8360.08	1.39921	7.75908e-05	197.59	1778.31	1.90881e-05		1.90881e-05	1.90881e-05
183.015	1830.15	8385.95	0.799546	4.43376e-05	198.202	1783.81	3.81761e-05		3.81761e-05	3.81761e-05
183.58	1835.8	8411.82	0.399773	2.21688e-05	198.813	1789.32	5.72642e-05		5.72642e-05	5.72642e-05
184.144	1841.44	8437.68	0.799546	4.43376e-05	199.424	1794.82	4.77202e-05		4.77202e-05	4.77202e-05
184.709	1847.09	8463.55	0.399773	2.21688e-05	200.036	1800.32	4.77202e-05		4.77202e-05	4.77202e-05
185.273	1852.73	8489.42	0.799546	4.43376e-05	200.647	1805.82	9.54403e-06		9.54403e-06	9.54403e-06
185.838	1858.38	8515.28	0.399773	2.21688e-05	201.258	1811.32	3.81761e-05		3.81761e-05	3.81761e-05
186.402	1864.02	8541.15	0.199886	1.10844e-05	201.87	1816.83	2.86321e-05		2.86321e-05	2.86321e-05
186.967	1869.67	8567.01	0.999432	5.5422e-05	202.481	1822.33	9.54403e-06		9.54403e-06	9.54403e-06
187.531	1875.31	8592.88	0.999432	5.5422e-05	203.092	1827.83	9.54403e-06		9.54403e-06	9.54403e-06
188.096	1880.96	8618.75	0.799546	4.43376e-05	203.704	1833.33	1.90881e-05		1.90881e-05	1.90881e-05
188.66	1886.6	8644.61	0.999432	5.5422e-05	204.315	1838.84	1.90881e-05		1.90881e-05	1.90881e-05
189.225	1892.25	8670.48	0.999432	5.5422e-05	204.926	1844.34	6.68082e-05		6.68082e-05	6.68082e-05
189.789	1897.89	8696.35	0.599659	3.32532e-05	205.538	1849.84	3.81761e-05		3.81761e-05	3.81761e-05
190.354	1903.54	8722.21	0.599659	3.32532e-05	206.149	1855.34	9.54403e-06		9.54403e-06	9.54403e-06
190.918	1909.18	8748.08	0	0	206.76	1860.84	3.81761e-05		3.81761e-05	3.81761e-05
191.483	1914.83	8773.94	0.599659	3.32532e-05	207.372	1866.35	2.86321e-05		2.86321e-05	2.86321e-05
192.048	1920.48	8799.81	1.19932	6.65063e-05	207.983	1871.85	6.68082e-05		6.68082e-05	6.68082e-05
192.612	1926.12	8825.68	0.599659	3.32532e-05	208.594	1877.35	9.54403e-06		9.54403e-06	9.54403e-06
193.177	1931.77	8851.54	0.399773	2.21688e-05	209.206	1882.85	2.86321e-05		2.86321e-05	2.86321e-05
193.741	1937.41	8877.41	0.399773	2.21688e-05	209.817	1888.35	1.90881e-05		1.90881e-05	1.90881e-05
194.306	1943.06	8903.28	0.599659	3.32532e-05	210.429	1893.86	3.81761e-05		3.81761e-05	3.81761e-05
194.87	1948.7	8929.14	0.399773	2.21688e-05	211.04	1899.36	4.77202e-05		4.77202e-05	4.77202e-05
195.435	1954.35	8955.01	0.399773	2.21688e-05		0	9.54403e-06		9.54403e-06	9.54403e-06
195.999	1959.99	8980.88	1.39921	7.75908e-05
196.564	1965.64	9006.74	0.999432	5.5422e-05
197.128	1971.28	9032.61	0	0
197.693	1976.93	9058.47	1.19932	6.65063e-05
198.257	1982.57	9084.34	0.199886	1.10844e-05
198.822	1988.22	9110.21	0.799546	4.43376e-05
199.386	1993.86	9136.07	0.199886	1.10844e-05
199.951	1999.51	9161.94	0.399773	2.21688e-05

## Sheet: how cont changes isotopes
							STD_7 contamination					change in area would be:	0.0406408			24	25	26	25/24	26/24	permil 25	permil 25-3	permil 26
SW_2												change in cts would be:	683.995	24Mg.	original counts	84201.7	20319.6	21059.7	0.120661	0.125055	-49.4885	-52.4885	-106.732
	carbon ave	20943.6													corr counts	83517.7	20232.8	20963.9	0.121129	0.125506	-45.7988	-48.7988	-103.511	26/25	original fractionation		26/25		change		26/25
		24Mg													max imf corr	-43						-5.79885	-17.5112	3.01977	-9.48846	-20.732	2.18497		-3.68961	-3.2208	0.872937
		points	0.803598	4.91279				STD_7		0.0326589	0.19966				min imf	-36						-12.7988	-31.5112	2.46204	-16.4885	-34.732	2.10644		-3.68961	-3.2208	0.872937
depth(nm)	depth(A)	[c/s]	24/C	integrand			depth(nm)	24 depth	24Mg/C surface contam	24Mg/C surface contam at SW_2 depth	integrand
0.12465	1.2465	1621.28	0.0774116				0.181087	1.81087	0.00344757				from PJ, ICPMS worksheet
0.735998	7.35998	236.466	0.0112906				0.861686	8.61686	0.00223656	0.0024602			DSM-3
1.34735	13.4735	99.1436	0.00473384				1.54228	15.4228	0.00176894	0.00190287			(25/24) =	0.126943
1.9587	19.587	58.9665	0.00281549				2.22288	22.2288	0.00188037	0.00183712			(26/24) =	0.139997
2.57004	25.7004	47.7728	0.00228102				2.90348	29.0348	0.00205553	0.00196972
3.18139	31.8139	39.5775	0.00188972				3.58408	35.8408	0.00215028	0.00209422
3.79274	37.9274	49.172	0.00234783	0.0143534			4.26468	42.6468	0.00181485	0.00204744	0.012517		sw_2			24	25	26	25/24	26/24	permil 25	permil 25-3	permil 26
4.40409	44.0409	54.9688	0.00262461	0.0160455			4.94528	49.4528	0.00196228	0.00184505	0.0112797		1000	24Mg.	original counts	84201.7	20319.6	21059.7	0.120661	0.125055	-49.4885	-52.4885	-106.732
5.01544	50.1544	58.3668	0.00278686	0.0170374			5.62587	56.2587	0.00166503	0.00193164	0.0118091				corr counts	83201.7	20319.6	20919.7	0.122111	0.125717	-38.0643	-41.0643	-102.005	26/25	original fractionation		26/25		change		26/25
5.62679	56.2679	67.1618	0.0032068	0.0196047			6.30647	63.0647	0.00168899	0.00166506	0.0101793				max imf corr	-43						1.93573	-16.0053	-8.26836	-9.48846	-20.732	2.18497		-11.4242	-4.72668	0.413744
6.23813	62.3813	70.1601	0.00334996	0.0204799			6.98707	69.8707	0.00128188	0.00172987	0.0105755				min imf	-36						-5.06427	-30.0053	5.92491	-16.4885	-34.732	2.10644		-11.4242	-4.72668	0.413744
6.84948	68.4948	76.1567	0.00363628	0.0222303			7.66767	76.6767	0.0012479	0.00128875	0.00787877									7
7.46083	74.6083	78.3555	0.00374126	0.0228722			8.34827	83.4827	0.00133174	0.00122242	0.00747326				1000	0.0118763	-27.6445	-39.3477		-20.6445	-25.3477
8.07218	80.7218	85.3515	0.0040753	0.0249143			9.02887	90.2887	0.00128497	0.00135072	0.00825757				400	0.0047505	-20.9825	-36.5914		-13.9825	-22.5914
8.68353	86.8353	92.3475	0.00440934	0.0269564			9.70947	97.0947	0.00123156	0.00131207	0.00802133				200	0.00237525	-18.7408	-35.6639		-11.7408	-21.6639
9.29488	92.9488	101.342	0.00483883	0.0295821			10.3901	103.901	0.00104791	0.00134343	0.00821305			change in 24Mgcts would be:	0	0	-16.4885	-34.732		-9.48846	-20.732
9.90623	99.0623	106.539	0.00508697	0.0310991			11.0707	110.707	0.000994292	0.00108602	0.00663938				-200	-0.00237525	-14.2254	-33.7957		-7.22538	-19.7957
10.5176	105.176	113.535	0.00542101	0.0331413			11.7513	117.513	0.00103241	0.000963316	0.00588922				-400	-0.0047505	-11.9515	-32.8549		-4.9515	-18.8549
11.1289	111.289	121.531	0.00580277	0.0354752			12.4319	124.319	0.000926638	0.00112912	0.00690289				-600	-0.00712575	-9.66674	-31.9096		-2.66674	-17.9096
11.7403	117.403	128.127	0.00611773	0.0374007			13.1125	131.125	0.000935662	0.000917469	0.00560894				-1000	-0.0118763	-5.06427	-30.0053		1.93573	-16.0053
12.3516	123.516	139.121	0.00664265	0.0406097			13.7931	137.931	0.000735604	0.0011593	0.00708738
12.963	129.63	143.119	0.00683353	0.0417766			14.4737	144.737	0.000650421	0.000839497	0.00513225					0	0
13.5743	135.743	151.314	0.00722483	0.0441689			15.1543	151.543	0.000640525	0.000663498	0.00405629					-10	-20
14.1857	141.857	154.712	0.00738708	0.0451609			15.8348	158.348	0.000654591	0.000620507	0.00379346
14.797	147.97	163.307	0.00779748	0.0476698			16.5154	165.154	0.00050358	0.000884865	0.00540961
15.4084	154.084	170.103	0.00812197	0.0496536			17.196	171.96	0.000568903	0.000397323	0.00242903
16.0197	160.197	180.497	0.00861826	0.0526875			17.8766	178.766	0.000479895	0.000722745	0.00441848
16.6311	166.311	175.7	0.0083892	0.0512872			18.5572	185.572	0.000638949	0.000188804	0.00115425
17.2424	172.424	186.894	0.00892367	0.0545548			19.2378	192.378	0.000351191	0.00119487	0.0073048
17.8538	178.538	203.684	0.00972537	0.0594559			19.9184	199.184	0.000329144	0.000396026	0.0024211
18.4651	184.651	183.296	0.00875188	0.0535045			20.599	205.99	0.000367292	0.000247683	0.00151421
19.0765	190.765	202.685	0.00967765	0.0591642			21.2796	212.796	0.000359577	0.00038455	0.00235094
19.6878	196.878	195.889	0.00935315	0.0571804			21.9602	219.602	0.000312812	0.000468953	0.00286694
20.2992	202.992	201.286	0.00961084	0.0587557			22.6408	226.408	0.000232512	0.000508795	0.0031105
20.9105	209.105	206.083	0.0098399	0.060156			23.3214	233.214	0.000298578	6.4546e-05	0.000394601
21.5218	215.218	195.289	0.00932452	0.0570054			24.002	240.02	0.000235669	0.000464916	0.00284226
22.1332	221.332	213.479	0.010193	0.062315			24.6826	246.826	0.000240629	0.00022205	0.0013575
22.7445	227.445	205.483	0.00981127	0.0599811			25.3632	253.632	0.000102645	0.000633552	0.00387322
23.3559	233.559	207.882	0.00992579	0.0606811			26.0438	260.438	0.000224895	-0.000257916	-0.00157676
23.9672	239.672	220.275	0.0105175	0.0642983			26.7244	267.244	7.25736e-05	0.000689646	0.00421611
24.5786	245.786	199.686	0.00953449	0.0582894			27.405	274.05	0.000197917	-0.000322633	-0.00197243
25.1899	251.899	207.682	0.00991625	0.0606234			28.0856	280.856	0.000170872	0.000285938	0.00174809
25.8013	258.013	212.279	0.0101358	0.0619641			28.7662	287.662	8.73969e-05	0.000451042	0.00275741
26.4126	264.126	198.687	0.00948677	0.0579966			29.4468	294.468	0.000125303	-4.36851e-05	-0.000267065
27.024	270.24	198.487	0.00947723	0.0579394			30.1274	301.274	0.0002324	-0.000255948	-0.00156475
27.6353	276.353	207.682	0.00991625	0.0606234			30.808	308.08	0.000199273	0.000353696	0.00216234
28.2467	282.467	208.282	0.00994488	0.0607972			31.4886	314.886	-1.06508e-05	0.00098929	0.00604794
28.858	288.58	204.484	0.00976355	0.0596898			32.1692	321.692	0.000161672	-0.000676721	-0.00413716
29.4694	294.694	209.281	0.0099926	0.0610901			32.8498	328.498	0.000195039	2.93136e-05	0.00017921
30.0807	300.807	195.689	0.00934361	0.0571214			33.5304	335.304	6.87289e-05	0.00070894	0.00433404
30.6921	306.921	204.084	0.00974446	0.0595719			34.211	342.11	-9.3098e-06	0.000394176	0.00240976
31.3034	313.034	187.893	0.00897139	0.0548469			34.8916	348.916	7.96024e-05	-0.000389151	-0.00237909
31.9148	319.148	200.086	0.00955358	0.0584061			35.5722	355.722	0.000137256	-0.000172563	-0.00105497
32.5261	325.261	200.686	0.00958221	0.05858			36.2528	362.528	-3.0452e-05	0.000887846	0.00542777
33.1375	331.375	194.489	0.00928635	0.0567724			36.9334	369.334	7.37724e-05	-0.000507539	-0.00310286
33.7488	337.488	182.696	0.00872325	0.0533299			37.614	376.14	-3.91364e-05	0.000602077	0.00368082
34.3602	343.602	186.694	0.00891413	0.0544958			38.2946	382.946	4.83843e-05	-0.000457555	-0.00279723
34.9715	349.715	191.091	0.0091241	0.0557794			38.9752	389.752	3.04724e-05	0.00013584	0.000830448
35.5829	355.829	179.498	0.00857054	0.0523963			39.6558	396.558	-2.76086e-05	0.000319967	0.00195613
36.1942	361.942	173.901	0.00830331	0.0507626
36.8056	368.056	177.499	0.0084751	0.0518118
37.4169	374.169	165.706	0.007912	0.0483703
38.0283	380.283	179.298	0.008561	0.052338
38.6396	386.396	166.305	0.00794064	0.0485444
39.251	392.51	164.307	0.0078452	0.047961
39.8623	398.623	162.508	0.0077593	0.0474367
40.4737	404.737	153.113	0.00731073	0.0446944
41.085	410.85	154.512	0.00737754	0.045102
41.6963	416.963	154.112	0.00735845	0.0449861
42.3077	423.077	142.919	0.00682399	0.0417187
42.919	429.19	143.518	0.00685261	0.0418929
43.5304	435.304	138.721	0.00662356	0.0404926
44.1417	441.417	141.32	0.00674763	0.0412519
44.7531	447.531	133.924	0.0063945	0.039093
45.3644	453.644	127.328	0.00607955	0.0371668
45.9758	459.758	133.324	0.00636587	0.038918
46.5871	465.871	126.728	0.00605092	0.0369925
47.1985	471.985	119.332	0.00569779	0.034833
47.8098	478.098	122.131	0.00583141	0.0356498
48.4212	484.212	128.327	0.00612727	0.0374593
49.0325	490.325	115.135	0.00549737	0.0336083
49.6439	496.439	115.934	0.00553554	0.0338411
50.2552	502.552	117.333	0.00560235	0.0342502
50.8666	508.666	114.935	0.00548782	0.03355
51.4779	514.779	106.539	0.00508697	0.0310988
52.0893	520.893	107.739	0.00514424	0.0314489
52.7006	527.006	99.5434	0.00475293	0.0290572
53.312	533.12	99.9432	0.00477202	0.0291739
53.9233	539.233	95.3458	0.0045525	0.0278314
54.5347	545.347	93.5468	0.00446661	0.0273068
55.146	551.46	91.7478	0.00438071	0.0267816
55.7574	557.574	96.745	0.00461931	0.0282398
56.3687	563.687	89.9489	0.00429481	0.026256
56.9801	569.801	82.5531	0.00394169	0.0240976
57.5914	575.914	79.9545	0.00381761	0.0233391
58.2028	582.028	88.1499	0.00420892	0.0257309
58.8141	588.141	91.7478	0.00438071	0.0267816
59.4255	594.255	80.5542	0.00384625	0.0235142
60.0368	600.368	80.3543	0.0038367	0.0234554
60.6482	606.482	80.1544	0.00382716	0.023397
61.2595	612.595	71.1595	0.00339768	0.0207718
61.8709	618.709	73.958	0.00353129	0.0215887
62.4822	624.822	65.5627	0.00313044	0.0191377
63.0935	630.935	72.159	0.0034454	0.0210636
63.7049	637.049	68.561	0.0032736	0.0200133
64.3162	643.162	63.9636	0.00305409	0.0186709
64.9276	649.276	62.3646	0.00297774	0.0182042
65.5389	655.389	63.7638	0.00304455	0.0186129
66.1503	661.503	62.9642	0.00300637	0.0183796
66.7616	667.616	62.3646	0.00297774	0.0182042
67.373	673.73	60.5656	0.00289184	0.0176794
67.9843	679.843	55.5684	0.00265324	0.0162207
68.5957	685.957	49.3719	0.00235738	0.0144116
69.207	692.07	51.5707	0.00246236	0.0150534
69.8184	698.184	55.3685	0.0026437	0.0161623
70.4297	704.297	54.7689	0.00261507	0.0159873
71.0411	710.411	51.5707	0.00246236	0.0150534
71.6524	716.524	42.3759	0.00202333	0.0123697
72.2638	722.638	45.3742	0.0021665	0.0132449
72.8751	728.751	48.7723	0.00232874	0.0142366
73.4865	734.865	41.1766	0.00196607	0.0120194
74.0978	740.978	42.3759	0.00202333	0.0123697
74.7092	747.092	44.3748	0.00211878	0.0129532
75.3205	753.205	39.5775	0.00188972	0.0115526
75.9319	759.319	42.5758	0.00203288	0.0124281
76.5432	765.432	35.3799	0.00168929	0.0103276
77.1546	771.546	43.3753	0.00207106	0.0126612
77.7659	777.659	37.9784	0.00181337	0.0110859
78.3773	783.773	38.3782	0.00183245	0.0112028
78.9886	789.886	40.9767	0.00195653	0.0119613
79.6	796	37.9784	0.00181337	0.0110859
80.2113	802.113	37.5786	0.00179428	0.0109694
80.8227	808.227	35.3799	0.00168929	0.0103276
81.434	814.34	38.3782	0.00183245	0.0112026
82.0453	820.453	34.1806	0.00163203	0.00997728
82.6567	826.567	31.9818	0.00152705	0.00933565
83.2681	832.681	30.1828	0.00144115	0.00881052
83.8794	838.794	35.9796	0.00171793	0.0105024
84.4907	844.907	29.983	0.00143161	0.00875217
85.1021	851.021	29.5832	0.00141252	0.00863547
85.7134	857.134	27.7842	0.00132662	0.00811019
86.3248	863.248	30.1828	0.00144115	0.00881035
86.9361	869.361	29.3833	0.00140297	0.00857713
87.5475	875.475	23.3867	0.00111665	0.00682669
88.1588	881.588	23.5866	0.0011262	0.00688491
88.7702	887.702	23.7865	0.00113574	0.00694339
89.3815	893.815	24.7859	0.00118346	0.00723513
89.9929	899.929	21.9875	0.00104984	0.00641813
90.6042	906.042	19.7888	0.000944859	0.00577632
91.2156	912.156	22.9869	0.00109756	0.00670999
91.8269	918.269	23.3867	0.00111665	0.00682669
92.4383	924.383	24.7859	0.00118346	0.00723499
93.0496	930.496	21.7876	0.0010403	0.00635991
93.661	936.61	17.7899	0.000849419	0.00519295
94.2723	942.723	18.7893	0.000897139	0.00548459
94.8837	948.837	21.188	0.00101167	0.00618475
95.495	954.95	21.3878	0.00102121	0.00624321
96.1064	961.064	18.5894	0.000887595	0.00542634
96.7177	967.177	18.3895	0.000878051	0.00536789
97.3291	973.291	16.5906	0.000792155	0.00484287
97.9404	979.404	17.59	0.000839875	0.00513461
98.5518	985.518	20.3884	0.000973491	0.00595136
99.1631	991.631	16.3907	0.000782611	0.00478443
99.7745	997.745	19.5889	0.000935315	0.00571808
100.386	1003.86	16.3907	0.000782611	0.00478452
100.997	1009.97	16.3907	0.000782611	0.00478443
101.608	1016.08	14.1919	0.000677626	0.00414269
102.22	1022.2	13.7922	0.000658538	0.004026
102.831	1028.31	13.1925	0.000629906	0.00385088
103.443	1034.43	12.393	0.00059173	0.00361749
104.054	1040.54	14.7916	0.000706258	0.00431774
104.665	1046.65	13.9921	0.000668082	0.00408435
105.277	1052.77	14.7916	0.000706258	0.00431765
105.888	1058.88	15.3912	0.00073489	0.00449278
106.499	1064.99	13.9921	0.000668082	0.00408435
107.111	1071.11	10.3941	0.00049629	0.00303403
107.722	1077.22	12.1931	0.000582186	0.00355915
108.333	1083.33	11.1936	0.000534466	0.00326748
108.945	1089.45	11.9932	0.000572642	0.00350087
109.556	1095.56	11.3935	0.00054401	0.00332576
110.167	1101.67	8.59511	0.000410393	0.00250896
110.779	1107.79	12.7927	0.000610818	0.00373426
111.39	1113.9	9.99432	0.000477202	0.00291733
112.001	1120.01	9.99432	0.000477202	0.00291733
112.613	1126.13	13.3924	0.00063945	0.0039093
113.224	1132.24	11.9932	0.000572642	0.00350087
113.835	1138.35	6.59625	0.000314953	0.00192544
114.447	1144.47	9.19477	0.000439026	0.002684
115.058	1150.58	9.59455	0.000458114	0.00280069
115.67	1156.7	9.79443	0.000467658	0.00285899
116.281	1162.81	6.79614	0.000324497	0.00198379
116.892	1168.92	8.19534	0.000391305	0.00239226
117.504	1175.04	8.59511	0.000410393	0.00250896
118.115	1181.15	6.19648	0.000295865	0.00180875
118.726	1187.26	7.59568	0.000362673	0.00221722
119.338	1193.38	8.795	0.000419937	0.0025673
119.949	1199.49	7.79557	0.000372217	0.00227552
120.56	1205.6	6.99602	0.000334041	0.00204213
121.172	1211.72	6.79614	0.000324497	0.00198382
121.783	1217.83	7.3958	0.000353129	0.00215887
122.394	1223.94	5.19705	0.000248145	0.00151701
123.006	1230.06	6.99602	0.000334041	0.00204217
123.617	1236.17	5.99659	0.000286321	0.00175043
124.228	1242.28	6.79614	0.000324497	0.00198379
124.84	1248.4	5.99659	0.000286321	0.0017504
125.451	1254.51	4.3975	0.000209969	0.00128365
126.062	1260.62	6.39636	0.000305409	0.00186713
126.674	1266.74	5.59682	0.000267233	0.00163371
127.285	1272.85	6.19648	0.000295865	0.00180878
127.897	1278.97	4.3975	0.000209969	0.00128365
128.508	1285.08	3.59795	0.000171793	0.00105024
129.119	1291.19	4.3975	0.000209969	0.00128363
129.731	1297.31	4.59739	0.000219513	0.001342
130.342	1303.42	4.19761	0.000200425	0.0012253
130.953	1309.53	4.59739	0.000219513	0.00134197
131.565	1315.65	4.59739	0.000219513	0.001342
132.176	1321.76	5.99659	0.000286321	0.00175043
132.787	1327.87	4.99716	0.000238601	0.00145867
133.399	1333.99	4.19761	0.000200425	0.00122528
134.01	1340.1	2.59852	0.000124072	0.000758521
134.621	1346.21	4.19761	0.000200425	0.0012253
135.233	1352.33	6.39636	0.000305409	0.00186709
135.844	1358.44	2.79841	0.000133616	0.000816869
136.455	1364.55	5.39693	0.000257689	0.00157539
137.067	1370.67	1.79898	8.58963e-05	0.00052512
137.678	1376.78	1.39921	6.68082e-05	0.000408427
138.289	1382.89	3.99773	0.000190881	0.00116696
138.901	1389.01	4.3975	0.000209969	0.00128365
139.512	1395.12	3.19818	0.000152705	0.000933547
140.123	1401.23	2.39864	0.000114528	0.000700174
140.735	1407.35	2.79841	0.000133616	0.000816869
141.346	1413.46	2.39864	0.000114528	0.00070016
141.958	1419.58	2.19875	0.000104984	0.000641813
142.569	1425.69	2.79841	0.000133616	0.000816869
143.18	1431.8	2.79841	0.000133616	0.000816869
143.792	1437.92	2.79841	0.000133616	0.000816853
144.403	1444.03	1.59909	7.63523e-05	0.000466773
145.014	1450.14	1.19932	5.72642e-05	0.000350087
145.626	1456.26	2.39864	0.000114528	0.000700174
146.237	1462.37	2.19875	0.000104984	0.000641813
146.848	1468.48	2.19875	0.000104984	0.000641826
147.46	1474.6	1.99886	9.54403e-05	0.000583478
148.071	1480.71	2.59852	0.000124072	0.000758507
148.682	1486.82	2.79841	0.000133616	0.000816853
149.294	1492.94	1.79898	8.58963e-05	0.00052513
149.905	1499.05	2.59852	0.000124072	0.000758521
150.516	1505.16	1.19932	5.72642e-05	0.00035008
151.128	1511.28	2.79841	0.000133616	0.000816869
151.739	1517.39	0.799546	3.81761e-05	0.000233391
152.35	1523.5	0.999432	4.77202e-05	0.000291733
152.962	1529.62	1.39921	6.68082e-05	0.000408427
153.573	1535.73	1.79898	8.58963e-05	0.00052513
154.184	1541.84	1.39921	6.68082e-05	0.000408435
154.796	1547.96	0.999432	4.77202e-05	0.000291733
155.407	1554.07	1.19932	5.72642e-05	0.000350087
156.019	1560.19	0.999432	4.77202e-05	0.000291739
156.63	1566.3	0.799546	3.81761e-05	0.000233387
157.241	1572.41	0.999432	4.77202e-05	0.000291733
157.853	1578.53	0.799546	3.81761e-05	0.000233391
158.464	1584.64	0.399773	1.90881e-05	0.000116696
159.075	1590.75	2.39864	0.000114528	0.00070016
159.687	1596.87	0.599659	2.86321e-05	0.000175043
160.298	1602.98	1.99886	9.54403e-05	0.000583478
160.909	1609.09	0.999432	4.77202e-05	0.000291733
161.521	1615.21	1.79898	8.58963e-05	0.00052512
162.132	1621.32	0.999432	4.77202e-05	0.000291739
162.743	1627.43	1.99886	9.54403e-05	0.000583478
163.355	1633.55	1.79898	8.58963e-05	0.00052512
163.966	1639.66	1.19932	5.72642e-05	0.000350087
164.577	1645.77	0.799546	3.81761e-05	0.000233391
165.189	1651.89	0.399773	1.90881e-05	0.000116693
165.8	1658	0.999432	4.77202e-05	0.000291733
166.411	1664.11	1.39921	6.68082e-05	0.000408435
167.023	1670.23	0.999432	4.77202e-05	0.000291739
167.634	1676.34	0.799546	3.81761e-05	0.000233387
168.245	1682.45	0.999432	4.77202e-05	0.000291739
168.857	1688.57	1.39921	6.68082e-05	0.000408435
169.468	1694.68	1.19932	5.72642e-05	0.00035008
170.08	1700.8	1.19932	5.72642e-05	0.00035008
170.691	1706.91	1.39921	6.68082e-05	0.000408435
171.302	1713.02	1.19932	5.72642e-05	0.000350087
171.914	1719.14	1.19932	5.72642e-05	0.00035008
172.525	1725.25	1.59909	7.63523e-05	0.000466782
173.136	1731.36	1.19932	5.72642e-05	0.000350087
173.748	1737.48	0.799546	3.81761e-05	0.000233387
174.359	1743.59	0.999432	4.77202e-05	0.000291733
174.97	1749.7	1.39921	6.68082e-05	0.000408435
175.582	1755.82	0.999432	4.77202e-05	0.000291739
176.193	1761.93	0.999432	4.77202e-05	0.000291733
176.804	1768.04	0.599659	2.86321e-05	0.000175043
177.416	1774.16	1.39921	6.68082e-05	0.000408435
178.027	1780.27	0.599659	2.86321e-05	0.00017504
178.638	1786.38	0.599659	2.86321e-05	0.00017504
179.25	1792.5	1.19932	5.72642e-05	0.000350087
179.861	1798.61	0.199886	9.54403e-06	5.83478e-05
180.472	1804.72	0.999432	4.77202e-05	0.000291733
181.084	1810.84	0.999432	4.77202e-05	0.000291739
181.695	1816.95	0.799546	3.81761e-05	0.000233391
182.307	1823.07	1.59909	7.63523e-05	0.000466773
182.918	1829.18	0.999432	4.77202e-05	0.000291733
183.529	1835.29	0.999432	4.77202e-05	0.000291739
184.141	1841.41	0.999432	4.77202e-05	0.000291739
184.752	1847.52	0.999432	4.77202e-05	0.000291733
185.363	1853.63	0.599659	2.86321e-05	0.000175043
185.975	1859.75	1.19932	5.72642e-05	0.000350087
186.586	1865.86	0.999432	4.77202e-05	0.000291733
187.197	1871.97	0.799546	3.81761e-05	0.000233387
187.809	1878.09	0.199886	9.54403e-06	5.83478e-05
188.42	1884.2	0.799546	3.81761e-05	0.000233391
189.031	1890.31	1.19932	5.72642e-05	0.00035008
189.643	1896.43	0.799546	3.81761e-05	0.000233391
190.254	1902.54	0.999432	4.77202e-05	0.000291739
190.865	1908.65	0.799546	3.81761e-05	0.000233387
191.477	1914.77	0.999432	4.77202e-05	0.000291733
192.088	1920.88	0.799546	3.81761e-05	0.000233391
192.699	1926.99	0.999432	4.77202e-05	0.000291739
193.311	1933.11	0.799546	3.81761e-05	0.000233387
193.922	1939.22	1.19932	5.72642e-05	0.000350087
194.533	1945.33	0.599659	2.86321e-05	0.000175043
195.145	1951.45	0.199886	9.54403e-06	5.83467e-05
195.756	1957.56	0.399773	1.90881e-05	0.000116693
196.368	1963.68	0.599659	2.86321e-05	0.000175043
196.979	1969.79	0.199886	9.54403e-06	5.83478e-05
197.59	1975.9	0.399773	1.90881e-05	0.000116693
198.202	1982.02	0.799546	3.81761e-05	0.000233391
198.813	1988.13	1.19932	5.72642e-05	0.000350087
199.424	1994.24	0.999432	4.77202e-05	0.000291733
200.036	2000.36	0.999432	4.77202e-05	0.000291733
200.647	2006.47	0.199886	9.54403e-06	5.83478e-05
201.258	2012.58	0.799546	3.81761e-05	0.000233391
201.87	2018.7	0.599659	2.86321e-05	0.00017504
202.481	2024.81	0.199886	9.54403e-06	5.83478e-05
203.092	2030.92	0.199886	9.54403e-06	5.83478e-05
203.704	2037.04	0.399773	1.90881e-05	0.000116693
204.315	2043.15	0.399773	1.90881e-05	0.000116693
204.926	2049.26	1.39921	6.68082e-05	0.000408435
205.538	2055.38	0.799546	3.81761e-05	0.000233391
206.149	2061.49	0.199886	9.54403e-06	5.83467e-05
206.76	2067.6	0.799546	3.81761e-05	0.000233391
207.372	2073.72	0.599659	2.86321e-05	0.000175043
207.983	2079.83	1.39921	6.68082e-05	0.000408427
208.594	2085.94	0.199886	9.54403e-06	5.83467e-05
209.206	2092.06	0.599659	2.86321e-05	0.000175043
209.817	2098.17	0.399773	1.90881e-05	0.000116696
210.429	2104.29	0.799546	3.81761e-05	0.000233387
211.04	2110.4	0.999432	4.77202e-05	0.000291739
211.651	2116.51	0.199886	9.54403e-06	5.83478e-05
212.263	2122.63	0.399773	1.90881e-05	0.000116693
212.874	2128.74	1.19932	5.72642e-05	0.00035008
213.485	2134.85	0.399773	1.90881e-05	0.000116696
214.097	2140.97	0.399773	1.90881e-05	0.000116698

## Sheet: std 6
Sputter rate used:	0.244114			25/26	0.976209			DSM-3 Bizzaro															BACKGROUND CORRECTION MAKES NO MEASURABLE DIFFERENCE IN FINAL IMF
								(25/24) =	0.126914
								(26/24) =	0.139691								red is matrix transient/est cts.								red is matrix transient/est cts.
																count time per duty cycle (s):								count time per duty cycle (s):			1 cts 26Mg bkg. (see graph)
																		1.999										1.999
ELEMENT 12C				ELEMENT 24Mg				0.0235					ELEMENT 25Mg				counts to 2500A	1.81974e+06			ELEMENT 26Mg				counts to 2500A		cps =	1.79257e+06
590 points	22482.5			590 points				scaled srim	Mg/C				590 points				total counts	1.81982e+06			590 points				total counts		0	1.79265e+06
depth	[c/s]			24 depth	[c/s]	24/c	frequency	frequency / Cave	model profile	24Mg/C surface contam	24 cts only		Depth	[c/s]	25/C	25MgC surface contam	25Mg cps	25Mg corr counts	no 25Mg bkg. (see graph)		depth	[c/s]	26/C	26Mg/C surface contam	26Mg/C	surf 26Mg corr cps	bkg corr
0.476263	19065.2			1.92042	487.523	0.0261218	0	0	0	0.0261218	487.523		4.70425	25.1857	0.00140788	0.0021918	4.44089e-16	8.87734e-16			7.21769	12.6928	0.000738389	0.00364897	0	0
7.69395	17057.3			9.13811	54.3691	0.00317147	0	0	0	0.00317147	54.3691		11.9219	8.19534	0.000473483	0.00032742	1.58493	3.16828			14.4354	7.3958	0.000423634	0.000443025	6.92061e-05	1.19786
14.9116	17486.3			16.3558	29.1834	0.00163757	0	0	0	0.00163757	29.1834		19.1396	8.49517	0.000460028	0.000210181	3.16987	6.33657			21.6531	7.69563	0.000403983	0.000228753	0.000138412	2.556
22.1293	19159.8			23.5735	32.9813	0.00168559	0	0	0	0.00168559	32.9813		26.3573	8.59511	0.00042235	0.000197017	4.7548	9.50485			28.8708	7.49574	0.000355946	0.000235461	0.000207618	4.22518
29.347	21192.8			30.7912	28.3839	0.00134017	0	0	0	0.00134017	28.3839		33.575	9.99432	0.000472471	0.000162589	6.33974	12.6731			36.0884	9.79443	0.000463537	0.000187209	0.000276824	5.85574
36.5647	21125.3			38.0089	25.1857	0.00118701	0	0	0	0.00118701	25.1857		40.7927	11.0937	0.000518492	0.000148444	7.92467	15.8414			43.3061	10.8938	0.000505349	0.000165814	0.000339535	7.26472
43.7824	21587.5			45.2266	24.586	0.00114304	1	1.04526e-06	1.04526e-06	0.00114199	24.5635		48.0104	13.6922	0.000641062	0.000140307	10.6954	21.3802			50.5238	11.2936	0.000532148	0.000159526	0.000372623	7.95872
51.0001	21196.8			52.4442	22.3873	0.00105373	6	6.27154e-06	6.27154e-06	0.00104746	22.254		55.2281	18.5894	0.000871101	0.000130823	15.7976	31.5795			57.7415	16.9903	0.000793001	0.00014632	0.000646681	13.8003
58.2178	21441.5			59.6619	21.5877	0.00100845	4	4.18103e-06	4.18103e-06	0.00100427	21.4982		62.4458	23.5866	0.00110527	0.000119095	21.0451	42.0691			64.9592	18.9892	0.00089236	0.000140287	0.000752073	16.0493
65.4355	21268.3			66.8796	17.7899	0.000834513	1	1.04526e-06	1.04526e-06	0.000833468	17.7676		69.6635	28.3839	0.00132555	0.000110733	26.0128	51.9995			72.1769	21.8876	0.00101809	0.000116428	0.000901658	19.3071
72.6532	21515			74.0973	20.1885	0.000940945	6	6.27154e-06	6.27154e-06	0.000934673	20.054		76.8811	33.2811	0.00155949	0.000115559	30.8149	61.5991			79.3946	26.2851	0.00123767	0.000130565	0.0011071	23.6267
79.8709	21218			81.315	18.5894	0.000877291	5	5.22629e-06	5.22629e-06	0.000872065	18.4787		84.0988	37.3787	0.00176859	0.000112372	35.0038	69.9726			86.6123	34.9801	0.00165898	0.000121819	0.00153716	32.4875
87.0885	21076			88.5327	19.389	0.000917132	10	1.04526e-05	1.04526e-05	0.00090668	19.168		91.3165	43.0755	0.00202556	0.000107232	40.7951	81.5495			93.83	38.9778	0.0018232	0.000126655	0.00169654	36.0786
94.3062	21400.2			95.7504	16.1908	0.000759101	12	1.25431e-05	1.25431e-05	0.000746558	15.9233		98.5342	52.9699	0.00249959	9.00974e-05	51.0606	102.07			101.048	46.0738	0.00218698	0.000104287	0.00208269	44.1353
101.524	21043.8			102.968	13.9921	0.000665125	13	1.35883e-05	1.35883e-05	0.000651536	13.7062		105.752	59.766	0.00284287	7.71626e-05	58.1438	116.23			108.265	52.6701	0.0025068	9.10135e-05	0.00241579	50.7874
108.742	21008.5			110.186	11.5934	0.000550133	11	1.14978e-05	1.14978e-05	0.000538636	11.3511		112.97	72.7586	0.00343207	6.53509e-05	71.3732	142.675			115.483	63.4639	0.00297767	7.52423e-05	0.00290243	61.5305
115.959	21334.8			117.403	10.594	0.000495969	18	1.88146e-05	1.88146e-05	0.000477154	10.1921		120.187	76.3566	0.00356655	5.84216e-05	75.1058	150.137			122.701	76.5565	0.00356852	6.6654e-05	0.00350187	74.9718
123.177	21461.7			124.621	9.79443	0.000456515	22	2.29957e-05	2.29957e-05	0.000433519	9.30107		127.405	96.9449	0.00452135	6.1394e-05	95.6285	191.161			129.918	89.1493	0.00416009	6.05585e-05	0.00409953	87.9005
130.395	21427.4			131.839	12.5928	0.00058778	23	2.40409e-05	2.40409e-05	0.000563739	12.0778		134.623	104.74	0.00489017	5.92675e-05	103.471	206.839			137.136	102.242	0.00477469	7.87491e-05	0.00469594	100.58
137.612	21412.3			139.057	7.3958	0.000345295	31	3.2403e-05	3.2403e-05	0.000312892	6.70176		141.84	124.629	0.00581532	4.47955e-05	123.669	247.215			144.354	114.935	0.00536016	4.37081e-05	0.00531645	113.938
144.83	21444.5			146.274	9.59455	0.000448132	30	3.13577e-05	3.13577e-05	0.000416774	8.92317		149.058	139.221	0.00652282	4.77092e-05	138.203	276.267			151.571	133.124	0.00625475	5.82195e-05	0.00619653	132.257
152.048	21272.3			153.492	7.3958	0.000348474	36	3.76293e-05	3.76293e-05	0.000310845	6.59718		156.276	150.714	0.00713305	3.70296e-05	149.932	299.714			158.789	148.915	0.00707644	4.34221e-05	0.00703302	148.601
159.265	21027.7			160.71	6.39636	0.000302153	39	4.0765e-05	4.0765e-05	0.000261388	5.5334		163.493	174.601	0.00814281	3.64661e-05	173.819	347.464			166.007	161.708	0.00745582	3.65134e-05	0.00741931	159.087
166.483	21735.5			167.927	8.19534	0.000378818	48	5.01723e-05	5.01723e-05	0.000328645	7.10991		170.711	191.991	0.00895553	4.02719e-05	191.128	382.064			173.225	184.295	0.00866801	4.59087e-05	0.0086221	184.843
173.701	21228			175.145	7.59568	0.000357807	56	5.85344e-05	5.85344e-05	0.000299272	6.35309		177.929	210.98	0.00993819	3.84273e-05	210.164	420.118			180.442	202.385	0.009533	4.18055e-05	0.0094912	201.491
180.919	21230.1			182.363	7.79557	0.000365862	55	5.74891e-05	5.74891e-05	0.000308372	6.57062		185.147	235.366	0.0109694	3.18972e-05	234.682	469.129			187.66	224.672	0.0104057	4.30767e-05	0.0103627	222.347
188.136	21616.7			189.58	5.19705	0.000239915	76	7.94395e-05	7.94395e-05	0.000160475	3.47622		192.364	267.048	0.0122784	1.87494e-05	266.64	533.014			194.878	247.06	0.0113183	2.24169e-05	0.0112959	245.679
195.354	21843.3			196.798	4.3975	0.000201652	71	7.42133e-05	7.42133e-05	0.000127438	2.7791		199.582	290.935	0.0133835	2.24177e-05	290.447	580.604			202.095	273.545	0.0126198	1.78019e-05	0.012602	273.945
202.572	21664			204.016	6.99602	0.000323984	66	6.8987e-05	6.8987e-05	0.000254997	5.50634		206.8	308.125	0.0143593	2.34368e-05	307.622	614.936			209.313	299.63	0.0140435	3.56207e-05	0.0140079	300.584
209.789	21312.6			211.233	3.39807	0.000159408	83	8.67563e-05	8.67563e-05	7.26512e-05	1.5487		214.017	340.507	0.0159675	5.66418e-06	340.386	680.431			216.531	324.216	0.0151983	1.01487e-05	0.0151881	323.887
217.007	21333.8			218.451	4.59739	0.000214685	84	8.78016e-05	8.78016e-05				221.235	373.887	0.0173334		373.887	747.401			223.748	363.993	0.0167654		0.0167654	361.636
224.225	21737.5			225.669	4.79727	0.000221255	113	0.000118114	0.000118114				228.453	398.973	0.0184921		398.973	797.547			230.966	388.279	0.0180772		0.0180772	390.022
231.442	21460.7			232.887	5.59682	0.000260555	106	0.000110797	0.000110797				235.67	425.858	0.0197904		425.858	851.29			238.184	422.66	0.0196104		0.0196104	421.986
238.66	21559.3			240.104	4.19761	0.000194472	113	0.000118114	0.000118114				242.888	474.73	0.0219441		474.73	948.986			245.401	448.945	0.0207099		0.0207099	448.03
245.878	21686.2			247.322	5.19705	0.000240194	116	0.00012125	0.00012125				250.106	508.911	0.0236245		508.911	1017.31			252.619	493.32	0.0229924		0.0229924	495.295
253.095	21439.5			254.54	2.79841	0.000130615	140	0.000146336	0.000146336				257.323	551.886	0.0257934		551.886	1103.22			259.837	525.101	0.0245709		0.0245709	525.73
260.313	21366			261.757	4.79727	0.000224433	131	0.000136929	0.000136929				264.541	580.17	0.0271202		580.17	1159.76			267.055	565.978	0.0264373		0.0264373	565.561
267.531	21411.3			268.975	4.19761	0.000195601	169	0.000176648	0.000176648				271.759	624.745	0.028985		624.745	1248.87			274.272	613.851	0.0283679		0.0283679	611.444
274.749	21655			276.193	4.59739	0.000212333	140	0.000146336	0.000146336				278.976	656.227	0.0303169		656.227	1311.8			281.49	650.13	0.0300431		0.0300431	650.299
281.966	21638.9			283.41	4.3975	0.000202973	176	0.000183965	0.000183965				286.194	704.2	0.0324266		704.2	1407.7			288.708	699.203	0.032128		0.032128	697.715
289.184	21771.8			290.628	4.19761	0.00019301	160	0.000167241	0.000167241				293.412	737.081	0.0339625		737.081	1473.42			295.925	742.678	0.0342852		0.0342852	744.084
296.401	21654			297.846	5.99659	0.000276827	179	0.000187101	0.000187101				300.63	808.141	0.037281		808.141	1615.47			303.143	815.337	0.0375893		0.0375893	814.823
303.619	21693.2			305.063	4.79727	0.000221094	199	0.000208006	0.000208006				307.847	849.117	0.0391175		849.117	1697.39			310.361	866.208	0.03989		0.03989	865.886
310.837	21716.4			312.281	4.99716	0.000229388	202	0.000211142	0.000211142				315.065	918.778	0.041922		918.778	1836.64			317.578	910.682	0.0413285		0.0413285	905.77
318.055	22057.8			319.499	5.39693	0.000245224	209	0.000218459	0.000218459				322.283	976.645	0.0445699		976.645	1952.31			324.796	971.648	0.0445171		0.0445171	975.488
325.272	21810			326.717	6.79614	0.000311663	226	0.000236228	0.000236228				329.5	1020.02	0.0467937		1020.02	2039.02			332.014	1007.93	0.0462538		0.0462538	1008.25
332.49	21789.9			333.934	5.19705	0.000238595	241	0.000251907	0.000251907				336.718	1080.09	0.0496219		1080.09	2159.09			339.232	1052.5	0.0483858		0.0483858	1053.18
339.708	21749.6			341.152	5.39693	0.000247974	253	0.00026445	0.00026445				343.936	1142.45	0.052425		1142.45	2283.76			346.449	1122.16	0.0514344		0.0514344	1120.86
346.925	21822.1			348.369	7.3958	0.000339266	249	0.000260269	0.000260269				351.153	1202.42	0.0552696		1202.42	2403.63			353.667	1193.62	0.0549655		0.0549655	1195.8
354.143	21708.3			355.587	6.99602	0.000321998	283	0.000295808	0.000295808				358.371	1243.49	0.0571389		1243.49	2485.74			360.884	1265.48	0.0580632		0.0580632	1263.61
361.361	21801			362.805	4.3975	0.000201724	296	0.000309396	0.000309396				365.589	1314.25	0.0602955		1314.25	2627.19			368.102	1337.94	0.0613891		0.0613891	1338.09
368.578	21793.9			370.023	6.39636	0.000293582	312	0.00032612	0.00032612				372.807	1401.6	0.0643691		1401.6	2801.8			375.32	1413.8	0.0649636		0.0649636	1414.55
375.796	21760.7			377.24	4.79727	0.000220456	333	0.000348071	0.000348071				380.024	1458.17	0.0670093		1458.17	2914.88			382.538	1470.76	0.0675881		0.0675881	1470.76
383.014	21760.7			384.458	7.59568	0.000348381	299	0.000312532	0.000312532				387.242	1553.62	0.0709933		1553.62	3105.68			389.755	1560.71	0.0710795		0.0710795	1555.5
390.232	21971.2			391.676	6.79614	0.000309738	347	0.000362704	0.000362704				394.459	1627.58	0.0743713		1627.58	3253.52			396.973	1623.28	0.07435		0.07435	1627.11
397.449	21823.1			398.893	9.39466	0.000429144	346	0.000361659	0.000361659				401.677	1712.43	0.0777539		1712.43	3423.14			404.191	1707.23	0.0771005		0.0771005	1698.04
404.667	22165.5			406.111	9.39466	0.000424633	364	0.000380474	0.000380474				408.895	1804.37	0.0818511		1804.37	3606.94			411.408	1791.58	0.0815367		0.0815367	1797.44
411.885	21959.1			413.329	7.59568	0.000346394	382	0.000399288	0.000399288				416.113	1885.03	0.0862017		1885.03	3768.17			418.626	1870.14	0.0857338		0.0857338	1874.8
419.102	21803			420.546	7.99545	0.000365484	388	0.00040556	0.00040556				423.33	1954.19	0.0887553		1954.19	3906.42			425.844	1964.18	0.0886951		0.0886951	1952.86
426.32	22169.5			427.764	9.59455	0.000434245	437	0.000456777	0.000456777				430.548	2051.13	0.0934428		2051.13	4100.22			433.061	2050.43	0.0939678		0.0939678	2062.66
433.538	21796			434.982	8.59511	0.000393878	419	0.000437963	0.000437963				437.766	2133.29	0.0975375		2133.29	4264.44			440.279	2131.99	0.0972785		0.0972785	2127.62
440.755	21924.8			442.2	8.19534	0.000372325	474	0.000495452	0.000495452				444.983	2203.05	0.0993354		2203.05	4403.89			447.497	2247.52	0.100658		0.100658	2232.38
447.973	22356.8			449.417	10.3941	0.000467573	449	0.00046932	0.00046932				452.201	2327.28	0.105856		2327.28	4652.23			454.714	2341.37	0.107578		0.107578	2365.13
455.191	21722.5			456.635	9.99432	0.000459325	490	0.000512176	0.000512176				459.419	2414.43	0.110608		2414.43	4826.44			461.932	2441.51	0.111527		0.111527	2434.47
462.408	21903.7			463.853	12.5928	0.000573499	501	0.000523674	0.000523674				466.636	2547.55	0.11547		2547.55	5092.56			469.15	2530.96	0.11423		0.11423	2520.19
469.626	22174.6			471.07	10.1942	0.000458867	527	0.00055085	0.00055085				473.854	2637.9	0.118312		2637.9	5273.16			476.368	2660.29	0.118931		0.118931	2651.7
476.844	22382			478.288	10.9938	0.0004931	528	0.000551896	0.000551896				481.072	2759.83	0.124723		2759.83	5516.9			483.585	2768.73	0.125985		0.125985	2787.77
484.062	21948			485.506	12.1931	0.000553531	587	0.000613566	0.000613566				488.29	2835.19	0.127817		2835.19	5667.54			490.803	2892.86	0.129606		0.129606	2874.86
491.279	22346.8			492.723	11.5934	0.000520123	548	0.000572801	0.000572801				495.507	2972.71	0.134028		2972.71	5942.45			498.021	2975.71	0.134766		0.134766	2989.08
498.497	22061.8			499.941	11.3935	0.000517543	609	0.000636562	0.000636562				502.725	3066.86	0.139887		3066.86	6130.65			505.238	3101.64	0.142005		0.142005	3113.29
505.714	21826.2			507.159	11.5934	0.000529192	600	0.000627154	0.000627154				509.943	3217.17	0.145804		3217.17	6431.12			512.456	3203.38	0.14425		0.14425	3182.89
512.932	22234			514.376	14.9915	0.00067448	644	0.000673146	0.000673146				517.16	3340	0.150364		3340	6676.66			519.674	3365.69	0.151607		0.151607	3367.6
520.15	22197.7			521.594	12.393	0.000557383	648	0.000677327	0.000677327				524.378	3464.83	0.155342		3464.83	6926.2			526.891	3481.42	0.155643		0.155643	3471.54
527.368	22380			528.812	16.3907	0.000733828	673	0.000703458	0.000703458				531.596	3577.37	0.160775		3577.37	7151.16			534.109	3593.06	0.162039		0.162039	3605.5
534.585	22159.5			536.03	13.3924	0.000603711	719	0.00075154	0.00075154				538.813	3679.21	0.165509		3679.21	7354.74			541.327	3728.48	0.167411		0.167411	3721.5
541.803	22279.3			543.247	14.7916	0.000663593	732	0.000765128	0.000765128				546.031	3815.63	0.171019		3815.63	7627.45			548.545	3851.21	0.172467		0.172467	3847.94
549.021	22333.7			550.465	16.3907	0.000733708	740	0.00077349	0.00077349				553.249	3993.43	0.178671		3993.43	7982.87			555.762	4007.02	0.179197		0.179197	4005.2
556.238	22362.9			557.682	17.59	0.000786013	778	0.00081321	0.00081321				560.466	4098.77	0.182904		4098.77	8193.44			562.98	4130.85	0.184108		0.184108	4125.75
563.456	22442.4			564.9	21.5877	0.00096402	802	0.000838296	0.000838296				567.684	4245.99	0.190411		4245.99	8487.73			570.197	4290.76	0.193157		0.193157	4307.22
570.674	22197.7			572.118	18.3895	0.000826485	823	0.000860247	0.000860247				574.902	4375.41	0.195753		4375.41	8746.45			577.415	4429.78	0.197378		0.197378	4411.72
577.891	22460.5			579.336	20.3884	0.000907248	826	0.000863382	0.000863382				582.12	4569.9	0.203138		4569.9	9135.23			584.633	4558.81	0.202453		0.202453	4554.48
585.109	22522			586.553	21.7876	0.000968625	883	0.000922962	0.000922962				589.337	4688.44	0.208949		4688.44	9372.18			591.851	4734.01	0.211449		0.211449	4744.54
592.327	22379			593.771	19.1891	0.00085612	871	0.000910419	0.000910419				596.555	4822.76	0.21452		4822.76	9640.7			599.068	4880.23	0.216489		0.216489	4867.02
599.545	22554.2			600.989	18.1897	0.000809111	889	0.000929234	0.000929234				603.772	4968.98	0.222424		4968.98	9932.98			606.286	5006.15	0.225373		0.225373	5034.84
606.762	22188.7			608.206	19.389	0.000872406	962	0.00100554	0.00100554				610.99	5095.3	0.228548		5095.3	10185.5			613.504	5130.58	0.229484		0.229484	5116.18
613.98	22368.9			615.424	20.3884	0.000910798	974	0.00101808	0.00101808				618.208	5287.19	0.23586		5287.19	10569.1			620.721	5344.06	0.238095		0.238095	5337.3
621.198	22450.5			622.642	24.1863	0.00107587	987	0.00103167	0.00103167				625.426	5449.2	0.241768		5449.2	10893			627.939	5470.49	0.242148		0.242148	5457.75
628.415	22601.5			629.859	23.7865	0.00105151	924	0.000965818	0.000965818				632.643	5598.12	0.247056		5598.12	11190.6			635.157	5649.99	0.248968		0.248968	5641.43
635.633	22700.2			637.077	23.1868	0.00102198	990	0.0010348	0.0010348				639.861	5707.16	0.251807		5707.16	11408.6			642.374	5721.35	0.252668		0.252668	5726.66
642.851	22639.8			644.295	23.5866	0.00104315	992	0.0010369	0.0010369				647.079	5885.35	0.260929		5885.35	11764.8			649.592	5932.83	0.263619		0.263619	5946.05
650.068	22495.8			651.513	22.1874	0.000988798	1082	0.00113097	0.00113097				654.296	6067.95	0.271754		6067.95	12129.8			656.81	6058.66	0.272549		0.272549	6085.7
657.286	22210.8			658.73	23.9864	0.00107724	1056	0.00110379	0.00110379				661.514	6196.08	0.276937		6196.08	12386			664.027	6198.28	0.275842		0.275842	6171.58
664.504	22488.7			665.948	24.9858	0.00111317	1119	0.00116964	0.00116964				668.732	6313.01	0.282304		6313.01	12619.7			671.245	6437.04	0.288819		0.288819	6458.71
671.721	22273.2			673.166	26.9847	0.00120942	1158	0.00121041	0.00121041				675.949	6520.09	0.291244		6520.09	13033.7			678.463	6542.68	0.291372		0.291372	6522.96
678.939	22467.6			680.383	30.7825	0.00136698	1151	0.00120309	0.00120309				683.167	6700.59	0.296266		6700.59	13394.5			685.681	6685.9	0.294461		0.294461	6659.78
686.157	22722.3			687.601	29.5832	0.00130343	1173	0.00122609	0.00122609				690.385	6836.41	0.301879		6836.41	13666			692.898	6863.7	0.30369		0.30369	6877.44
693.375	22592.4			694.819	31.1823	0.00138265	1279	0.00133688	0.00133688				697.603	6955.85	0.309484		6955.85	13904.7			700.116	7007.42	0.312744		0.312744	7029.13
700.592	22393.1			702.036	27.3844	0.00122345	1202	0.0012564	0.0012564				704.82	7109.86	0.317921		7109.86	14212.6			707.334	7129.95	0.31907		0.31907	7135.54
707.81	22342.7			709.254	34.7802	0.00155995	1289	0.00134734	0.00134734				712.038	7288.56	0.328235		7288.56	14569.8			714.551	7278.96	0.329014		0.329014	7305.84
715.028	22108.1			716.472	28.9835	0.00130814	1383	0.00144559	0.00144559				719.256	7437.97	0.334305		7437.97	14868.5			721.769	7372.01	0.330097		0.330097	7344.35
722.245	22348.8			723.689	29.7831	0.0013308	1315	0.00137451	0.00137451				726.473	7559.1	0.336864		7559.1	15110.6			728.987	7625.37	0.339002		0.339002	7607.06
729.463	22503.8			730.907	32.3816	0.00144223	1283	0.00134106	0.00134106				733.691	7755.69	0.346958		7755.69	15503.6			736.204	7745.4	0.347889		0.347889	7776.5
736.681	22247.1			738.125	34.9801	0.00156858	1359	0.0014205	0.0014205				740.909	7883.12	0.351872		7883.12	15758.4			743.422	7901.31	0.351227		0.351227	7868.67
743.898	22513.9			745.343	35.7797	0.00158918	1392	0.001455	0.001455				748.126	8003.35	0.355457		8003.35	15998.7			750.64	8020.54	0.356204		0.356204	8020.17
751.116	22516.9			752.56	34.5803	0.00153358	1489	0.00155639	0.00155639				755.344	8210.13	0.363118		8210.13	16412.1			757.858	8180.35	0.360916		0.360916	8160.35
758.334	22676			759.778	34.9801	0.00154425	1486	0.00155325	0.00155325				762.562	8325.87	0.368316		8325.87	16643.4			765.075	8270.1	0.366531		0.366531	8285.52
765.551	22555.2			766.996	33.1811	0.00147051	1454	0.0015198	0.0015198				769.779	8394.33	0.371721		8394.33	16780.3			772.293	8361.85	0.370019		0.370019	8355.88
772.769	22601.5			774.213	33.5809	0.00148769	1482	0.00154907	0.00154907				776.997	8590.42	0.381516		8590.42	17172.2			779.511	8538.15	0.380046		0.380046	8557.34
779.987	22456.5			781.431	37.3787	0.0016623	1508	0.00157625	0.00157625				784.215	8678.17	0.384957		8678.17	17347.7			786.728	8635.59	0.382195		0.382195	8615.89
787.204	22604.5			788.649	38.1783	0.0016855	1506	0.00157416	0.00157416				791.433	8843.27	0.388873		8843.27	17677.7			793.946	8824.68	0.386678		0.386678	8793.36
794.422	22837.1			795.866	34.7802	0.00152577	1578	0.00164942	0.00164942				798.65	8893.25	0.391524		8893.25	17777.6			801.164	8899.14	0.393046		0.393046	8927.81
801.64	22627.7			803.084	41.9761	0.00185287	1586	0.00165778	0.00165778				805.868	8972.5	0.395147		8972.5	17936			808.381	9004.38	0.395733		0.395733	8985.79
808.858	22762.6			810.302	42.9756	0.00189147	1615	0.00168809	0.00168809				813.085	9178.48	0.405411		9178.48	18347.8			815.599	9136.81	0.404875		0.404875	9166.34
816.075	22553.2			817.519	38.3782	0.00170206	1602	0.0016745	0.0016745				820.303	9279.73	0.411729		9279.73	18550.2			822.817	9222.76	0.409361		0.409361	9226.35
823.293	22528			824.737	37.1789	0.00165037	1583	0.00165464	0.00165464				827.521	9357.88	0.415411		9357.88	18706.4			830.034	9306.91	0.413161		0.413161	9307.2
830.511	22526			831.955	43.1755	0.00191148	1629	0.00170272	0.00170272				834.739	9474.11	0.417254		9474.11	18938.8			837.252	9442.13	0.413896		0.413896	9397.87
837.728	22833.1			839.172	41.9761	0.0018368	1643	0.00171736	0.00171736				841.956	9527.98	0.416235		9527.98	19046.4			844.47	9481.21	0.413571		0.413571	9467
844.946	22931.8			846.39	38.3782	0.00167324	1668	0.00174349	0.00174349				849.174	9629.73	0.419681		9629.73	19249.8			851.687	9569.76	0.416921		0.416921	9566.4
852.164	22954.9			853.608	35.5798	0.00155951	1700	0.00177694	0.00177694				856.392	9807.83	0.435045		9807.83	19605.8			858.905	9648.12	0.432644		0.432644	9753.7
859.381	22254.1			860.826	42.176	0.00188726	1662	0.00173722	0.00173722				863.609	9766.25	0.433509		9766.25	19522.7			866.123	9633.52	0.424545		0.424545	9564.3
866.599	22722.3			868.043	38.9778	0.00171573	1706	0.00178321	0.00178321				870.827	9838.21	0.433223		9838.21	19666.6			873.34	9772.84	0.430491		0.430491	9776.17
873.817	22700.2			875.261	38.1783	0.00168583	1654	0.00172886	0.00172886				878.045	9831.21	0.436104		9831.21	19652.6			880.558	9844.8	0.438521		0.438521	9885.71
881.034	22432.3			882.479	37.7785	0.00167852	1701	0.00177798	0.00177798				885.262	9939.75	0.438819		9939.75	19869.6			887.776	9816.32	0.430895		0.430895	9760.27
888.252	22805.9			889.696	38.9778	0.00171358	1723	0.00180098	0.00180098				892.48	9981.73	0.441047		9981.73	19953.5			894.994	9842.21	0.436879		0.436879	9887.4
895.47	22508.9			896.914	41.1766	0.00182673	1743	0.00182188	0.00182188				899.698	9987.32	0.441854		9987.32	19964.7			902.211	9864.99	0.435361		0.435361	9840.57
902.688	22670			904.132	40.7768	0.00179465	1723	0.00180098	0.00180098				906.916	9951.44	0.436077		9951.44	19892.9			909.429	9840.81	0.429546		0.429546	9802.4
909.905	22926.7			911.349	40.377	0.00176316	1708	0.0017853	0.0017853				914.133	9959.54	0.435876		9959.54	19909.1			916.647	9844.8	0.431723		0.431723	9864.64
917.123	22794.8			918.567	43.1755	0.00189664	1705	0.00178216	0.00178216				921.351	10103.1	0.444967		10103.1	20196			923.864	9884.48	0.436365		0.436365	9907.74
924.341	22641.8			925.785	41.3765	0.00182669	1657	0.00173199	0.00173199				928.569	10022.4	0.442121		10022.4	20034.8			931.082	9895.38	0.436207		0.436207	9888.34
931.558	22688.1			933.002	38.1783	0.00168414	1761	0.0018407	0.0018407				935.786	9984.23	0.441131		9984.23	19958.5			938.3	9790.74	0.433206		0.433206	9804.86
938.776	22594.5			940.22	43.5752	0.00192528	1671	0.00174662	0.00174662				943.004	9977.63	0.439394		9977.63	19945.3			945.517	9853.7	0.432654		0.432654	9824.57
945.994	22787.8			947.438	42.3759	0.00185972	1723	0.00180098	0.00180098				950.222	10025	0.44002		10025	20040			952.735	9815.52	0.430879		0.430879	9816.73
953.211	22779.7			954.656	40.7768	0.00179049	1757	0.00183652	0.00183652				957.439	9900.57	0.434938		9900.57	19791.2			959.953	9766.95	0.429252		0.429252	9771.16
960.429	22751.5			961.873	38.5781	0.00169225	1708	0.0017853	0.0017853				964.657	9891.38	0.432235		9891.38	19772.9			967.171	9739.56	0.424139		0.424139	9706.1
967.647	22978.1			969.091	40.1772	0.00175066	1659	0.00173408	0.00173408				971.875	9765.85	0.426551		9765.85	19521.9			974.388	9718.28	0.425392		0.425392	9739.31
974.864	22836.1			976.309	36.5792	0.00160145	1612	0.00168495	0.00168495				979.092	9746.46	0.426514		9746.46	19483.2			981.606	9605.34	0.420171		0.420171	9601.51
982.082	22862.3			983.526	40.7768	0.00178085	1647	0.00172154	0.00172154				986.31	9768.05	0.425346		9768.05	19526.3			988.824	9544.08	0.414492		0.414492	9518.79
989.3	23037.5			990.744	43.3753	0.00188772	1651	0.00172572	0.00172572				993.528	9613.93	0.420515		9613.93	19218.3			996.041	9430.34	0.414372		0.414372	9473.49
996.518	22738.4			997.962	38.778	0.00170665	1662	0.00173722	0.00173722				1000.75	9543.08	0.420595		9543.08	19076.6			1003.26	9363.68	0.413218		0.413218	9375.7
1003.74	22654.9			1005.18	42.5758	0.00187782	1670	0.00174558	0.00174558				1007.96	9475.61	0.417282		9475.61	18941.8			1010.48	9242.25	0.40644		0.40644	9229.42
1010.95	22745.5			1012.4	40.377	0.00177613	1591	0.001663	0.001663				1015.18	9354.68	0.411928		9354.68	18700			1017.69	9184.18	0.404801		0.404801	9192.84
1018.17	22684.1			1019.61	38.3782	0.00168772	1646	0.00172049	0.00172049				1022.4	9258.34	0.405235		9258.34	18507.4			1024.91	9051.16	0.394495		0.394495	9012.97
1025.39	22962			1026.83	38.3782	0.00167131	1540	0.0016097	0.0016097				1029.62	9140.1	0.398003		9140.1	18271.1			1032.13	8999.58	0.391854		0.391854	8998.9
1032.61	22967			1034.05	42.3759	0.00184631	1563	0.00163374	0.00163374				1036.83	9117.52	0.39776		9117.52	18225.9			1039.35	8835.38	0.3859		0.3859	8845.66
1039.82	22890.5			1041.27	40.9767	0.00179095	1546	0.00161597	0.00161597				1044.05	8944.42	0.391283		8944.42	17879.9			1046.57	8778.31	0.384329		0.384329	8785.45
1047.04	22837.1			1048.49	36.979	0.00161901	1608	0.00168077	0.00168077				1051.27	8858.67	0.387736		8858.67	17708.5			1053.78	8606.31	0.376592		0.376592	8604.06
1054.26	22854.2			1055.7	37.3787	0.00163465	1604	0.00167659	0.00167659				1058.49	8659.48	0.378305		8659.48	17310.3			1061	8493.57	0.37071		0.37071	8485.64
1061.48	22915.7			1062.92	38.5781	0.00168239	1452	0.00151771	0.00151771				1065.7	8528.55	0.371464		8528.55	17048.6			1068.22	8345.96	0.3631		0.3631	8336.53
1068.69	22990.2			1070.14	41.7762	0.00182188	1498	0.0015658	0.0015658				1072.92	8433.81	0.369661		8433.81	16859.2			1075.44	8236.32	0.36266		0.36266	8274.09
1075.91	22691.1			1077.36	34.9801	0.00154094	1444	0.00150935	0.00150935				1080.14	8275.4	0.364253		8275.4	16542.5			1082.65	8076.61	0.355245		0.355245	8070.75
1083.13	22738.4			1084.57	36.7791	0.0016158	1360	0.00142155	0.00142155				1087.36	8104.09	0.355317		8104.09	16200.1			1089.87	7907.51	0.34607		0.34607	7893.19
1090.35	22857.3			1091.79	36.7791	0.00161149	1394	0.00145709	0.00145709				1094.58	7979.66	0.350647		7979.66	15951.3			1097.09	7755.59	0.341696		0.341696	7775.96
1097.57	22686.1			1099.01	34.5803	0.00152149	1384	0.00144664	0.00144664				1101.79	7790.87	0.341574		7790.87	15574			1104.31	7583.59	0.331426		0.331426	7559.42
1104.78	22895.5			1106.23	30.9824	0.00135421	1269	0.00132643	0.00132643				1109.01	7651.65	0.334923		7651.65	15295.7			1111.52	7401.99	0.324414		0.324414	7411.55
1112	22810.9			1113.44	31.7819	0.00139153	1336	0.00139646	0.00139646				1116.23	7459.66	0.325825		7459.66	14911.9			1118.74	7225.89	0.314929		0.314929	7210.21
1119.22	22953.9			1120.66	27.1846	0.00118575	1204	0.00125849	0.00125849				1123.45	7260.07	0.317415		7260.07	14512.9			1125.96	7061.99	0.309409		0.309409	7076.96
1126.44	22815			1127.88	37.3787	0.00164046	1282	0.00134002	0.00134002				1130.66	7103.76	0.312544		7103.76	14200.4			1133.18	6932.16	0.305682		0.305682	6947.81
1133.65	22668			1135.1	34.9801	0.00154256	1235	0.00129089	0.00129089				1137.88	7002.12	0.308554		7002.12	13997.2			1140.39	6720.78	0.29596		0.29596	6716.32
1140.87	22711.2			1142.32	23.1868	0.00102198	1176	0.00122922	0.00122922				1145.1	6755.06	0.298323		6755.06	13503.4			1147.61	6589.06	0.291511		0.291511	6600.81
1148.09	22595.5			1149.53	28.3839	0.00125238	1126	0.00117696	0.00117696				1152.32	6648.62	0.291657		6648.62	13290.6			1154.83	6377.38	0.278303		0.278303	6344.2
1155.31	22937.8			1156.75	27.5843	0.00120354	1119	0.00116964	0.00116964				1159.53	6460.63	0.282326		6460.63	12914.8			1162.05	6210.37	0.271773		0.271773	6219.14
1162.52	22845.2			1163.97	29.5832	0.00129775	1114	0.00116442	0.00116442				1166.75	6238.75	0.274827		6238.75	12471.3			1169.27	6028.87	0.26659		0.26659	6051.77
1169.74	22598.5			1171.19	23.7865	0.00105098	1034	0.0010808	0.0010808				1173.97	6115.72	0.26943		6115.72	12225.3			1176.48	5877.36	0.25825		0.25825	5861.96
1176.96	22769.7			1178.4	27.9841	0.00123406	1042	0.00108916	0.00108916				1181.19	5912.54	0.26282		5912.54	11819.2			1183.7	5667.58	0.253762		0.253762	5708.78
1184.18	22303.5			1185.62	26.5849	0.00118777	996	0.00104108	0.00104108				1188.41	5738.64	0.254665		5738.64	11471.5			1190.92	5494.38	0.242351		0.242351	5461.15
1191.4	22697.2			1192.84	22.5872	0.000994518	980	0.00102435	0.00102435				1195.62	5544.65	0.243832		5544.65	11083.8			1198.14	5292.79	0.232498		0.232498	5286.92
1198.61	22769.7			1200.06	23.5866	0.00103372	823	0.000860247	0.000860247				1202.84	5385.14	0.235068		5385.14	10764.9			1205.35	5126.69	0.222981		0.222981	5108.23
1205.83	23007.3			1207.27	21.5877	0.000938275	884	0.000924007	0.000924007				1210.06	5163.36	0.224406		5163.36	10321.6			1212.57	4960.78	0.215591		0.215591	4960.55
1213.05	23010.3			1214.49	26.7848	0.00116762	874	0.000913555	0.000913555				1217.28	4987.36	0.218713		4987.36	9969.74			1219.79	4847.55	0.213735		0.213735	4873.85
1220.27	22656.9			1221.71	20.5883	0.000907248	839	0.000876971	0.000876971				1224.49	4802.67	0.210985		4802.67	9600.54			1227.01	4622.37	0.202503		0.202503	4609.59
1227.48	22838.1			1228.93	21.9875	0.000963	800	0.000836206	0.000836206				1231.71	4634.17	0.203066		4634.17	9263.7			1234.23	4518.03	0.198065		0.198065	4520.05
1234.7	22808.9			1236.15	20.1885	0.000885842	775	0.000810074	0.000810074				1238.93	4489.35	0.197299		4489.35	8974.21			1241.44	4294.36	0.189		0.189	4300.52
1241.92	22715.3			1243.36	19.389	0.00085566	709	0.000741087	0.000741087				1246.15	4323.44	0.191706		4323.44	8642.56			1248.66	4141.05	0.18441		0.18441	4158.89
1249.14	22437.4			1250.58	18.3895	0.000817451	713	0.000745268	0.000745268				1253.36	4154.44	0.183747		4154.44	8304.72			1255.88	4002.72	0.176238		0.176238	3984.68
1256.35	22731.4			1257.8	16.9903	0.000746731	642	0.000671055	0.000671055				1260.58	4020.32	0.176372		4020.32	8036.61			1263.1	3862.51	0.169171		0.169171	3856.16
1263.57	22839.1			1265.02	18.3895	0.000806543	657	0.000686734	0.000686734				1267.8	3844.82	0.169182		3844.82	7685.79			1270.31	3680.01	0.162411		0.162411	3690.94
1270.79	22645.8			1272.23	16.1908	0.000712454	621	0.000649105	0.000649105				1275.02	3745.77	0.163722		3745.77	7487.8			1277.53	3551.08	0.154279		0.154279	3529.71
1278.01	23043.5			1279.45	18.3895	0.000801166	607	0.000634471	0.000634471				1282.24	3555.68	0.156088		3555.68	7107.8			1284.75	3409.26	0.150698		0.150698	3432.88
1285.23	22593.4			1286.67	15.9909	0.000707131	592	0.000618792	0.000618792				1289.45	3396.37	0.14993		3396.37	6789.34			1291.97	3247.75	0.143146		0.143146	3242.68
1292.44	22695.1			1293.89	15.3912	0.000679398	520	0.000543534	0.000543534				1296.67	3273.04	0.144983		3273.04	6542.81			1299.18	3142.91	0.139659		0.139659	3152.85
1299.66	22490.7			1301.1	11.5934	0.000513231	493	0.000515312	0.000515312				1303.89	3122.03	0.13706		3122.03	6240.93			1306.4	2971.91	0.129497		0.129497	2949.75
1306.88	22982.1			1308.32	14.9915	0.00065372	490	0.000512176	0.000512176				1311.11	2987.5	0.130818		2987.5	5972.02			1313.62	2848.18	0.125191		0.125191	2858.98
1314.1	22734.4			1315.54	12.7927	0.000563063	478	0.000499633	0.000499633				1318.32	2861.37	0.126096		2861.37	5719.89			1320.84	2720.05	0.120002		0.120002	2723.08
1321.31	22661.9			1322.76	12.9926	0.000574069	425	0.000444234	0.000444234				1325.54	2722.15	0.120578		2722.15	5441.58			1328.06	2617.01	0.116185		0.116185	2622.96
1328.53	22514.9			1329.98	12.5928	0.000557859	414	0.000432736	0.000432736				1332.76	2626.61	0.115778		2626.61	5250.59			1335.27	2523.07	0.110716		0.110716	2511.77
1335.75	22807.9			1337.19	11.1936	0.000492371	376	0.000393017	0.000393017				1339.98	2461.2	0.108941		2461.2	4919.94			1342.49	2368.35	0.10543		0.10543	2381.89
1342.97	22439.4			1344.41	9.79443	0.000434421	304	0.000317758	0.000317758				1347.19	2348.47	0.103223		2348.47	4694.58			1349.71	2252.32	0.0981964		0.0981964	2234.1
1350.18	22972			1351.63	11.9932	0.000523975	334	0.000349116	0.000349116				1354.41	2275.71	0.100126		2275.71	4549.14			1356.93	2150.18	0.0952096		0.0952096	2163.97
1357.4	22556.2			1358.85	10.9938	0.000487024	321	0.000335528	0.000335528				1361.63	2127.79	0.0941237		2127.79	4253.45			1364.14	2038.94	0.0900746		0.0900746	2036.26
1364.62	22641.8			1366.06	10.7939	0.000475855	285	0.000297898	0.000297898				1368.85	2049.34	0.0900304		2049.34	4096.62			1371.36	1953.59	0.085554		0.085554	1947.44
1371.84	22848.2			1373.28	9.59455	0.000420798	277	0.000289536	0.000289536				1376.07	1923.61	0.0847046		1923.61	3845.29			1378.58	1871.44	0.0827074		0.0827074	1878.25
1379.06	22611.6			1380.5	8.39523	0.000372003	270	0.000282219	0.000282219				1383.28	1851.65	0.0823578		1851.65	3701.44			1385.8	1754.3	0.0782942		0.0782942	1760.29
1386.27	22392.1			1387.72	8.795	0.000391885	235	0.000245635	0.000245635				1390.5	1766.1	0.0783515		1766.1	3530.43			1393.01	1666.65	0.073651		0.073651	1660.14
1393.49	22645.8			1394.93	7.3958	0.000326104	219	0.000228911	0.000228911				1397.72	1672.45	0.0735346		1672.45	3343.23			1400.23	1596.29	0.070007		0.070007	1592.22
1400.71	22813			1402.15	8.795	0.000385881	202	0.000211142	0.000211142				1404.94	1572.21	0.0691031		1572.21	3142.84			1407.45	1504.24	0.0662221		0.0662221	1506.66
1407.93	22708.2			1409.37	4.3975	0.00019326	182	0.000190237	0.000190237				1412.15	1500.55	0.0656887		1500.55	2999.59			1414.67	1420.89	0.0619838		0.0619838	1415.91
1415.14	22938.8			1416.59	7.19591	0.000314269	180	0.000188146	0.000188146				1419.37	1412.1	0.0618871		1412.1	2822.78			1421.88	1355.83	0.0596098		0.0596098	1360.13
1422.36	22731.4			1423.81	8.59511	0.000378184	167	0.000174558	0.000174558				1426.59	1328.44	0.0584713		1328.44	2655.56			1429.1	1271.48	0.0559812		0.0559812	1271.87
1429.58	22711.2			1431.02	7.19591	0.000317384	138	0.000144245	0.000144245				1433.81	1287.57	0.0569771		1287.57	2573.85			1436.32	1194.82	0.0530309		0.0530309	1198.39
1436.8	22517.9			1438.24	6.39636	0.000283342	138	0.000144245	0.000144245				1441.02	1175.63	0.0518259		1175.63	2350.09			1443.54	1162.34	0.0510175		0.0510175	1157.29
1444.01	22801.9			1445.46	7.59568	0.000332808	129	0.000134838	0.000134838				1448.24	1132.16	0.0495174		1132.16	2263.18			1450.76	1060.7	0.0463174		0.0463174	1058.99
1451.23	22907.6			1452.68	7.3958	0.000323942	90	9.40731e-05	9.40731e-05				1455.46	1080.69	0.0476445		1080.69	2160.29			1457.97	1027.62	0.0455739		0.0455739	1033.72
1458.45	22523			1459.89	5.99659	0.000266113	103	0.000107661	0.000107661				1462.68	1009.83	0.0447709		1009.83	2018.64			1465.19	981.242	0.0434665		0.0434665	980.404
1465.67	22578.3			1467.11	3.99773	0.00017683	88	9.19826e-05	9.19826e-05				1469.9	955.557	0.042161		955.557	1910.16			1472.41	917.079	0.0403721		0.0403721	915.012
1472.89	22725.3			1474.33	5.19705	0.000228886	91	9.51184e-05	9.51184e-05				1477.11	888.695	0.0392046		888.695	1776.5			1479.63	849.817	0.0375458		0.0375458	851.094
1480.1	22627.7			1481.55	6.19648	0.000274082	102	0.000106616	0.000106616				1484.33	845.22	0.037448		845.22	1689.59			1486.84	800.545	0.0355222		0.0355222	801.753
1487.32	22530			1488.76	5.59682	0.000248294	83	8.67563e-05	8.67563e-05				1491.55	793.849	0.0351845		793.849	1586.9			1494.06	756.97	0.0335213		0.0335213	756.323
1494.54	22585.4			1495.98	7.19591	0.000318683	75	7.83943e-05	7.83943e-05				1498.77	739.38	0.0327593		739.38	1478.02			1501.28	712.795	0.0315942		0.0315942	713.083
1501.76	22559.2			1503.2	6.19648	0.000274487	80	8.36206e-05	8.36206e-05				1505.98	718.192	0.0317719		718.192	1435.67			1508.5	676.815	0.0299057		0.0299057	676.008
1508.97	22636.7			1510.42	5.59682	0.000246806	62	6.48059e-05	6.48059e-05				1513.2	660.125	0.0290105		660.125	1319.59			1515.71	634.339	0.0277916		0.0277916	632.39
1516.19	22838.1			1517.64	2.79841	0.000122794	50	5.22629e-05	5.22629e-05				1520.42	631.441	0.0278224		631.441	1262.25			1522.93	598.26	0.0264593		0.0264593	600.505
1523.41	22594.5			1524.85	4.99716	0.000221664	61	6.37607e-05	6.37607e-05				1527.64	577.672	0.0257356		577.672	1154.77			1530.15	557.083	0.0249161		0.0249161	559.276
1530.63	22341.7			1532.07	4.79727	0.000213947	43	4.49461e-05	4.49461e-05				1534.85	553.186	0.0245002		553.186	1105.82			1537.37	517.006	0.0227558		0.0227558	513.798
1537.84	22746.5			1539.29	5.59682	0.000246329	48	5.01723e-05	5.01723e-05				1542.07	521.304	0.0229937		521.304	1042.09			1544.59	483.425	0.0213649		0.0213649	484.377
1545.06	22618.6			1546.51	2.79841	0.000124009	34	3.55387e-05	3.55387e-05				1549.29	487.823	0.0217145		487.823	975.158			1551.8	459.139	0.020521		0.020521	461.01
1552.28	22356.8			1553.72	2.59852	0.000115965	39	4.0765e-05	4.0765e-05				1556.51	465.735	0.0206938		465.735	931.005			1559.02	432.854	0.0191573		0.0191573	431.154
1559.5	22611.6			1560.94	4.19761	0.000185986	37	3.86745e-05	3.86745e-05				1563.73	437.751	0.0194657		437.751	875.065			1566.24	415.764	0.0185485		0.0185485	417.123
1566.72	22401.1			1568.16	4.19761	0.0001869	23	2.40409e-05	2.40409e-05				1570.94	407.269	0.0180439		407.269	814.13			1573.46	389.978	0.0172009		0.0172009	388.241
1573.93	22691.1			1575.38	2.19875	9.70698e-05	25	2.61314e-05	2.61314e-05				1578.16	370.09	0.0163943		370.09	739.809			1580.67	351	0.0155966		0.0155966	352.083
1581.15	22491.7			1582.59	2.79841	0.000124476	14	1.46336e-05	1.46336e-05				1585.38	354.199	0.015769		354.199	708.043			1587.89	337.208	0.0150246		0.0150246	337.477
1588.37	22440.4			1589.81	3.19818	0.000142449	17	1.77694e-05	1.77694e-05				1592.6	336.109	0.0149562		336.109	671.882			1595.11	330.812	0.0147079		0.0147079	330.528
1595.59	22495.8			1597.03	3.79784	0.000169011	17	1.77694e-05	1.77694e-05				1599.81	309.324	0.0137948		309.324	618.339			1602.33	309.924	0.0138482		0.0138482	310.521
1602.8	22371.9			1604.25	3.39807	0.0001515	15	1.56789e-05	1.56789e-05				1607.03	297.531	0.0131998		297.531	594.764			1609.54	284.039	0.0125454		0.0125454	282.78
1610.02	22659.9			1611.47	3.39807	0.000150203	12	1.25431e-05	1.25431e-05				1614.25	274.444	0.0121691		274.444	548.614			1616.76	266.249	0.0118392		0.0118392	267.004
1617.24	22476.6			1618.68	2.59852	0.000115489	9	9.40731e-06	9.40731e-06				1621.47	267.548	0.0118669		267.548	534.828			1623.98	254.555	0.0112702		0.0112702	254.093
1624.46	22594.5			1625.9	3.59795	0.000159075	9	9.40731e-06	9.40731e-06				1628.68	236.765	0.010447		236.765	473.294			1631.2	236.666	0.0104237		0.0104237	236.238
1631.67	22712.3			1633.12	3.59795	0.000158448	10	1.04526e-05	1.04526e-05				1635.9	225.272	0.00992471		225.272	450.319			1638.42	219.275	0.0096641		0.0096641	219.357
1638.89	22688.1			1640.34	1.79898	7.9413e-05	9	9.40731e-06	9.40731e-06				1643.12	210.68	0.00932765		210.68	421.15			1645.63	195.589	0.00868268		0.00868268	196.112
1646.11	22514.9			1647.55	2.59852	0.000115456	6	6.27154e-06	6.27154e-06				1650.34	196.488	0.00873642		196.488	392.78			1652.85	195.589	0.00870198		0.00870198	195.714
1653.33	22473.6			1654.77	1.79898	8.00039e-05	5	5.22629e-06	5.22629e-06				1657.56	189.492	0.00841807		189.492	378.795			1660.07	190.492	0.0084543		0.0084543	190.308
1660.54	22536			1661.99	2.59852	0.000115357	5	5.22629e-06	5.22629e-06				1664.77	176.999	0.00786435		176.999	353.822			1667.29	175.4	0.00779937		0.00779937	175.537
1667.76	22485.7			1669.21	2.19875	9.76557e-05	9	9.40731e-06	9.40731e-06				1671.99	160.509	0.00711084		160.509	320.857			1674.5	165.906	0.00733319		0.00733319	165.528
1674.98	22633.7			1676.42	3.39807	0.000150406	4	4.18103e-06	4.18103e-06				1679.21	154.712	0.006872		154.712	309.269			1681.72	151.914	0.00676921		0.00676921	152.398
1682.2	22428.3			1683.64	3.19818	0.00014244	2	2.09051e-06	2.09051e-06				1686.43	146.217	0.00649845		146.217	292.288			1688.94	142.719	0.00633095		0.00633095	142.448
1689.42	22551.2			1690.86	3.19818	0.000142096	2	2.09051e-06	2.09051e-06				1693.64	144.418	0.00644074		144.418	288.691			1696.16	136.423	0.00610497		0.00610497	136.889
1696.63	22331.6			1698.08	2.19875	9.8233e-05	2	2.09051e-06	2.09051e-06				1700.86	138.022	0.00613919		138.022	275.905			1703.37	125.229	0.0055481		0.0055481	124.733
1703.85	22588.4			1705.3	2.39864	0.000106342	1	1.04526e-06	1.04526e-06				1708.08	125.529	0.00558082		125.529	250.932			1710.59	118.033	0.00526086		0.00526086	118.332
1711.07	22425.3			1712.51	1.39921	6.22403e-05	1	1.04526e-06	1.04526e-06				1715.3	114.135	0.00505302		114.135	228.156			1717.81	116.134	0.00511966		0.00511966	115.64
1718.29	22702.2			1719.73	1.99886	8.82249e-05	2	2.09051e-06	2.09051e-06				1722.51	111.537	0.00494218		111.537	222.962			1725.03	105.84	0.00470635		0.00470635	106.214
1725.5	22473.6			1726.95	2.59852	0.000115727	1	1.04526e-06	1.04526e-06				1729.73	101.542	0.00452994		101.542	202.983			1732.25	98.9438	0.00442079		0.00442079	99.0957
1732.72	22374.9			1734.17	2.59852	0.0001162	0	0	0				1736.95	97.8444	0.0043801		97.8444	195.591			1739.46	89.9489	0.00403058		0.00403058	90.0365
1739.94	22312.5			1741.38	1.99886	8.94742e-05	0	0	0				1744.17	92.4475	0.00412835		92.4475	184.802			1746.68	84.8518	0.00378104		0.00378104	84.6701
1747.16	22450.5			1748.6	1.19932	5.34096e-05	0	0	0				1751.39	87.3504	0.00388845		87.3504	174.613			1753.9	83.0528	0.00369582		0.00369582	83.023
1754.38	22473.6			1755.82	2.59852	0.000115726	2	2.09051e-06	2.09051e-06				1758.6	85.9511	0.0038343		85.9511	171.816			1761.12	79.9545	0.00357221		0.00357221	80.0761
1761.59	22376			1763.04	0.999432	4.4524e-05	0	0	0				1765.82	80.6542	0.00357127		80.6542	161.228			1768.33	69.6604	0.00306767		0.00306767	69.2807
1768.81	22731.4			1770.25	3.19818	0.000141382	1	1.04526e-06	1.04526e-06				1773.04	69.0607	0.00308203		69.0607	138.052			1775.55	71.4594	0.00321671		0.00321671	72.0786
1776.03	22178.6			1777.47	1.19932	5.38466e-05	2	2.09051e-06	2.09051e-06				1780.26	68.3611	0.00304441		68.3611	136.654			1782.77	65.2629	0.00288535		0.00288535	64.7894
1783.25	22649.8			1784.69	1.39921	6.18382e-05	0	0	0				1787.47	69.5605	0.00308027		69.5605	139.051			1789.99	59.1664	0.00262465		0.00262465	59.2713
1790.46	22535			1791.91	1.59909	7.09723e-05	0	0	0				1794.69	57.7672	0.00256471		57.7672	115.477			1797.2	58.1669	0.00258323		0.00258323	58.1841
1797.68	22515.9			1799.13	3.19818	0.000141653	0	0	0				1801.91	53.8694	0.00237348		53.8694	107.685			1804.42	57.8671	0.00253762		0.00253762	57.5948
1804.9	22824			1806.34	1.79898	7.89058e-05	0	0	0				1809.13	54.569	0.00239854		54.569	109.083			1811.64	53.1698	0.00234152		0.00234152	53.2716
1812.12	22699.2			1813.56	1.59909	7.06503e-05	0	0	0				1816.34	52.4702	0.00233117		52.4702	104.888			1818.86	49.4719	0.00220911		0.00220911	49.7229
1819.33	22372.9			1820.78	1.19932	5.35701e-05	0	0	0				1823.56	49.3719	0.00220247		49.3719	98.6945			1826.08	47.6729	0.00212422		0.00212422	47.6178
1826.55	22447.4			1828	1.59909	7.12576e-05	0	0	0				1830.78	47.6729	0.00212554		47.6729	95.2981			1833.29	44.9744	0.00200623		0.00200623	44.9969
1833.77	22415.2			1835.21	1.19932	5.35205e-05	0	0	0				1838	45.3742	0.00202602		45.3742	90.703			1840.51	41.2765	0.001844		0.001844	41.2979
1840.99	22382			1842.43	1.59909	7.14358e-05	0	0	0				1845.22	40.377	0.00180328		40.377	80.7137			1847.73	36.1794	0.00161544		0.00161544	36.1709
1848.21	22397.1			1849.65	1.39921	6.24648e-05	0	0	0				1852.43	35.6797	0.00159246		35.6797	71.3238			1854.95	37.4787	0.00167239		0.00167239	37.4705
1855.42	22411.2			1856.87	1.39921	6.243e-05	0	0	0				1859.65	38.778	0.00173002		38.778	77.5171			1862.16	35.3799	0.00157827		0.00157827	35.3766
1862.64	22417.2			1864.08	1.79898	8.01467e-05	1	1.04526e-06	1.04526e-06				1866.87	37.1789	0.00165228		37.1789	74.3206			1869.38	36.0795	0.00159986		0.00159986	35.9993
1869.86	22561.2			1871.3	1.99886	8.86092e-05	0	0	0				1874.09	30.1828	0.00133834		30.1828	60.3355			1876.6	30.0829	0.00133422		0.00133422	30.0899
1877.08	22546.1			1878.52	1.59909	7.08734e-05	0	0	0				1881.3	30.0829	0.00133143		30.0829	60.1357			1883.82	28.3839	0.00125463		0.00125463	28.3478
1884.29	22628.7			1885.74	1.19932	5.30788e-05	0	0	0				1888.52	26.385	0.0011711		26.385	52.7436			1891.03	28.184	0.0012542		0.0012542	28.2574
1891.51	22460.5			1892.96	0.999432	4.44665e-05	0	0	0				1895.74	27.1846	0.00120788		27.1846	54.3419			1898.25	26.485	0.00117539		0.00117539	26.4532
1898.73	22538.1			1900.17	1.39921	6.22963e-05	0	0	0				1902.96	27.5843	0.00123636		27.5843	55.1411			1905.47	24.1863	0.00109065		0.00109065	24.3335
1905.95	22150.4			1907.39	1.39921	6.29314e-05	0	0	0				1910.17	22.9869	0.00102645		22.9869	45.9509			1912.69	22.0875	0.000979933		0.000979933	21.9452
1913.16	22567.3			1914.61	1.19932	5.31494e-05	0	0	0				1917.39	22.5872	0.00100117		22.5872	45.1517			1919.91	24.7859	0.00109882		0.00109882	24.7901
1920.38	22556.2			1921.83	0.799546	3.56154e-05	0	0	0				1924.61	22.2873	0.00100197		22.2873	44.5524			1927.12	23.3867	0.00106025		0.00106025	23.5838
1927.6	22022.5			1929.04	0.999432	4.52045e-05	0	0	0				1931.83	20.7882	0.000933204		20.7882	41.5556			1934.34	19.7888	0.000882366		0.000882366	19.6557
1934.82	22455.5			1936.26	0.999432	4.44586e-05	0	0	0				1939.05	23.0869	0.00102483		23.0869	46.1507			1941.56	22.6871	0.00100518		0.00100518	22.6441
1942.03	22578.3			1943.48	0.599659	2.65517e-05	0	0	0				1946.26	20.8881	0.000924392		20.8881	41.7554			1948.78	19.5889	0.000866477		0.000866477	19.5795
1949.25	22609.5			1950.7	0.799546	3.52993e-05	0	0	0				1953.48	18.4895	0.000813465		18.4895	36.9605			1955.99	16.1908	0.000710108		0.000710108	16.1403
1956.47	22814			1957.91	1.19932	5.2718e-05	0	0	0				1960.7	16.2907	0.000720007		16.2907	32.5652			1963.21	15.1914	0.000674754		0.000674754	15.2668
1963.69	22492.8			1965.13	0.399773	1.77473e-05	0	0	0				1967.92	17.6899	0.000783106		17.6899	35.3622			1970.43	15.9909	0.000706094		0.000706094	15.9503
1970.91	22657.9			1972.35	0.599659	2.65073e-05	0	0	0				1975.13	15.4912	0.000686846		15.4912	30.9669			1977.65	14.4918	0.000644297		0.000644297	14.5315
1978.12	22480.7			1979.57	0.399773	1.78067e-05	0	0	0				1982.35	14.1919	0.000633773		14.1919	28.3697			1984.86	13.5923	0.000608413		0.000608413	13.6241
1985.34	22330.6			1986.79	0.399773	1.78658e-05	0	0	0				1989.57	14.9915	0.00066734		14.9915	29.968			1992.08	10.7939	0.000478788		0.000478788	10.7557
1992.56	22559.2			1994	1.39921	6.20952e-05	0	0	0				1996.79	13.8921	0.00061789		13.8921	27.7703			1999.3	13.8921	0.000619136		0.000619136	13.9201
1999.78	22429.3			2001.22	0.799546	3.54892e-05	0	0	0				2004	12.4929	0.000549818		12.4929	24.9733			2006.52	11.1936	0.000488895		0.000488895	11.1086
2006.99	22928.8			2008.44	1.19932	5.24538e-05	0	0	0				2011.22	14.8915	0.000654861		14.8915	29.7682			2013.74	12.7927	0.000565355		0.000565355	12.8562
2014.21	22606.5			2015.66	1.19932	5.31922e-05	0	0	0				2018.44	9.4946	0.000423263		9.4946	18.9797			2020.95	11.2936	0.0005058		0.0005058	11.3461
2021.43	22308.5			2022.87	0.799546	3.58417e-05	0	0	0				2025.66	11.6934	0.000524222		11.6934	23.375			2028.17	9.79443	0.000439119		0.000439119	9.79505
2028.65	22304.5			2030.09	0.599659	2.68415e-05	0	0	0				2032.88	10.2942	0.000459342		10.2942	20.578			2035.39	10.1942	0.000453605		0.000453605	10.1656
2035.86	22485.7			2037.31	0.399773	1.77852e-05	0	0	0				2040.09	9.29472	0.000413785		9.29472	18.5801			2042.61	10.594	0.000471913		0.000471913	10.6004
2043.08	22446.4			2044.53	0.599659	2.66761e-05	0	0	0				2047.31	11.6934	0.000518723		11.6934	23.375			2049.82	8.99489	0.000398009		0.000398009	8.97214
2050.3	22610.6			2051.74	0.999432	4.41332e-05	0	0	0				2054.53	8.59511	0.00037841		8.59511	17.1816			2057.04	7.89551	0.000346672		0.000346672	7.87424
2057.52	22786.8			2058.96	0.599659	2.63735e-05	0	0	0				2061.75	9.39466	0.000414928		9.39466	18.7799			2064.26	8.39523	0.000372205		0.000372205	8.42733
2064.74	22539.1			2066.18	0.399773	1.77166e-05	0	0	0				2068.96	9.19477	0.000406586		9.19477	18.3804			2071.48	7.3958	0.000326389		0.000326389	7.38115
2071.95	22668			2073.4	0.399773	1.76622e-05	0	0	0				2076.18	7.19591	0.000318834		7.19591	14.3846			2078.69	8.59511	0.00038182		0.00038182	8.61748
2079.17	22499.8			2080.62	0.399773	1.77814e-05	0	0	0				2083.4	6.89608	0.00030718		6.89608	13.7853			2085.91	7.89551	0.000352166		0.000352166	7.90601
2086.39	22414.2			2087.83	1.39921	6.22699e-05	0	0	0				2090.62	9.29472	0.000411679		9.29472	18.5801			2093.13	6.69619	0.000295315		0.000295315	6.66751
2093.61	22693.1			2095.05	0.999432	4.40913e-05	0	0	0				2097.83	7.99545	0.000353505		7.99545	15.9829			2100.35	4.89722	0.000216953		0.000216953	4.90695
2100.82	22564.2			2102.27	0.599659	2.65472e-05	0	0	0				2105.05	5.99659	0.000264925		5.99659	11.9872			2107.57	5.29699	0.000233583		0.000233583	5.28716
2108.04	22685.1			2109.49	0.199886	8.81363e-06	0	0	0				2112.27	5.99659	0.00026454		5.99659	11.9872			2114.78	5.39693	0.000238193		0.000238193	5.39935
2115.26	22655.9			2116.7	0.599659	2.64995e-05	0	0	0				2119.49	6.29642	0.000278881		6.29642	12.5865			2122	6.59625	0.000292766		0.000292766	6.6099
2122.48	22522			2123.92	0.799546	3.55188e-05	0	0	0				2126.71	5.49688	0.000244432		5.49688	10.9883			2129.22	6.29642	0.000280235		0.000280235	6.30202
2129.7	22464.6			2131.14	0.999432	4.43402e-05	0	0	0				2133.92	5.59682	0.000246711		5.59682	11.188			2136.44	6.19648	0.00027157		0.00027157	6.16077
2136.91	22842.2			2138.36	1.19932	5.25166e-05	0	0	0				2141.14	5.19705	0.000227673		5.19705	10.3889			2143.65	6.09654	0.000267184		0.000267184	6.09897
2144.13	22816			2145.57	0	0	0	0	0				2148.36	4.99716	0.000220348		4.99716	9.98932			2150.87	4.19761	0.000185761		0.000185761	4.21279
2151.35	22581.4			2152.79	0.399773	1.77081e-05	0	0	0				2155.58	5.29699	0.000234745		5.29699	10.5887			2158.09	4.99716	0.000221554		0.000221554	4.99933
2158.57	22553.2			2160.01	0.399773	1.77171e-05	0	0	0				2162.79	5.49688	0.00024338		5.49688	10.9883			2165.31	4.99716	0.000221065		0.000221065	4.9929
2165.78	22608.5			2167.23	0	0	0	0	0				2170.01	4.09767	0.000181117		4.09767	8.19124			2172.52	3.49801	0.000154547		0.000154547	3.49655
2173	22635.7			2174.45	0.799546	3.5379e-05	0	0	0				2177.23	3.89778	0.000173007		3.89778	7.79167			2179.74	3.89778	0.000173494		0.000173494	3.90873
2180.22	22454.5			2181.66	0.399773	1.77986e-05	0	0	0				2184.45	3.29813	0.000146757		3.29813	6.59295			2186.96	4.09767	0.000182244		0.000182244	4.09563
2187.44	22486.7			2188.88	0	0	0	0	0				2191.66	3.29813	0.00014704		3.29813	6.59295			2194.18	3.29813	0.000147261		0.000147261	3.30308
2194.65	22390			2196.1	0.199886	8.94324e-06	0	0	0				2198.88	2.9983	0.000134607		2.9983	5.99359			2201.4	3.19818	0.000144025		0.000144025	3.20808
2201.87	22192.7			2203.32	0.799546	3.58594e-05	0	0	0				2206.1	3.59795	0.00015993		3.59795	7.19231			2208.61	2.39864	0.000105769		0.000105769	2.3795
2209.09	22712.3			2210.53	0.999432	4.39916e-05	0	0	0				2213.32	3.09824	0.000136299		3.09824	6.19338			2215.83	3.39807	0.000149416		0.000149416	3.39639
2216.31	22744.5			2217.75	0.799546	3.51977e-05	0	0	0				2220.54	4.59739	0.000202879		4.59739	9.19018			2223.05	2.69847	0.000119343		0.000119343	2.70441
2223.52	22601.5			2224.97	0.399773	1.77215e-05	0	0	0				2227.75	3.79784	0.000168974		3.79784	7.59188			2230.27	2.89835	0.000129384		0.000129384	2.90802
2230.74	22387			2232.19	0.199886	8.91616e-06	0	0	0				2234.97	2.59852	0.000115598		2.59852	5.19445			2237.48	2.59852	0.000115317		0.000115317	2.59221
2237.96	22544.1			2239.4	0	0	0	0	0				2242.19	3.39807	0.000150329		3.39807	6.79274			2244.7	2.09881	9.27034e-05		9.27034e-05	2.09549
2245.18	22646.8			2246.62	0	0	0	0	0				2249.41	2.19875	9.69852e-05		2.19875	4.3953			2251.92	2.49858	0.000110141		0.000110141	2.497
2252.4	22688.1			2253.84	0.399773	1.7606e-05	0	0	0				2256.62	2.79841	0.000123048		2.79841	5.59402			2259.14	1.99886	8.77672e-05		8.77672e-05	1.99603
2259.61	22780.7			2261.06	0.599659	2.63483e-05	0	0	0				2263.84	2.79841	0.000123186		2.79841	5.59402			2266.35	2.39864	0.000105764		0.000105764	2.40264
2266.83	22672			2268.28	0	0	0	0	0				2271.06	1.59909	7.06842e-05		1.59909	3.19658			2273.57	1.59909	7.07753e-05		7.07753e-05	1.60115
2274.05	22588.4			2275.49	0.799546	3.53846e-05	0	0	0				2278.28	2.39864	0.000106086		2.39864	4.79488			2280.79	1.89892	8.39369e-05		8.39369e-05	1.89783
2281.27	22625.7			2282.71	0	0	0	0	0				2285.49	1.59909	7.07608e-05		1.59909	3.19658			2288.01	1.29926	5.75342e-05		5.75342e-05	1.30019
2288.48	22579.3			2289.93	0.599659	2.65313e-05	0	0	0				2292.71	1.69903	7.50278e-05		1.69903	3.39637			2295.23	1.19932	5.28691e-05		5.28691e-05	1.19724
2295.7	22692.1			2297.15	0.399773	1.76255e-05	0	0	0				2299.93	1.79898	7.9387e-05		1.79898	3.59616			2302.44	2.29869	0.000101522		0.000101522	2.30058
2302.92	22638.8			2304.36	0	0	0	0	0				2307.15	1.69903	7.5236e-05		1.69903	3.39637			2309.66	1.49915	6.64828e-05		6.64828e-05	1.50136
2310.14	22543.1			2311.58	0.199886	8.837e-06	0	0	0				2314.37	1.69903	7.46301e-05		1.69903	3.39637			2316.88	1.79898	7.85627e-05		7.85627e-05	1.78856
2317.35	22923.7			2318.8	0.599659	2.6244e-05	0	0	0				2321.58	1.79898	7.92289e-05		1.79898	3.59616			2324.1	1.59909	7.08293e-05		7.08293e-05	1.60826
2324.57	22552.2			2326.02	0.199886	8.85728e-06	0	0	0				2328.8	1.79898	7.96114e-05		1.79898	3.59616			2331.31	1.09937	4.85941e-05		4.85941e-05	1.09808
2331.79	22628.7			2333.23	0.199886	8.82766e-06	0	0	0				2336.02	1.89892	8.37594e-05		1.89892	3.79594			2338.53	1.39921	6.16488e-05		6.16488e-05	1.39765
2339.01	22701.2			2340.45	0.199886	8.80691e-06	0	0	0				2343.24	1.09937	4.84571e-05		1.09937	2.19765			2345.75	1.39921	6.16946e-05		6.16946e-05	1.3997
2346.23	22678			2347.67	0	0	0	0	0				2350.45	1.19932	5.30612e-05		1.19932	2.39744			2352.97	0.799546	3.54445e-05		3.54445e-05	0.801136
2353.44	22549.1			2354.89	0	0	0	0	0				2357.67	1.59909	7.08454e-05		1.59909	3.19658			2360.18	0.999432	4.42523e-05		4.42523e-05	0.998842
2360.66	22587.4			2362.11	0.399773	1.76669e-05	0	0	0				2364.89	1.79898	7.92252e-05		1.79898	3.59616			2367.4	1.49915	6.58147e-05		6.58147e-05	1.49446
2367.88	22791.8			2369.32	0	0	0	0	0				2372.11	2.09881	9.24353e-05		2.09881	4.19552			2374.62	1.09937	4.85279e-05		4.85279e-05	1.10186
2375.1	22644.8			2376.54	0	0	0	0	0				2379.32	0.599659	2.65905e-05		0.599659	1.19872			2381.84	0.499716	2.22134e-05		2.22134e-05	0.500947
2382.31	22485.7			2383.76	0.399773	1.77381e-05	0	0	0				2386.54	0.599659	2.64899e-05		0.599659	1.19872			2389.06	0.999432	4.39747e-05		4.39747e-05	0.995469
2389.53	22744.5			2390.98	0	0	0	0	0				2393.76	1.89892	8.40626e-05		1.89892	3.79594			2396.27	0.999432	4.44249e-05		4.44249e-05	1.00353
2396.75	22479.7			2398.19	0	0	0	0	0				2400.98	0.899489	3.95383e-05		0.899489	1.79808			2403.49	1.09937	4.79859e-05		4.79859e-05	1.09167
2403.97	22940.8			2405.41	0	0	0	0	0				2408.2	0.799546	3.51489e-05		0.799546	1.59829			2410.71	0.899489	3.97435e-05		3.97435e-05	0.90406
2411.18	22610.6			2412.63	0.199886	8.84718e-06	0	0	0				2415.41	1.09937	4.87315e-05		1.09937	2.19765			2417.93	0.599659	2.66164e-05		2.66164e-05	0.600462
2418.4	22524			2419.85	0.199886	8.84661e-06	0	0	0				2422.63	0.899489	3.9571e-05		0.899489	1.79808			2425.14	0.499716	2.18655e-05		2.18655e-05	0.497025
2425.62	22877.4			2427.06	0	0	0	0	0				2429.85	0.999432	4.37394e-05		0.999432	1.99786			2432.36	0.699602	3.06397e-05		3.06397e-05	0.700107
2432.84	22830.1			2434.28	0.199886	8.78066e-06	0	0	0				2437.07	0.499716	2.20744e-05		0.499716	0.998932			2439.58	0.999432	4.43729e-05		4.43729e-05	1.0045
2440.06	22501.8			2441.5	0.399773	1.77453e-05	0	0	0				2444.28	0.699602	3.09837e-05		0.699602	1.3985			2446.8	1.09937	4.85891e-05		4.85891e-05	1.09713
2447.27	22634.7			2448.72	0	0	0	0	0				2451.5	0.799546	3.53321e-05		0.799546	1.59829			2454.01	0.999432	4.41713e-05		4.41713e-05	0.999571
2454.49	22625.7			2455.94	0.199886	8.82742e-06	0	0	0				2458.72	0.399773	1.76276e-05		0.399773	0.799146			2461.23	0.699602	3.08055e-05		3.08055e-05	0.69863
2461.71	22716.3			2463.15	0	0	0	0	0				2465.94	0.799546	3.52758e-05		0.799546	1.59829			2468.45	0.599659	2.64921e-05		2.64921e-05	0.600458
2468.93	22629.7			2470.37	0.199886	8.83717e-06	0	0	0				2473.15	0.499716	2.21134e-05		0.499716	0.998932			2475.67	0.29983	1.32792e-05		1.32792e-05	0.300081
2476.14	22575.3			2477.59	0	0	0	0	0				2480.37	0.699602	3.09347e-05		0.699602	1.3985			2482.89	0.599659	2.64876e-05		2.64876e-05	0.599027
2483.36	22643.8			2484.81	0.199886	8.82696e-06	0	0	0				2487.59	0.999432	4.41302e-05		0.999432	1.99786			2490.1	0.399773	1.76505e-05		1.76505e-05	0.399736
2490.58	22649.8			2492.02	0	0	0	0	0				2494.81	0.799546	3.5554e-05		0.799546	1.59829			2497.32	0.799546	3.57064e-05		3.57064e-05	0.802974
2497.8	22373.9			2499.24	0	0	0	0	0				2502.03	0.499716	2.2245e-05		0.499716	0.998932			2504.54	0.499716	2.2192e-05		2.2192e-05	0.498526
2505.01	22528			2506.46	0	0	0	0	0				2509.24	0.599659	2.66066e-05		0.599659	1.19872			2511.76	0.0999432	4.43325e-06		4.43325e-06	0.0999168
2512.23	22545.1			2513.68	0.399773	1.77255e-05	0	0	0				2516.46	0.499716	2.21408e-05		0.499716	0.998932			2518.98	0.599659	2.65517e-05		2.65517e-05	0.599268
2519.45	22587.4			2520.89	0.399773	1.77337e-05	0	0	0				2523.68	0.599659	2.67018e-05		0.599659	1.19872			2526.19	0.899489	4.01907e-05		4.01907e-05	0.902588
2526.67	22365.9			2528.11	0	0	0	0	0				2530.9	0.399773	1.78005e-05		0.399773	0.799146			2533.41	0.29983	1.33177e-05		1.33177e-05	0.299096
2533.89	22524			2535.33	0.199886	8.88178e-06	0	0	0				2538.11	0.499716	2.22401e-05		0.499716	0.998932			2540.63	0.599659	2.6727e-05		2.6727e-05	0.600531
2541.1	22430.3			2542.55	0.199886	8.90329e-06	0	0	0				2545.33	0.599659	2.66628e-05		0.599659	1.19872			2547.84	0.799546	3.54939e-05		3.54939e-05	0.798276
2548.32	22533			2549.77	0	0	0	0	0				2552.55	0.29983	1.33618e-05		0.29983	0.599359			2555.06	0.399773	1.78602e-05		1.78602e-05	0.400769
2555.54	22372.9			2556.98	0	0	0	0	0				2559.77	0.499716	2.2321e-05		0.499716	0.998932			2562.28	0.199886	8.92492e-06		8.92492e-06	0.199808
2562.76	22398.1			2564.2	0	0	0	0	0				2566.99	0.599659	2.65914e-05		0.599659	1.19872			2569.5	0.199886	8.82825e-06		8.82825e-06	0.199085
2569.97	22658.9			2571.42	0	0	0	0	0				2574.2	0.0999432	4.43443e-06		0.0999432	0.199786			2576.72	0.699602	3.11404e-05		3.11404e-05	0.701841
2577.19	22452.5			2578.64	0	0	0	0	0				2581.42	0.499716	2.23978e-05		0.499716	0.998932			2583.93	0.699602	3.14757e-05		3.14757e-05	0.702252
2584.41	22210.8			2585.85	0	0	0	0	0				2588.64	0.199886	8.88574e-06		0.199886	0.399573			2591.15	0	0		0	0
2591.63	22696.2			2593.07	0.399773	1.76456e-05	0	0	0				2595.85	0.599659	2.65599e-05		0.599659	1.19872			2598.37	0.599659	2.66431e-05		2.66431e-05	0.601537
2598.84	22493.8			2600.29	0.199886	8.8743e-06	0	0	0				2603.07	0.29983	1.32769e-05		0.29983	0.599359			2605.59	0.399773	1.76611e-05		1.76611e-05	0.398837
2606.06	22645.8			2607.51	0	0	0	0	0				2610.29	0.29983	1.32763e-05		0.29983	0.599359			2612.8	0.399773	1.77306e-05		1.77306e-05	0.400425
2613.28	22540.1			2614.72	0.199886	8.88518e-06	0	0	0				2617.51	0.0999432	4.45923e-06		0.0999432	0.199786			2620.02	0.199886	8.9487e-06		8.9487e-06	0.200564
2620.5	22322.6			2621.94	0	0	0	0	0				2624.73	0.399773	1.76358e-05		0.399773	0.799146			2627.24	0.29983	1.3108e-05		1.3108e-05	0.297135
2627.72	22912.6			2629.16	0.199886	8.74354e-06	0	0	0				2631.94	0.399773	1.75634e-05		0.399773	0.799146			2634.46	0	0		0	0
2634.93	22654.9			2636.38	0	0	0	0	0				2639.16	0.199886	8.8786e-06		0.199886	0.399573			2641.67	0.799546	3.56476e-05		3.56476e-05	0.802544
2642.15	22413.2			2643.6	0	0	0	0	0				2646.38	0.29983	1.32408e-05		0.29983	0.599359			2648.89	0.29983	1.31609e-05		1.31609e-05	0.29802
2649.37	22807.9			2650.81	0	0	0	0	0				2653.6	0.599659	2.64236e-05		0.599659	1.19872			2656.11	0.499716	2.20855e-05		2.20855e-05	0.501211
2656.59	22613.6			2658.03	0	0	0	0	0				2660.82	0.29983	1.32291e-05		0.29983	0.599359			2663.33	0.199886	8.80772e-06		8.80772e-06	0.199621
2663.8	22700.2			2665.25	0	0	0	0	0				2668.03	0.29983	1.31949e-05		0.29983	0.599359			2670.55	0.29983	1.31869e-05		1.31869e-05	0.299649
2671.02	22739.5			2672.47	0.199886	8.80567e-06	0	0	0				2675.25	0.29983	1.32532e-05		0.29983	0.599359			2677.76	0.0999432	4.43125e-06		4.43125e-06	0.100249
2678.24	22541.1			2679.68	0	0	0	0	0				2682.47	0.29983	1.3216e-05		0.29983	0.599359			2684.98	0	0		0	0
2685.46	22789.8			2686.9	0	0	0	0	0				2689.68	0.499716	2.21496e-05		0.499716	0.998932			2692.2	0.399773	1.78272e-05		1.78272e-05	0.402199
2692.67	22399.1			2694.12	0.199886	8.88921e-06	0	0	0				2696.9	0.399773	1.76465e-05		0.399773	0.799146			2699.42	0.199886	8.7645e-06		8.7645e-06	0.198555
2699.89	22835.1			2701.34	0.199886	8.76011e-06	0	0	0				2704.12	0.29983	1.31594e-05		0.29983	0.599359			2706.63	0.0999432	4.39229e-06		4.39229e-06	0.100076
2707.11	22748.5			2708.55	0	0	0	0	0				2711.34	0.599659	2.65199e-05		0.599659	1.19872			2713.85	0.29983	1.33078e-05		1.33078e-05	0.300912
2714.33	22514.9			2715.77	0	0	0	0	0				2718.56	0.399773	1.77601e-05		0.399773	0.799146			2721.07	0.499716	2.22032e-05		2.22032e-05	0.499786
2721.55	22505.8			2722.99	0	0	0	0	0				2725.77	0.0999432	4.41198e-06		0.0999432	0.199786			2728.29	0.29983	1.31851e-05		1.31851e-05	0.298679
2728.76	22756.6			2730.21	0.199886	8.8019e-06	0	0	0				2732.99	0.199886	8.83726e-06		0.199886	0.399573			2735.5	0.0999432	4.43473e-06		4.43473e-06	0.100307
2735.98	22520.9			2737.43	0	0	0	0	0				2740.21	0.29983	1.32883e-05		0.29983	0.599359			2742.72	0.0999432	4.42449e-06		4.42449e-06	0.0998315
2743.2	22593.4			2744.64	0.199886	8.8434e-06	0	0	0				2747.43	0.0999432	4.41813e-06		0.0999432	0.199786			2749.94	0.199886	8.82983e-06		8.82983e-06	0.199741
2750.42	22640.8			2751.86	0.199886	8.82006e-06	0	0	0				2754.65	0.199886	8.8036e-06		0.199886	0.399573			2757.16	0.199886	8.78881e-06		8.78881e-06	0.199551
2757.63	22750.5			2759.08	0.399773	1.75818e-05	0	0	0				2761.86	0.199886	8.80039e-06		0.199886	0.399573			2764.38	0.0999432	4.40448e-06		4.40448e-06	0.100041
2764.85	22687.1			2766.3	0	0	0	0	0				2769.08	0.399773	1.77272e-05		0.399773	0.799146			2771.59	0	0		0	0
2772.07	22455.5			2773.51	0	0	0	0	0				2776.3	0.399773	1.77702e-05		0.399773	0.799146			2778.81	0	0		0	0
2779.29	22526			2780.73	0	0	0	0	0				2783.51	0.0999432	4.41495e-06		0.0999432	0.199786			2786.03	0.199886	8.80412e-06		8.80412e-06	0.199303
2786.5	22716.3			2787.95	0	0	0	0	0				2790.73	0.29983	1.3328e-05		0.29983	0.599359			2793.25	0.199886	8.93728e-06		8.93728e-06	0.201056
2793.72	22340.7			2795.17	0	0	0	0	0				2797.95	0.599659	2.67314e-05		0.599659	1.19872			2800.46	0	0		0	0
2800.94	22497.8			2802.38	0	0	0	0	0				2805.17	0.29983	1.33411e-05		0.29983	0.599359			2807.68	0.199886	8.8996e-06		8.8996e-06	0.200011
2808.16	22457.5			2809.6	0	0	0	0	0				2812.39	0	0		0	0			2814.9	0.199886	8.89432e-06		8.89432e-06	0.199833
2815.38	22474.6			2816.82	0	0	0	0	0				2819.6	0.499716	2.2173e-05		0.499716	0.998932			2822.12	0	0		0	0
2822.59	22581.4			2824.04	0	0	0	0	0				2826.82	0.499716	2.22021e-05		0.499716	0.998932			2829.33	0.0999432	4.44908e-06		4.44908e-06	0.100138
2829.81	22455.5			2831.26	0.199886	8.89682e-06	0	0	0				2834.04	0.0999432	4.44395e-06		0.0999432	0.199786			2836.55	0.399773	1.77597e-05		1.77597e-05	0.399411
2837.03	22513.9			2838.47	0.399773	1.77486e-05	0	0	0				2841.26	0.0999432	4.43325e-06		0.0999432	0.199786			2843.77	0.199886	8.85949e-06		8.85949e-06	0.199728
2844.25	22565.2			2845.69	0.399773	1.77212e-05	0	0	0				2848.47	0.199886	8.86533e-06		0.199886	0.399573			2850.99	0	0		0	0
2851.46	22534			2852.91	0.199886	8.85775e-06	0	0	0				2855.69	0.199886	8.83343e-06		0.199886	0.399573			2858.21	0	0		0	0
2858.68	22695.1			2860.12	0.799546	3.53159e-05	0	0	0				2862.91	0	0		0	0			2865.42	0.0999432	4.45447e-06		4.45447e-06	0.100372
2865.9	22418.2			2867.34	0.399773	1.78058e-05	0	0	0				2870.13	0.29983	1.33158e-05		0.29983	0.599359			2872.64	0.29983	1.32813e-05		1.32813e-05	0.299052
2873.12	22586.4			2874.56	0.199886	8.85468e-06	0	0	0				2877.34	0.199886	8.86398e-06		0.199886	0.399573			2879.86	0.199886	8.8724e-06		8.8724e-06	0.200076
2880.33	22525			2881.78	1.39921	6.22606e-05	0	0	0				2884.56	0.499716	2.23347e-05		0.499716	0.998932			2887.08	0.399773	1.79397e-05		1.79397e-05	0.401384
2887.55	22267.2			2889	0.199886	8.953e-06	0	0	0				2891.78	0.0999432	4.45378e-06		0.0999432	0.199786			2894.29	0.199886	8.86699e-06		8.86699e-06	0.198976
2894.77	22562.2			2896.21	0.199886	8.86171e-06	0	0	0				2899	0.0999432	4.43314e-06		0.0999432	0.199786			2901.51	0.399773	1.77409e-05		1.77409e-05	0.399959
2901.99	22532			2903.43	0.599659	2.66229e-05	0	0	0				2906.22	0.29983	1.33204e-05		0.29983	0.599359			2908.73	0.499716	2.22142e-05		2.22142e-05	0.50002
2909.21	22492.8			2910.65	0.799546	3.54763e-05	0	0	0				2913.43	0	0		0	0			2915.95	0.399773	1.76099e-05		1.76099e-05	0.398402
2916.42	22716.3			2917.87	0.199886	8.80887e-06	0	0	0				2920.65	0.29983	1.32412e-05		0.29983	0.599359			2923.16	0	0		0	0
2923.64	22592.4			2925.09	0.399773	1.77542e-05	0	0	0				2927.87	0.399773	1.78694e-05		0.399773	0.799146			2930.38	0.0999432	4.49371e-06		4.49371e-06	0.100533
2930.86	22215.8			2932.3	0.799546	3.58777e-05	0	0	0				2935.09	0.0999432	4.45789e-06		0.0999432	0.199786			2937.6	0.199886	8.86795e-06		8.86795e-06	0.198814
2938.08	22563.2			2939.52	0.199886	8.85009e-06	0	0	0				2942.3	0.199886	8.83308e-06		0.199886	0.399573			2944.82	0.0999432	4.40889e-06		4.40889e-06	0.09977
2945.29	22676			2946.74	0.999432	4.39888e-05	0	0	0				2949.52	0.0999432	4.38248e-06		0.0999432	0.199786			2952.04	0.199886	8.73553e-06		8.73553e-06	0.199215
2952.51	22896.5			2953.95	0.999432	4.3799e-05	0	0	0				2956.74	0.499716	2.20448e-05		0.499716	0.998932			2959.25	0	0		0	0
2959.73	22506.8			2961.17	0.199886	8.88894e-06	0	0	0				2963.96	0.29983	1.3356e-05		0.29983	0.599359			2966.47	0.0999432	4.45883e-06		4.45883e-06	0.100096
2966.95	22408.2			2968.39	0.599659	2.67552e-05	0	0	0				2971.17	0	0		0	0			2973.69	0.199886	8.91164e-06		8.91164e-06	0.199815
2974.17	22431.3			2975.61	0.199886	8.90193e-06	0	0	0				2978.39	0.29983	1.33266e-05		0.29983	0.599359			2980.91	0.199886	8.86866e-06		8.86866e-06	0.199532
2981.38	22546.1			2982.83	0.599659	2.65745e-05	0	0	0				2985.61	0.29983	1.32655e-05		0.29983	0.599359			2988.12	0	0		0	0
2988.6	22641.8			2990.04	0.599659	2.65075e-05	0	0	0				2992.83	0.0999432	4.42529e-06		0.0999432	0.199786			2995.34	0.199886	8.86393e-06		8.86393e-06	0.200188
2995.82	22544.1			2997.26	0.399773	1.77664e-05	0	0	0				3000.05	0.29983	1.33735e-05		0.29983	0.599359			3002.56	0.399773	1.78904e-05		1.78904e-05	0.401097
3003.04	22331.6			3004.48	0.199886	8.92451e-06	0	0	0				3007.26	0	0		0	0			3009.78	0.0999432	4.41461e-06		4.41461e-06	0.0994372
3010.25	22660.9			3011.7	0.599659	2.65454e-05	0	0	0				3014.48	0.0999432	4.45116e-06		0.0999432	0.199786			3016.99	0	0		0	0
3017.47	22306.5			3018.92	0.999432	4.46818e-05	0	0	0				3021.7	0.0999432	4.44473e-06		0.0999432	0.199786			3024.21	0.199886	8.84751e-06		8.84751e-06	0.198943
3024.69	22612.6			3026.13	0.799546	3.54086e-05	0	0	0				3028.92	0.29983	1.33147e-05		0.29983	0.599359			3031.43	0	0		0	0
3031.91	22452.5			3033.35	0.199886	8.9064e-06	0	0	0				3036.13	0.0999432	4.45682e-06		0.0999432	0.199786			3038.65	0	0		0	0
3039.12	22405.2			3040.57	0.599659	2.67834e-05	0	0	0				3043.35	0.199886	8.94004e-06		0.199886	0.399573			3045.87	0.29983	1.34267e-05		1.34267e-05	0.300202
3046.34	22325.6			3047.78	0.399773	1.78779e-05	0	0	0				3050.57	0.199886	8.91155e-06		0.199886	0.399573			3053.08	0.199886	8.88697e-06		8.88697e-06	0.199335
3053.56	22503.8			3055	0.399773	1.77337e-05	0	0	0				3057.79	0.29983	1.32557e-05		0.29983	0.599359			3060.3	0.0999432	4.40526e-06		4.40526e-06	0.0996419
3060.78	22700.2			3062.22	0.199886	8.8214e-06	0	0	0				3065	0.199886	8.85219e-06		0.199886	0.399573			3067.52	0.0999432	4.44009e-06		4.44009e-06	0.100259
3068	22495.8			3069.44	0	0	0	0	0				3072.22	0.0999432	4.4452e-06		0.0999432	0.199786			3074.74	0	0		0	0
3075.21	22474.6			3076.66	0	0	0	0	0				3079.44	0.599659	2.6716e-05		0.599659	1.19872			3081.95	0	0		0	0
3082.43	22425.3			3083.87	0.599659	2.67017e-05	0	0	0				3086.66	0.29983	1.33138e-05		0.29983	0.599359			3089.17	0.199886	8.85366e-06		8.85366e-06	0.199386
3089.65	22587.4			3091.09	0.799546	3.5328e-05	0	0	0				3093.88	0.0999432	4.39923e-06		0.0999432	0.199786			3096.39	0.29983	1.31527e-05		1.31527e-05	0.298806
3096.87	22810.9			3098.31	0.199886	8.7888e-06	0	0	0				3101.09	0.0999432	4.41976e-06		0.0999432	0.199786			3103.61	0.199886	8.88584e-06		8.88584e-06	0.200934
3104.08	22472.6			3105.53	0.399773	1.78125e-05	0	0	0				3108.31	0.0999432	4.46432e-06		0.0999432	0.199786			3110.83	0.199886	8.94897e-06		8.94897e-06	0.200342
3111.3	22326.6			3112.74	0	0	0	0	0				3115.53	0.199886	8.94858e-06		0.199886	0.399573			3118.04	0	0		0	0
3118.52	22344.7			3119.96	0.199886	8.9298e-06	0	0	0				3122.75	0.29983	1.33493e-05		0.29983	0.599359			3125.26	0.29983	1.33086e-05		1.33086e-05	0.298915
3125.74	22542.1			3127.18	0	0	0	0	0				3129.96	0.0999432	4.42252e-06		0.0999432	0.199786			3132.48	0	0		0	0
3132.95	22638.8			3134.4	0.199886	8.83584e-06	0	0	0				3137.18	0.0999432	4.42415e-06		0.0999432	0.199786			3139.7	0.199886	8.85957e-06		8.85957e-06	0.200141
3140.17	22556.2			3141.62	0.599659	2.66443e-05	0	0	0				3144.4	0	0		0	0			3146.91	0	0		0	0
3147.39	22305.5			3148.83	0.199886	8.92583e-06	0	0	0				3151.62	0.0999432	4.42913e-06		0.0999432	0.199786			3154.13	0	0		0	0
3154.61	22748.5			3156.05	0	0	0	0	0				3158.83	0.199886	8.80277e-06		0.199886	0.399573			3161.35	0.0999432	4.40615e-06		4.40615e-06	0.100051
3161.83	22678			3163.27	0.199886	8.80964e-06	0	0	0				3166.05	0.29983	1.32016e-05		0.29983	0.599359			3168.57	0.199886	8.79331e-06		8.79331e-06	0.199711
3169.04	22735.4			3170.49	0.599659	2.64395e-05	0	0	0				3173.27	0.29983	1.32818e-05		0.29983	0.599359			3175.78	0	0		0	0
3176.26	22460.5			3177.7	0.199886	8.91602e-06	0	0	0				3180.49	0.29983	1.34221e-05		0.29983	0.599359			3183	0	0		0	0
3183.48	22252.1			3184.92	0	0	0	0	0				3187.71	0.199886	8.91357e-06		0.199886	0.399573			3190.22	0.199886	8.87293e-06		8.87293e-06	0.198975
3190.69	22547.1			3192.14	0.199886	8.86234e-06	0	0	0				3194.92	0.0999432	4.42835e-06		0.0999432	0.199786			3197.44	0	0		0	0
3197.91	22584.4			3199.36	0.199886	8.86949e-06	0	0	0				3202.14	0	0		0	0			3204.66	0.0999432	4.46962e-06		4.46962e-06	0.100316
3205.13	22344.7			3206.57	0	0	0	0	0				3209.36	0.199886	8.94841e-06		0.199886	0.399573			3211.87	0	0		0	0
3212.35	22332.7			3213.79	0	0	0	0	0				3216.58	0.0999432	4.45369e-06		0.0999432	0.199786			3219.09	0	0		0	0
3219.57	22516.9			3221.01	0	0	0	0	0				3223.79	0	0		0	0			3226.31	0.0999432	4.52091e-06		4.52091e-06	0.100635
3226.78	22077.9			3228.23	0	0	0	0	0				3231.01	0.0999432	4.51106e-06		0.0999432	0.199786			3233.52	0.399773	1.80069e-05		1.80069e-05	0.398946
3234	22209.8			3235.45	0	0	0	0	0				3238.23	0.0999432	4.45019e-06		0.0999432	0.199786			3240.74	0.199886	8.84228e-06		8.84228e-06	0.198582
3241.22	22633.7			3242.66	0	0	0	0	0				3245.45	0.199886	8.90655e-06		0.199886	0.399573			3247.96	0.0999432	4.47594e-06		4.47594e-06	0.100452
3248.44	22307.5			3249.88	0	0	0	0	0				3252.67	0.0999432	4.44862e-06		0.0999432	0.199786			3255.18	0.0999432	4.43001e-06		4.43001e-06	0.0995252
3255.66	22578.3			3257.1	0	0	0	0	0				3259.88	0.199886	8.8304e-06		0.199886	0.399573			3262.4	0.0999432	4.40851e-06		4.40851e-06	0.0997918
3262.87	22677			3264.32	0.199886	8.83696e-06	0	0	0				3267.1	0.399773	1.77611e-05		0.399773	0.799146			3269.61	0.199886	8.9203e-06		8.9203e-06	0.200781
3270.09	22389			3271.54	0	0	0	0	0				3274.32	0	0		0	0			3276.83	0.0999432	4.4488e-06		4.4488e-06	0.0998168
3277.31	22470.6			3278.75	0	0	0	0	0				3281.54	0	0		0	0			3284.05	0.0999432	4.47188e-06		4.47188e-06	0.100145
3284.52	22340.7			3285.97	0	0	0	0	0				3288.75	0	0		0	0			3291.27	0	0		0	0
3291.74	22441.4			3293.19	0.199886	8.87769e-06	0	0	0				3295.97	0.0999432	4.41086e-06		0.0999432	0.199786			3298.49	0	0		0	0
3298.96	22812			3300.4	0	0	0	0	0				3303.19	0.0999432	4.38242e-06		0.0999432	0.199786			3305.7	0.199886	8.76633e-06		8.76633e-06	0.19992
3306.18	22800.9			3307.62	0	0	0	0	0				3310.41	0.0999432	4.41517e-06		0.0999432	0.199786			3312.92	0.199886	8.86868e-06		8.86868e-06	0.200754
3313.4	22519.9			3314.84	0	0	0	0	0				3317.62	0.199886	8.90232e-06		0.199886	0.399573			3320.14	0.0999432	4.45903e-06		4.45903e-06	0.10012
3320.61	22406.2			3322.06	0	0	0	0	0				3324.84	0.29983	1.32663e-05		0.29983	0.599359			3327.35	0.199886	8.79916e-06		8.79916e-06	0.198869
3327.83	22738.4			3329.28	0	0	0	0	0				3332.06	0.199886	8.86101e-06		0.199886	0.399573			3334.57	0.0999432	4.45169e-06		4.45169e-06	0.100421
3335.05	22430.3			3336.49	0.199886	8.9307e-06	0	0	0				3339.28	0.0999432	4.48401e-06		0.0999432	0.199786			3341.79	0	0		0	0
3342.27	22188.7			3343.71	0.199886	8.97504e-06	0	0	0				3346.5	0.0999432	4.45557e-06		0.0999432	0.199786			3349.01	0.199886	8.85429e-06		8.85429e-06	0.198611
3349.49	22602.5			3350.93	0	0	0	0	0				3353.71	0	0		0	0			3356.23	0	0		0	0
3356.7	22523			3358.15	0	0	0	0	0				3360.93	0.199886	8.91564e-06		0.199886	0.399573			3363.44	0.0999432	4.47006e-06		4.47006e-06	0.100218
3363.92	22346.8			3365.37	0	0	0	0	0				3368.15	0.199886	8.87822e-06		0.199886	0.399573			3370.66	0.0999432	4.41956e-06		4.41956e-06	0.099503
3371.14	22632.7			3372.58	0	0	0	0	0				3375.37	0	0		0	0			3377.88	0.0999432	4.42212e-06		4.42212e-06	0.0999959
3378.35	22598.5			3379.8	0	0	0	0	0				3382.58	0.0999432	4.41059e-06		0.0999432	0.199786			3385.1	0.199886	8.80701e-06		8.80701e-06	0.199565
3385.57	22703.2			3387.02	0	0	0	0	0				3389.8	0	0		0	0			3392.32	0.0999432	4.45794e-06		4.45794e-06	0.100415
3392.79	22399.1			3394.23	0	0	0	0	0				3397.02	0.0999432	4.42787e-06		0.0999432	0.199786			3399.53	0	0		0	0
3400.01	22693.1			3401.45	0	0	0	0	0				3404.24	0	0		0	0			3406.75	0	0		0	0
3407.23	22442.4			3408.67	0	0	0	0	0				3411.45	0	0		0	0			3413.97	0.199886	8.88839e-06		8.88839e-06	0.199734
3414.44	22491.7			3415.89	0	0	0	0	0				3418.67	0.0999432	4.45418e-06		0.0999432	0.199786			3421.18	0.399773	1.78421e-05		1.78421e-05	0.400342
3421.66	22400.1			3423.11	0	0	0	0	0				3425.89	0.0999432	4.4662e-06		0.0999432	0.199786			3428.4	0	0		0	0
3428.88	22361.8			3430.32	0.199886	8.93574e-06	0	0	0				3433.11	0.0999432	4.465e-06		0.0999432	0.199786			3435.62	0.0999432	4.46242e-06		4.46242e-06	0.0998853
3436.1	22399.1			3437.54	0	0	0	0	0				3440.33	0	0		0	0			3442.84	0.199886	8.78153e-06		8.78153e-06	0.198698
3443.31	22787.8			3444.76	0	0	0	0	0				3447.54	0	0		0	0			3450.06	0	0		0	0
3450.53	22625.7			3451.98	0	0	0	0	0				3454.76	0.29983	1.3183e-05		0.29983	0.599359			3457.27	0	0		0	0
3457.75	22827			3459.19	0	0	0	0	0				3461.98	0	0		0	0			3464.49	0.0999432	4.4055e-06		4.4055e-06	0.100175
3464.97	22676			3466.41	0	0	0	0	0				3469.19	0.0999432	4.42574e-06		0.0999432	0.199786			3471.71	0.0999432	4.4367e-06		4.4367e-06	0.100191
3472.18	22515.9			3473.63	0	0	0	0	0				3476.41	0	0		0	0			3478.93	0.399773	1.77359e-05		1.77359e-05	0.399611
3479.4	22542.1			3480.85	0.199886	8.8964e-06	0	0	0				3483.63	0.199886	8.95322e-06		0.199886	0.399573			3486.14	0.199886	9.00509e-06		9.00509e-06	0.201044
3486.62	22172.5			3488.06	0	0	0	0	0				3490.85	0	0		0	0			3493.36	0	0		0	0
3493.84	22635.7			3495.28	0.199886	8.84751e-06	0	0	0				3498.07	0	0		0	0			3500.58	0.199886	8.91017e-06		8.91017e-06	0.200558
3501.06	22419.2			3502.5	0	0	0	0	0				3505.28	0.0999432	4.44284e-06		0.0999432	0.199786			3507.8	0.0999432	4.43392e-06		4.43392e-06	0.0997426
3508.27	22549.1			3509.72	0.199886	8.85784e-06	0	0	0				3512.5	0	0		0	0			3515.01	0	0		0	0
3515.49	22633.7			3516.94	0.199886	8.82884e-06	0	0	0				3519.72	0.0999432	4.412e-06		0.0999432	0.199786			3522.23	0.0999432	4.40981e-06		4.40981e-06	0.0998937
3522.71	22665.9			3524.15	0	0	0	0	0				3526.94	0	0		0	0			3529.45	0.0999432	4.4808e-06		4.4808e-06	0.100547
3529.93	22279.3			3531.37	0	0	0	0	0				3534.16	0	0		0	0			3536.67	0.29983	1.32382e-05		1.32382e-05	0.298006
3537.14	22675			3538.59	0	0	0	0	0				3541.37	0.0999432	4.42548e-06		0.0999432	0.199786			3543.89	0.499716	2.21808e-05		2.21808e-05	0.500922
3544.36	22518.9			3545.81	0	0	0	0	0				3548.59	0	0		0	0			3551.1	0.199886	8.82734e-06		8.82734e-06	0.199475
3551.58	22652.8			3553.02	0	0	0	0	0				3555.81	0.0999432	4.40621e-06		0.0999432	0.199786			3558.32	0	0		0	0
3558.8	22703.2			3560.24	0	0	0	0	0				3563.02	0	0		0	0			3565.54	0.199886	8.8946e-06		8.8946e-06	0.200651
3566.01	22456.5			3567.46	0	0	0	0	0				3570.24	0.0999432	4.43631e-06		0.0999432	0.199786			3572.76	0.29983	1.32837e-05		1.32837e-05	0.299261
3573.23	22579.3			3574.68	0	0	0	0	0				3577.46	0.0999432	4.41547e-06		0.0999432	0.199786			3579.97	0.0999432	4.40905e-06		4.40905e-06	0.099798
3580.45	22674			3581.89	0	0	0	0	0				3584.68	0.0999432	4.38027e-06		0.0999432	0.199786			3587.19	0.0999432	4.36403e-06		4.36403e-06	0.0995727
3587.67	22917.7			3589.11	0	0	0	0	0				3591.9	0	0		0	0			3594.41	0	0		0	0
3594.89	22716.3			3596.33	0	0	0	0	0				3599.11	0	0		0	0			3601.63	0	0		0	0
3602.1	22720.3			3603.55	0	0	0	0	0				3606.33	0	0		0	0			3608.84	0	0		0	0
3609.32	22778.7			3610.77	0	0	0	0	0				3613.55	0	0		0	0			3616.06	0	0		0	0
3616.54	22596.5			3617.98	0	0	0	0	0				3620.77	0	0		0	0			3623.28	0.199886	8.82864e-06		8.82864e-06	0.199741
3623.76	22643.8			3625.2	0.199886	8.83481e-06	0	0	0				3627.99	0	0		0	0			3630.5	0	0		0	0
3630.97	22549.1			3632.42	0	0	0	0	0				3635.2	0.0999432	4.43375e-06		0.0999432	0.199786			3637.72	0.199886	8.86929e-06		8.86929e-06	0.199927
3638.19	22536			3639.64	0	0	0	0	0				3642.42	0.0999432	4.44622e-06		0.0999432	0.199786			3644.93	0	0		0	0
3645.41	22437.4			3646.85	0	0	0	0	0				3649.64	0	0		0	0			3652.15	0	0		0	0
3652.63	22557.2			3654.07	0.199886	8.85451e-06	0	0	0				3656.85	0.199886	8.84143e-06		0.199886	0.399573			3659.37	0	0		0	0
3659.85	22643.8			3661.29	0	0	0	0	0				3664.07	0.0999432	4.42512e-06		0.0999432	0.199786			3666.59	0	0		0	0
3667.06	22544.1			3668.51	0	0	0	0	0				3671.29	0.0999432	4.44813e-06		0.0999432	0.199786			3673.8	0.29983	1.33711e-05		1.33711e-05	0.300429
3674.28	22415.2			3675.72	0	0	0	0	0				3678.51	0	0		0	0			3681.02	0.199886	8.72237e-06		8.72237e-06	0.198256
3681.5	22951.9			3682.94	0.199886	8.73039e-06	0	0	0				3685.73	0.0999432	4.38602e-06		0.0999432	0.199786			3688.24	0.29983	1.3215e-05		1.3215e-05	0.301127
3688.72	22670			3690.16	0	0	0	0	0				3692.94	0	0		0	0			3695.46	0	0		0	0
3695.93	22579.3			3697.38	0	0	0	0	0				3700.16	0.0999432	4.40354e-06		0.0999432	0.199786			3702.67	0.199886	8.78021e-06		8.78021e-06	0.199277
3703.15	22778.7			3704.6	0	0	0	0	0				3707.38	0.0999432	4.40765e-06		0.0999432	0.199786			3709.89	0	0		0	0
3710.37	22601.5			3711.81	0.199886	8.83427e-06	0	0	0				3714.6	0.0999432	4.40782e-06		0.0999432	0.199786			3717.11	0.199886	8.79892e-06		8.79892e-06	0.199507
3717.59	22725.3			3719.03	0	0	0	0	0				3721.82	0.0999432	4.37809e-06		0.0999432	0.199786			3724.33	0.199886	8.73286e-06		8.73286e-06	0.199354
3724.8	22900.6			3726.25	0	0	0	0	0				3729.03	0.0999432	4.42612e-06		0.0999432	0.199786			3731.55	0.199886	8.92755e-06		8.92755e-06	0.201587
3732.02	22353.8			3733.47	0	0	0	0	0				3736.25	0	0		0	0			3738.76	0	0		0	0
3739.24	22706.2			3740.68	0	0	0	0	0				3743.47	0	0		0	0			3745.98	0	0		0	0
3746.46	22778.7			3747.9	0	0	0	0	0				3750.68	0	0		0	0			3753.2	0.0999432	4.40978e-06		4.40978e-06	0.100132
3753.68	22655.9			3755.12	0.199886	8.82767e-06	0	0	0				3757.9	0	0		0	0			3760.42	0.199886	8.84585e-06		8.84585e-06	0.200082
3760.89	22592.4			3762.34	0.199886	8.85065e-06	0	0	0				3765.12	0.199886	8.85674e-06		0.199886	0.399573			3767.63	0.0999432	4.43112e-06		4.43112e-06	0.100005
3768.11	22552.2			3769.55	0.199886	8.85656e-06	0	0	0				3772.34	0	0		0	0			3774.85	0.0999432	4.41599e-06		4.41599e-06	0.0998115
3775.33	22637.8			3776.77	0.399773	1.76681e-05	0	0	0				3779.56	0.0999432	4.42111e-06		0.0999432	0.199786			3782.07	0.29983	1.32745e-05		1.32745e-05	0.300081
3782.55	22583.4			3783.99	0	0	0	0	0				3786.77	0.0999432	4.40802e-06		0.0999432	0.199786			3789.29	0.0999432	4.39768e-06		4.39768e-06	0.0997089
3789.76	22736.4			3791.21	0	0	0	0	0				3793.99	0	0		0	0			3796.51	0.199886	8.88036e-06		8.88036e-06	0.20064
3796.98	22492.8			3798.43	0	0	0	0	0				3801.21	0.199886	8.83758e-06		0.199886	0.399573			3803.72	0.0999432	4.40431e-06		4.40431e-06	0.0996157
3804.2	22706.2			3805.64	0	0	0	0	0				3808.43	0	0		0	0			3810.94	0.0999432	4.4622e-06		4.4622e-06	0.100456
3811.42	22376			3812.86	0.199886	8.90845e-06	0	0	0				3815.64	0	0		0	0			3818.16	0.0999432	4.40964e-06		4.40964e-06	0.0994684
3818.63	22685.1			3820.08	0	0	0	0	0				3822.86	0	0		0	0			3825.38	0	0		0	0
3825.85	22793.8			3827.3	0	0	0	0	0				3830.08	0	0		0	0			3832.59	0.0999432	4.41856e-06		4.41856e-06	0.100231
3833.07	22606.5			3834.51	0	0	0	0	0				3837.3	0.0999432	4.41834e-06		0.0999432	0.199786			3839.81	0	0		0	0
3840.29	22629.7			3841.73	0.199886	8.84696e-06	0	0	0				3844.52	0.0999432	4.43705e-06		0.0999432	0.199786			3847.03	0	0		0	0
3847.51	22450.5			3848.95	0	0	0	0	0				3851.73	0.0999432	4.45371e-06		0.0999432	0.199786			3854.25	0.199886	8.90979e-06		8.90979e-06	0.199939
3854.72	22433.3			3856.17	0.199886	8.89141e-06	0	0	0				3858.95	0.199886	8.85527e-06		0.199886	0.399573			3861.46	0	0		0	0
3861.94	22671			3863.39	0	0	0	0	0				3866.17	0	0		0	0			3868.68	0	0		0	0
3869.16	22603.5			3870.6	0	0	0	0	0				3873.39	0	0		0	0			3875.9	0	0		0	0
3876.38	22749.5			3877.82	0	0	0	0	0				3880.6	0	0		0	0			3883.12	0.0999432	4.43593e-06		4.43593e-06	0.100305
3883.59	22514.9			3885.04	0	0	0	0	0				3887.82	0.199886	8.909e-06		0.199886	0.399573			3890.34	0	0		0	0
3890.81	22381			3892.26	0.199886	8.9257e-06	0	0	0				3895.04	0	0		0	0			3897.55	0.199886	8.90601e-06		8.90601e-06	0.199677
3898.03	22448.5			3899.47	0	0	0	0	0				3902.26	0.0999432	4.43987e-06		0.0999432	0.199786			3904.77	0	0		0	0
3905.25	22554.2			3906.69	0	0	0	0	0				3909.47	0.199886	8.83893e-06		0.199886	0.399573			3911.99	0	0		0	0
3912.46	22656.9			3913.91	0	0	0	0	0				3916.69	0.0999432	4.40979e-06		0.0999432	0.199786			3919.21	0.199886	8.81794e-06		8.81794e-06	0.199849
3919.68	22669			3921.13	0	0	0	0	0				3923.91	0.29983	1.31952e-05		0.29983	0.599359			3926.42	0.199886	8.78446e-06		8.78446e-06	0.199606
3926.9	22760.6			3928.34	0	0	0	0	0				3931.13	0	0		0	0			3933.64	0.0999432	4.4225e-06		4.4225e-06	0.10021
3934.12	22587.4			3935.56	0	0	0	0	0				3938.35	0	0		0	0			3940.86	0.0999432	4.45217e-06		4.45217e-06	0.100174
3941.34	22438.4			3942.78	0.199886	8.90472e-06	0	0	0				3945.56	0	0		0	0			3948.08	0.0999432	4.44592e-06		4.44592e-06	0.0998747
3948.55	22482.7			3950	0	0	0	0	0				3952.78	0	0		0	0			3955.29	0	0		0	0
3955.77	22578.3			3957.22	0.199886	8.83212e-06	0	0	0				3960	0.0999432	4.39608e-06		0.0999432	0.199786			3962.51	0.0999432	4.37818e-06		4.37818e-06	0.0995363
3962.99	22845.2			3964.43	0	0	0	0	0				3967.22	0.0999432	4.38477e-06		0.0999432	0.199786			3969.73	0	0		0	0
3970.21	22756.6			3971.65	0	0	0	0	0				3974.44	0	0		0	0			3976.95	0.0999432	4.43306e-06		4.43306e-06	0.100293
3977.42	22530			3978.87	0	0	0	0	0				3981.65	0.0999432	4.42951e-06		0.0999432	0.199786			3984.17	0.0999432	4.42566e-06		4.42566e-06	0.0998563
3984.64	22586.4			3986.09	0	0	0	0	0				3988.87	0	0		0	0			3991.38	0.0999432	4.40439e-06		4.40439e-06	0.0997702
3991.86	22699.2			3993.3	0.199886	8.82146e-06	0	0	0				3996.09	0	0		0	0			3998.6	0	0		0	0
3999.08	22498.8			4000.52	0	0	0	0	0				4003.3	0	0		0	0			4005.82	0	0		0	0
4006.29	22674			4007.74	0.199886	8.83153e-06	0	0	0				4010.52	0	0		0	0			4013.04	0.0999432	4.44508e-06		4.44508e-06	0.100258
4013.51	22470.6			4014.96	0	0	0	0	0				4017.74	0.0999432	4.42704e-06		0.0999432	0.199786			4020.25	0	0		0	0
4020.73	22649.8			4022.17	0	0	0	0	0				4024.96	0.199886	8.80192e-06		0.199886	0.399573			4027.47	0.0999432	4.39411e-06		4.39411e-06	0.0997875
4027.95	22751.5			4029.39	0	0	0	0	0				4032.18	0.199886	8.84063e-06		0.199886	0.399573			4034.69	0.0999432	4.43683e-06		4.43683e-06	0.100317
4035.17	22509.9			4036.61	0	0	0	0	0				4039.39	0	0		0	0			4041.91	0	0		0	0
4042.38	22658.9			4043.83	0.199886	8.78933e-06	0	0	0				4046.61	0.29983	1.30919e-05		0.29983	0.599359			4049.12	0.29983	1.30098e-05		1.30098e-05	0.29795
4049.6	23073.8			4051.05	0	0	0	0	0				4053.83	0	0		0	0			4056.34	0.0999432	4.4501e-06		4.4501e-06	0.100964
4056.82	22415.2			4058.26	0	0	0	0	0				4061.05	0.199886	8.92378e-06		0.199886	0.399573			4063.56	0	0		0	0
4064.03	22388			4065.48	0.199886	8.88101e-06	0	0	0				4068.26	0	0		0	0			4070.78	0.0999432	4.35599e-06		4.35599e-06	0.0990403
4071.25	22983.1			4072.7	0	0	0	0	0				4075.48	0.0999432	4.42601e-06		0.0999432	0.199786			4078	0.0999432	4.4734e-06		4.4734e-06	0.101013
4078.47	22296.4			4079.91	0.199886	8.92789e-06	0	0	0				4082.7	0.0999432	4.42859e-06		0.0999432	0.199786			4085.21	0.0999432	4.39719e-06		4.39719e-06	0.0992344
4085.69	22759.6			4087.13	0	0	0	0	0				4089.92	0.199886	8.75256e-06		0.199886	0.399573			4092.43	0.0999432	4.36743e-06		4.36743e-06	0.0997411
4092.91	22892.5			4094.35	0.199886	8.746e-06	0	0	0				4097.13	0.0999432	4.38701e-06		0.0999432	0.199786			4099.65	0.0999432	4.39974e-06		4.39974e-06	0.100233
4100.12	22703.2			4101.57	0	0	0	0	0				4104.35	0	0		0	0			4106.87	0.0999432	4.42748e-06		4.42748e-06	0.100157
4107.34	22564.2			4108.79	0	0	0	0	0				4111.57	0.0999432	4.42511e-06		0.0999432	0.199786			4114.08	0.0999432	4.42264e-06		4.42264e-06	0.0998874
4114.56	22600.5			4116	0.199886	8.86593e-06	0	0	0				4118.79	0.29983	1.33617e-05		0.29983	0.599359			4121.3	0.199886	8.94597e-06		8.94597e-06	0.200743
4121.78	22325.6			4123.22	0	0	0	0	0				4126.01	0.0999432	4.46083e-06		0.0999432	0.199786			4128.52	0	0		0	0
4129	22460.5			4130.44	0	0	0	0	0				4133.22	0	0		0	0			4135.74	0	0		0	0
4136.21	22898.5			4137.66	0	0	0	0	0				4140.44	0.0999432	4.40305e-06		0.0999432	0.199786			4142.95	0.0999432	4.42624e-06		4.42624e-06	0.100469
4143.43	22557.2			4144.88	0	0	0	0	0				4147.66	0	0		0	0			4150.17	0.199886	8.9539e-06		8.9539e-06	0.200665
4150.65	22307.5			4152.09	0	0	0	0	0				4154.88	0	0		0	0			4157.39	0.0999432	4.42466e-06		4.42466e-06	0.099481
4157.86	22607.5			4159.31	0	0	0	0	0				4162.09	0	0		0	0			4164.61	0.0999432	4.44502e-06		4.44502e-06	0.100147
4165.08	22475.6			4166.53	0	0	0	0	0				4169.31	0	0		0	0			4171.83	0.29983	1.33637e-05		1.33637e-05	0.300026
4172.3	22433.3			4173.74	0	0	0	0	0				4176.53	0	0		0	0			4179.04	0	0		0	0
4179.52	22836.1			4180.96	0	0	0	0	0				4183.75	0.0999432	4.41175e-06		0.0999432	0.199786			4186.26	0	0		0	0
4186.74	22525			4188.18	0.399773	1.77331e-05	0	0	0				4190.96	0	0		0	0			4193.48	0	0		0	0
4193.95	22619.6			4195.4	0	0	0	0	0				4198.18	0.199886	8.82857e-06		0.199886	0.399573			4200.69	0.0999432	4.41183e-06		4.41183e-06	0.0998875
4201.17	22655.9			4202.62	0	0	0	0	0				4205.4	0	0		0	0			4207.91	0	0		0	0
4208.39	22536			4209.83	0.199886	8.85426e-06	0	0	0				4212.62	0	0		0	0			4215.13	0.199886	8.79839e-06		8.79839e-06	0.199288
4215.61	22731.4			4217.05	0.399773	1.76355e-05	0	0	0				4219.84	0.0999432	4.43259e-06		0.0999432	0.199786			4222.35	0	0		0	0
4222.83	22417.2			4224.27	0	0	0	0	0				4227.05	0.0999432	4.43521e-06		0.0999432	0.199786			4229.57	0	0		0	0
4230.04	22616.6			4231.49	0	0	0	0	0				4234.27	0	0		0	0			4236.78	0.0999432	4.38854e-06		4.38854e-06	0.0996861
4237.26	22784.8			4238.71	0	0	0	0	0				4241.49	0	0		0	0			4244	0.29983	1.31137e-05		1.31137e-05	0.299443
4244.48	22869.3			4245.92	0	0	0	0	0				4248.71	0	0		0	0			4251.22	0	0		0	0
4251.7	22889.5			4253.14	0	0	0	0	0				4255.92	0	0		0	0			4258.44	0.0999432	4.35942e-06		4.35942e-06	0.0998842

## Sheet: std 7
Sputter rate used:	0.23019			25/26	0.976209			DSM-3 Bizzaro														BACKGROUND CORRECTION MAKES NO MEASURABLE DIFFERENCE IN FINAL IMF
								(25/24) =	0.126914
								(26/24) =	0.139691							red is matrix transient/est cts.								red is matrix transient/est cts.
															count time per duty cycle (s):								count time per duty cycle (s):			1 cts 26Mg bkg. (see graph)
																	1.999										1.999
ELEMENT 12C				ELEMENT 24Mg				0.02				ELEMENT 25Mg				counts to 2500A	1.43708e+06			ELEMENT 26Mg				counts to 2500A		cps =	1.40212e+06
1458 points	20107.6			1458 points				scaled srim	Mg/C			1458 points				total counts	1.43764e+06			1458 points				total counts		0	1.40271e+06
depth	[c/s]			24 depth	[c/s]	24/c	frequency	frequency / Cave	model profile	24Mg/C surface contam		Depth	[c/s]	25/C	25MgC surface contam	25Mg cps	25Mg corr counts	no 25Mg bkg.		depth	[c/s]	26/C	26Mg/C surface contam	26Mg/C	surf 26Mg corr cps	bkg corr
0.449096	16673.7			1.81087	58.5667	0.00344757	0	0		0.00344757		4.43591	10.8938	0.000619203	0.000378266	4.23887	8.4735			6.80598	9.09483	0.000501371	0.000357437	0.000143934	5.2193
7.25508	18243.5			8.61686	41.5764	0.00223656	0	0		0.00223656		11.2419	8.39523	0.000435974	0.000260961	3.3701	6.73683			13.612	7.3958	0.000372428	0.000264484	0.000107944	4.28502
14.0611	19972.4			15.4228	35.5798	0.00176894	0	0		0.00176894		18.0479	9.69449	0.000475549	0.000229958	5.00659	10.0082			20.418	10.494	0.000508637	0.000258529	0.000250108	10.3151
20.867	20678.3			22.2288	38.778	0.00188037	0	0		0.00188037		24.8539	12.8927	0.000628454	0.00024722	7.82098	15.6341			27.2239	13.1925	0.000646129	0.000280629	0.0003655	14.9179
27.673	20399.3			29.0348	41.7762	0.00205553	0	0		0.00205553		31.6598	15.5911	0.000772674	0.000265514	10.2336	20.4569			34.0299	14.5917	0.000727887	0.000296853	0.000431034	17.273
34.479	20021.8			35.8408	43.1755	0.00215028	0	0		0.00215028		38.4658	16.3907	0.000811851	0.000256482	11.2125	22.4138			40.8359	16.2907	0.000802941	0.000265985	0.000536956	21.7775
41.285	20307.7			42.6468	36.7791	0.00181485	0	0		0.00181485		45.2718	19.5889	0.000970494	0.000237547	14.7941	29.5734			47.6419	15.5911	0.000775248	0.000268633	0.000506615	20.3671
48.091	20097.3			49.4528	39.5775	0.00196825	6	5.96789e-06		0.00196228		52.0778	23.5866	0.0011718	0.000235248	18.8514	37.6839			54.4479	20.9881	0.00104174	0.000244471	0.00079727	32.1093
54.897	20150.6			56.2587	33.5809	0.00166801	3	2.98395e-06		0.00166503		58.8838	25.0857	0.00124824	0.000212867	20.8078	41.5947			61.2539	22.6871	0.00113068	0.000235462	0.000895215	35.9071
61.703	20059			63.0647	33.9807	0.00169098	2	1.9893e-06		0.00168899		65.6898	30.2828	0.00150174	0.000194681	26.357	52.6877			68.0598	27.7842	0.00137353	0.000194476	0.00117906	47.6767
68.5089	20240.2			69.8707	25.9852	0.00128586	4	3.97859e-06		0.00128188		72.4957	33.8807	0.00168167	0.000161531	30.6264	61.2221			74.8658	31.0823	0.00154703	0.000176139	0.00137089	55.0593
75.3149	20081.2			76.6767	25.1857	0.00125287	5	4.97324e-06		0.0012479		79.3017	43.1755	0.00214344	0.000163112	39.8899	79.7399			81.6718	37.6786	0.00186713	0.000183611	0.00168352	67.9127
82.1209	20186.9			83.4827	26.9847	0.00133871	7	6.96254e-06		0.00133174		86.1077	46.3736	0.00230713	0.000167611	43.0046	85.9662			88.4778	41.6763	0.00207876	0.00018221	0.00189655	76.0085
88.9269	20038.9			90.2887	25.9852	0.00129492	10	9.94648e-06		0.00128497		92.9137	51.3708	0.00255304	0.000161729	48.1166	96.185			95.2838	49.5718	0.00245763	0.000175412	0.00228222	92.0213
95.7329	20179.8			97.0947	24.9858	0.00124349	12	1.19358e-05		0.00123156		99.7197	62.4645	0.00313479	0.000148827	59.4989	118.938			102.09	52.5701	0.00265836	0.000154876	0.00250348	98.9653
102.539	19746.9			103.901	20.9881	0.00105885	11	1.09411e-05		0.00104791		106.526	70.0602	0.00350903	0.000131758	67.4295	134.792			108.896	66.1624	0.00329235	0.000142414	0.00314994	126.538
109.345	20120.4			110.707	20.1885	0.00100324	9	8.95184e-06		0.000994292		113.332	75.2572	0.0037388	0.000129192	72.6568	145.241			115.702	71.3594	0.0035443	0.000144052	0.00340024	136.85
116.151	20134.5			117.513	21.188	0.00105031	18	1.79037e-05		0.00103241		120.138	88.0499	0.00434875	0.000128122	85.4558	170.826			122.508	76.8563	0.00378339	0.000135875	0.00364751	148.118
122.957	20326.8			124.319	19.1891	0.000948521	22	2.18823e-05		0.000926638		126.944	95.2459	0.00475162	0.000120822	92.824	185.555			129.314	83.9523	0.00422353	0.000133425	0.0040901	162.519
129.763	19845.5			131.125	18.9892	0.000956549	21	2.08876e-05		0.000935662		133.75	113.336	0.00570563	0.000111607	111.119	222.126			136.12	107.639	0.00541587	0.00011311	0.00530276	210.676
136.569	19876.8			137.931	15.1914	0.000760471	25	2.48662e-05		0.000735604		140.556	119.232	0.00591191	9.23447e-05	117.37	234.622			142.926	115.035	0.00565521	9.74974e-05	0.00555771	225.99
143.375	20374.2			144.737	13.7922	0.000678271	28	2.78502e-05		0.000650421		147.362	132.725	0.00655191	8.55978e-05	130.991	261.85			149.732	121.531	0.00601997	9.37336e-05	0.00592624	239.158
150.181	20174.8			151.543	13.5923	0.000673349	33	3.28234e-05		0.000640525		154.168	150.015	0.00742359	8.6146e-05	148.274	296.399			156.538	133.924	0.00662089	9.55026e-05	0.00652539	263.852
156.987	20231.2			158.348	13.9921	0.000693382	39	3.87913e-05		0.000654591		160.974	163.407	0.00813797	8.0608e-05	161.789	323.415			163.344	157.511	0.00787967	8.13769e-05	0.00779829	311.612
163.793	19972.4			165.154	10.9938	0.000548339	45	4.47592e-05		0.00050358		167.78	176.7	0.00874874	7.27896e-05	175.229	350.284			170.15	167.805	0.00825374	8.3295e-05	0.00817044	332.056
170.599	20356			171.96	12.5928	0.000620625	52	5.17217e-05		0.000568903		174.586	196.189	0.00972947	7.44091e-05	194.688	389.181			176.956	191.491	0.0095505	7.75701e-05	0.00947293	379.682
177.405	20028.8			178.766	10.7939	0.000539574	60	5.96789e-05		0.000479895		181.391	212.479	0.0106466	7.62652e-05	210.957	421.703			183.762	204.484	0.0102678	9.16801e-05	0.0101761	405.113
184.211	19907			185.572	13.5923	0.000682714	44	4.37645e-05		0.000638949		188.197	228.77	0.0114882	7.25601e-05	227.325	454.423			190.568	226.271	0.0113605	6.58667e-05	0.0112947	449.694
191.017	19918			192.378	8.39523	0.000420816	70	6.96254e-05		0.000351191		195.003	247.559	0.012371	5.23283e-05	246.512	492.778			197.374	230.769	0.0115001	5.65237e-05	0.0114436	459.039
197.823	20077.1			199.184	7.99545	0.00039678	68	6.76361e-05		0.000329144		201.809	272.845	0.0134453	5.22243e-05	271.785	543.298			204.18	259.852	0.0127245	5.93374e-05	0.0126652	517.022
204.629	20445.7			205.99	8.795	0.000431944	65	6.46521e-05		0.000367292		208.615	290.335	0.0143737	5.44421e-05	289.235	578.181			210.986	277.043	0.0138158	5.95475e-05	0.0137563	551.421
211.435	20024.8			212.796	8.795	0.000439149	80	7.95719e-05		0.000359577		215.421	314.521	0.0157006	5.3445e-05	313.451	626.588			217.791	298.43	0.014894	5.65505e-05	0.0148374	594.297
218.241	20037.9			219.602	7.99545	0.000399347	87	8.65344e-05		0.000312812		222.227	336.609	0.0168393	4.6752e-05	335.674	671.013			224.597	324.316	0.0162477	4.75523e-05	0.0162001	646.41
225.047	19955.3			226.408	6.79614	0.000338939	107	0.000106427		0.000232512		229.033	363.993	0.0179874	4.62501e-05	363.057	725.751			231.403	341.306	0.0167283	5.41199e-05	0.0166741	680.063
231.852	20434.6			233.214	7.99545	0.000394064	96	9.54862e-05		0.000298578		235.839	401.372	0.0200581	4.69328e-05	400.433	800.465			238.209	385.881	0.01953	4.85974e-05	0.0194814	769.456
238.658	19710.6			240.02	6.79614	0.000344085	109	0.000108417		0.000235669		242.645	409.467	0.0206491	4.39121e-05	408.597	816.784			245.015	391.178	0.0196566	4.8574e-05	0.019608	780.032
245.464	19914			246.826	6.99602	0.000351035	111	0.000110406		0.000240629		249.451	446.846	0.0223871	3.77968e-05	446.092	891.737			251.821	433.354	0.0216814	3.48898e-05	0.0216465	864.88
252.271	19992.5			253.632	4.59739	0.00022996	128	0.000127315		0.000102645		256.257	473.931	0.0237068	3.51694e-05	473.228	945.982			258.627	460.838	0.0230527	4.46567e-05	0.023008	919.431
259.077	19990.5			260.438	6.99602	0.000350221	126	0.000125326		0.000224895		263.063	506.012	0.0253665	3.69924e-05	505.274	1010.04			265.433	484.625	0.0243251	3.33062e-05	0.0242918	967.438
265.883	19918			267.244	4.3975	0.000219782	148	0.000147208		7.25736e-05		269.869	523.203	0.0259231	3.40287e-05	522.516	1044.51			272.239	523.403	0.0257323	4.35524e-05	0.0256887	1044.51
272.689	20370.2			274.05	6.99602	0.000343136	146	0.000145219		0.000197917		276.675	577.072	0.0282548	4.22249e-05	576.21	1151.84			279.045	561.981	0.027473	4.51601e-05	0.0274279	1121.55
279.494	20461.8			280.856	6.59625	0.000323053	153	0.000152181		0.000170872		283.481	623.945	0.0306834	3.69138e-05	623.195	1245.77			285.851	606.555	0.0299392	3.65694e-05	0.0299026	1211.02
286.3	20245.3			287.662	4.99716	0.000247535	161	0.000160138		8.73969e-05		290.287	637.638	0.0317602	3.32712e-05	636.97	1273.3			292.657	610.353	0.0305538	3.84646e-05	0.0305154	1218.56
293.106	19957.3			294.468	5.59682	0.000280468	156	0.000155165		0.000125303		297.093	670.719	0.0336176	4.08378e-05	669.904	1339.14			299.463	653.629	0.0327668	5.01586e-05	0.0327166	1304.6
299.912	19947.2			301.274	7.79557	0.000390549	159	0.000158149		0.0002324		303.899	714.094	0.0357294	4.79446e-05	713.136	1425.56			306.269	683.711	0.0341697	5.11598e-05	0.0341185	1364.69
306.718	20013.7			308.08	7.99545	0.000400192	202	0.000200919		0.000199273		310.705	747.275	0.0375284	4.05141e-05	746.468	1492.19			313.075	727.187	0.0366305	3.43811e-05	0.0365962	1452.28
313.524	19840.5			314.886	3.59795	0.000181316	193	0.000191967		-1.06508e-05		317.511	786.153	0.039606	3.14465e-05	785.529	1570.27			319.881	765.665	0.0385636	4.29958e-05	0.0385206	1528.86
320.33	19855.6			321.692	7.3958	0.000373532	213	0.00021186		0.000161672		324.317	815.536	0.0414154	4.90399e-05	814.571	1628.33			326.687	822.033	0.041953	5.55998e-05	0.0418974	1641.07
327.136	19575.7			328.498	7.79557	0.000396953	203	0.000201914		0.000195039		331.123	885.297	0.0448031	4.41959e-05	884.424	1767.96			333.493	858.712	0.0432184	4.25009e-05	0.0431759	1714.88
333.942	19889.8			335.304	6.19648	0.000311423	244	0.000242694		6.87289e-05		337.929	892.193	0.0448075	3.57039e-05	891.482	1782.07			340.299	907.984	0.0455709	3.55022e-05	0.0455354	1813.65
340.748	19927.1			342.11	4.59739	0.0002304	241	0.00023971		-9.3098e-06		344.735	975.545	0.0487637	3.35934e-05	974.873	1948.77			347.105	950.06	0.0473794	4.13003e-05	0.0473381	1897.51
347.554	20061			348.916	6.19648	0.000309366	231	0.000229764		7.96024e-05		351.541	1015.82	0.05087	4.20851e-05	1014.98	2028.95			353.911	996.933	0.0500612	4.91263e-05	0.050012	1990.91
354.36	19903.9			355.722	7.99545	0.000401832	266	0.000264576		0.000137256		358.347	1079.69	0.0542963	4.27887e-05	1078.84	2156.59			360.717	1052.6	0.0529642	3.89383e-05	0.0529252	2102.6
361.166	19871.7			362.528	4.79727	0.000241087	273	0.000271539		-3.0452e-05		365.153	1091.58	0.0547153	3.56989e-05	1090.87	2180.64			367.523	1100.47	0.0550325	4.43633e-05	0.0549881	2198.07
367.972	20005.6			369.334	7.3958	0.000370178	298	0.000296405		7.37724e-05		371.959	1146.75	0.0575452	4.14538e-05	1145.92	2290.7			374.329	1150.55	0.0578702	4.01346e-05	0.0578301	2298.35
374.778	19872.7			376.14	5.19705	0.000260253	301	0.000299389		-3.91364e-05		378.765	1203.82	0.0597271	3.7314e-05	1203.06	2404.92			381.135	1202.12	0.0591499	4.53277e-05	0.0591046	2401.19
381.584	20355			382.946	6.99602	0.000345784	299	0.0002974		4.83843e-05		385.571	1284.57	0.0642419	4.30081e-05	1283.71	2566.14			387.941	1255.09	0.063445	4.64664e-05	0.0633985	2507.08
388.39	19741.8			389.752	6.79614	0.000342792	314	0.00031232		3.04724e-05		392.377	1297.06	0.0648928	4.0662e-05	1296.25	2591.2			394.747	1316.65	0.0653944	4.19302e-05	0.0653525	2630.3
395.196	20161.7			396.558	6.19648	0.000307588	337	0.000335197		-2.76086e-05		399.183	1395.81	0.069395	4.03887e-05	1394.99	2788.59			401.553	1351.23	0.0672739	4.57976e-05	0.0672281	2699.27
402.002	20080.2			403.364	8.59511	0.000427081	330	0.000328234				405.989	1458.07	0.0721379		1458.07	2914.68			408.359	1456.97	0.0718045		0.0718045	2912.49
408.808	20305.7			410.17	7.99545	0.000395694	347	0.000345143				412.795	1498.55	0.0748737		1498.55	2995.6			415.165	1473.06	0.074243		0.074243	2944.65
415.614	19808.3			416.976	9.39466	0.000473393	368	0.000366031				419.601	1567.91	0.0787229		1567.91	3134.25			421.971	1545.82	0.0773632		0.0773632	3090.1
422.42	19993.6			423.782	8.19534	0.000410313	395	0.000392886				426.407	1618.38	0.0811846		1618.38	3235.14			428.777	1623.98	0.0816089		0.0816089	3246.33
429.226	19892.9			430.588	8.99489	0.000450533	404	0.000401838				433.213	1696.04	0.084363		1696.04	3390.38			435.583	1678.85	0.0829898		0.0829898	3356.01
436.032	20253.3			437.394	10.594	0.000525268	421	0.000418747				440.019	1791.88	0.089569		1791.88	3581.97			442.389	1786.18	0.0899464		0.0899464	3570.58
442.838	19830.4			444.2	7.59568	0.000383503	417	0.000414768				446.825	1858.74	0.0940704		1858.74	3715.63			449.195	1815.87	0.0920983		0.0920983	3629.92
449.644	19708.6			451.006	9.59455	0.000485203	432	0.000429688				453.631	1908.12	0.0958809		1908.12	3814.32			456.001	1908.32	0.0953433		0.0953433	3814.72
456.45	20036.8			457.812	11.7933	0.000588569	483	0.000480415				460.437	1979.38	0.0987809		1979.38	3956.77			462.807	1968.68	0.0982438		0.0982438	3935.39
463.256	20038.9			464.618	8.99489	0.000449392	461	0.000458533				467.243	2100.51	0.105178		2100.51	4198.91			469.613	2027.85	0.101745		0.101745	4053.67
470.062	19923.1			471.424	11.3935	0.000570992	513	0.000510255				474.049	2115.1	0.105685		2115.1	4228.08			476.419	2127.29	0.10601		0.10601	4252.45
476.868	20077.1			478.23	11.3935	0.000569018	490	0.000487378				480.855	2214.54	0.111177		2214.54	4426.87			483.225	2183.66	0.110146		0.110146	4365.13
483.674	19807.3			485.036	9.59455	0.000483908	550	0.000547057				487.661	2280.6	0.114801		2280.6	4558.93			490.031	2254.62	0.113295		0.113295	4506.98
490.48	19907			491.842	11.9932	0.00060226	526	0.000523185				494.467	2384.55	0.119667		2384.55	4766.71			496.837	2342.77	0.117503		0.117503	4683.19
497.286	19940.2			498.648	9.59455	0.000481332	548	0.000545067				501.273	2434.72	0.122224		2434.72	4867			503.643	2430.02	0.122061		0.122061	4857.61
504.092	19906			505.454	10.9938	0.000552218	578	0.000574907				508.079	2545.85	0.127849		2545.85	5089.16			510.449	2547.75	0.127917		0.127917	5092.96
510.898	19918			512.26	10.1942	0.000510517	596	0.00059281				514.885	2647.8	0.131958		2647.8	5292.94			517.255	2619.91	0.13		0.13	5237.2
517.704	20169.8			519.066	13.5923	0.000674088	620	0.000616682				521.691	2692.97	0.133628		2692.97	5383.25			524.061	2685.27	0.133314		0.133314	5367.86
524.51	20140.6			525.872	11.5934	0.000576756	636	0.000632596				528.497	2804.51	0.140051		2804.51	5606.21			530.867	2807.9	0.140703		0.140703	5613
531.316	19943.2			532.678	10.594	0.000531089	642	0.000638564				535.303	2913.74	0.146007		2913.74	5824.57			537.673	2887.06	0.144614		0.144614	5771.23
538.122	19965.4			539.484	16.7905	0.000838711	668	0.000664425				542.109	3011.99	0.149676		3011.99	6020.96			544.479	3006.49	0.148708		0.148708	6009.98
544.928	20235.2			546.29	11.7933	0.000584808	688	0.000684318				548.915	3079.65	0.15373		3079.65	6156.22			551.285	3078.75	0.154613		0.154613	6154.42
551.734	19889.8			553.096	15.3912	0.000773449	727	0.000723109				555.721	3190.99	0.160205		3190.99	6378.78			558.091	3197.08	0.160376		0.160376	6390.97
558.54	19938.2			559.902	16.7905	0.000842058	743	0.000739024				562.526	3253.15	0.163123		3253.15	6503.05			564.897	3296.83	0.16529		0.16529	6590.36
565.346	19946.2			566.708	15.5911	0.000779587	782	0.000777815				569.332	3392.17	0.168753		3392.17	6780.95			571.703	3365.09	0.166641		0.166641	6726.81
572.152	20211			573.513	15.9909	0.000792002	754	0.000749965				576.138	3501.61	0.173769		3501.61	6999.72			578.509	3502.81	0.174138		0.174138	7002.12
578.958	20108.3			580.319	14.7916	0.000736768	779	0.000774831				582.945	3577.57	0.178748		3577.57	7151.56			585.315	3554.98	0.178116		0.178116	7106.4
585.764	19948.2			587.125	15.1914	0.00076107	835	0.000830531				589.751	3676.21	0.183956		3676.21	7348.74			592.121	3655.72	0.182735		0.182735	7307.79
592.57	20009.7			593.931	17.59	0.000877247	841	0.000836499				596.557	3749.07	0.186227		3749.07	7494.39			598.927	3730.48	0.184637		0.184637	7457.23
599.376	20218.1			600.737	14.9915	0.000740809	827	0.000822574				603.363	3903.18	0.192537		3903.18	7802.46			605.733	3904.68	0.192305		0.192305	7805.46
606.182	20310.7			607.543	18.5894	0.00091855	904	0.000899162				610.169	4008.42	0.199452		4008.42	8012.84			612.539	3966.74	0.198632		0.198632	7929.52
612.988	19946.2			614.35	13.7922	0.000689517	914	0.000909109				616.974	4105.47	0.204136		4105.47	8206.83			619.345	4074.98	0.201636		0.201636	8145.89
619.794	20228.2			621.155	18.7893	0.000931522	940	0.00093497				623.78	4234.49	0.211097		4234.49	8464.75			626.15	4208.61	0.210861		0.210861	8413.01
626.6	19940.2			627.961	19.1891	0.000961128	880	0.000875291				630.586	4310.45	0.215379		4310.45	8616.59			632.956	4269.07	0.212849		0.212849	8533.88
633.406	20065			634.767	17.7899	0.00088605	898	0.000893194				637.392	4422.89	0.22002		4422.89	8841.35			639.762	4383.71	0.217832		0.217832	8763.03
640.212	20128.5			641.573	18.1897	0.000904964	963	0.000957846				644.198	4515.53	0.225273		4515.53	9026.55			646.568	4482.25	0.224169		0.224169	8960.02
647.018	19985.5			648.379	23.9864	0.00119943	981	0.00097575				651.004	4627.67	0.231122		4627.67	9250.71			653.374	4567.9	0.227885		0.227885	9131.24
653.824	20048.9			655.185	23.3867	0.00116492	999	0.000993654				657.81	4750.3	0.236012		4750.3	9495.85			660.18	4682.74	0.232117		0.232117	9360.79
660.63	20182.9			661.991	16.7905	0.000833614	1021	0.00101554				664.616	4838.55	0.241173		4838.55	9672.26			666.986	4763.29	0.238272		0.238272	9521.82
667.436	19977.4			668.797	21.3878	0.00106986	1096	0.00109013				671.422	4960.98	0.247824		4960.98	9917			673.792	4898.32	0.244398		0.244398	9791.73
674.241	20046.9			675.603	23.3867	0.001166	1076	0.00107024				678.228	5050.93	0.251578		5050.93	10096.8			680.598	5028.84	0.250255		0.250255	10052.7
681.047	20098.3			682.409	26.7848	0.0013292	1096	0.00109013				685.034	5192.25	0.256372		5192.25	10379.3			687.404	5117.89	0.251559		0.251559	10230.7
687.853	20362.1			689.215	20.1885	0.000991388	1115	0.00110903				691.84	5281.9	0.259331		5281.9	10558.5			694.21	5271.3	0.258771		0.258771	10537.3
694.659	20371.2			696.021	22.5872	0.00111345	1217	0.00121049				698.646	5406.43	0.268695		5406.43	10807.4			701.016	5330.47	0.266892		0.266892	10655.6
701.465	19944.2			702.827	25.7853	0.00128643	1136	0.00112992				705.452	5494.68	0.271519		5494.68	10983.9			707.822	5467.19	0.267859		0.267859	10928.9
708.271	20443.7			709.633	21.5877	0.00105618	1219	0.00121248				712.258	5637.1	0.275905		5637.1	11268.6			714.628	5555.64	0.272017		0.272017	11105.7
715.077	20422.5			716.439	21.9875	0.00107881	1285	0.00127812				719.064	5747.33	0.283098		5747.33	11488.9			721.434	5608.81	0.277256		0.277256	11212
721.883	20216.1			723.245	21.7876	0.00107611	1253	0.00124629				725.87	5840.18	0.287612		5840.18	11674.5			728.24	5748.53	0.282358		0.282358	11491.3
728.689	20369.1			730.051	26.385	0.00129876	1221	0.00121447				732.676	5920.94	0.292938		5920.94	11835.9			735.046	5825.19	0.289537		0.289537	11644.6
735.495	20101.3			736.857	26.1851	0.00130092	1271	0.0012642				739.482	6019.28	0.298283		6019.28	12032.5			741.852	5927.73	0.293069		0.293069	11849.5
742.301	20235.2			743.663	26.5849	0.0013155	1319	0.00131194				746.288	6041.87	0.299717		6041.87	12077.7			748.658	6015.18	0.29907		0.29907	12024.3
749.107	20104.3			750.469	25.7853	0.00127848	1348	0.00134079				753.094	6189.48	0.305005		6189.48	12372.8			755.464	6077.35	0.297832		0.297832	12148.6
755.913	20426.5			757.275	28.9835	0.00142338	1403	0.00139549				759.9	6312.71	0.311909		6312.71	12619.1			762.27	6218.86	0.308974		0.308974	12431.5
762.719	20106.3			764.081	29.983	0.00148475	1428	0.00142036				766.706	6390.97	0.313853		6390.97	12775.5			769.076	6309.61	0.307554		0.307554	12612.9
769.525	20544.3			770.887	27.9841	0.00136524	1330	0.00132288				773.512	6452.13	0.316165		6452.13	12897.8			775.882	6404.46	0.315085		0.315085	12802.5
776.331	20310.7			777.693	31.1823	0.00153972	1395	0.00138753				780.318	6510.9	0.323306		6510.9	13015.3			782.688	6439.04	0.321372		0.321372	12871.6
783.137	20016.7			784.499	30.3827	0.00151046	1461	0.00145318				787.124	6600.25	0.325072		6600.25	13193.9			789.494	6514.5	0.318173		0.318173	13022.5
789.943	20507.1			791.305	28.5837	0.00139477	1462	0.00145418				793.93	6687.4	0.326732		6687.4	13368.1			796.3	6623.84	0.323998		0.323998	13241
796.749	20439.6			798.111	25.9852	0.00127242	1467	0.00145915				800.736	6748.96	0.331031		6748.96	13491.2			803.106	6704.89	0.329368		0.329368	13403.1
803.555	20351			804.917	28.184	0.00138362	1482	0.00147407				807.542	6810.43	0.333749		6810.43	13614			809.912	6762.86	0.330888		0.330888	13518.9
810.361	20444.7			811.723	29.1834	0.00142948	1500	0.00149197				814.348	6915.57	0.339679		6915.57	13824.2			816.718	6762.96	0.333015		0.333015	13519.1
817.167	20298.7			818.529	28.5837	0.00140897	1569	0.0015606				821.154	7010.31	0.345942		7010.31	14013.6			823.524	6820.02	0.336889		0.336889	13633.2
823.973	20240.2			825.335	29.7831	0.00147184	1477	0.0014691				827.96	7056.99	0.348915		7056.99	14106.9			830.33	6924.76	0.342526		0.342526	13842.6
830.779	20215.1			832.141	31.9818	0.00157673	1540	0.00153176				834.766	7077.78	0.346684		7077.78	14148.5			837.136	7074.68	0.344521		0.344521	14142.3
837.585	20557.4			838.947	31.7819	0.00155029	1544	0.00153574				841.572	7199.91	0.353091		7199.91	14392.6			843.942	7018.81	0.345887		0.345887	14030.6
844.391	20273.5			845.753	31.7819	0.00156663	1583	0.00157453				848.378	7211.3	0.355019		7211.3	14415.4			850.748	7089.57	0.348629		0.348629	14172.1
851.197	20339.9			852.559	32.3816	0.00159013	1589	0.0015805				855.184	7269.97	0.356184		7269.97	14532.7			857.554	7142.24	0.349206		0.349206	14277.3
858.003	20460.8			859.365	27.5843	0.00134858	1558	0.00154966				861.99	7247.58	0.354545		7247.58	14487.9			864.36	7179.72	0.351419		0.351419	14352.3
864.809	20428.5			866.171	30.9824	0.00150937	1655	0.00164614				868.796	7456.86	0.35996		7456.86	14906.3			871.166	7359.62	0.352361		0.352361	14711.9
871.615	20918.9			872.977	34.1806	0.00164336	1483	0.00147506				875.602	7314.54	0.355618		7314.54	14621.8			877.972	7240.48	0.355618		0.355618	14473.7
878.421	20320.8			879.783	36.979	0.00181517	1599	0.00159044				882.408	7358.42	0.359452		7358.42	14709.5			884.778	7146.04	0.347559		0.347559	14284.9
885.227	20577.6			886.589	29.5832	0.00143962	1648	0.00163918				889.214	7404.29	0.361273		7404.29	14801.2			891.584	7221.6	0.353205		0.353205	14436
892.033	20436.6			893.395	32.9813	0.00161321	1636	0.00162724				896.02	7410.59	0.362206		7410.59	14813.8			898.39	7255.08	0.354368		0.354368	14502.9
898.839	20475.9			900.201	36.7791	0.00179597	1654	0.00164515				902.826	7408.19	0.361655		7408.19	14809			905.196	7256.28	0.354154		0.354154	14505.3
905.645	20490			907.007	27.5843	0.00134661	1663	0.0016541				909.632	7375.51	0.360247		7375.51	14743.6			912.002	7204.31	0.352054		0.352054	14401.4
912.451	20461.8			913.813	28.5837	0.00139577	1568	0.00155961				916.438	7376.51	0.359621		7376.51	14745.6			918.808	7266.57	0.353747		0.353747	14525.9
919.257	20547.4			920.619	29.3833	0.0014291	1566	0.00155762				923.244	7286.46	0.353947		7286.46	14565.6			925.614	7168.82	0.347842		0.347842	14330.5
926.063	20613.8			927.425	30.7825	0.00149705	1601	0.00159243				930.05	7343.33	0.358872		7343.33	14679.3			932.42	7217.5	0.354283		0.354283	14427.8
932.869	20355			934.231	34.1806	0.00168007	1649	0.00164018				936.856	7366.41	0.362432		7366.41	14725.5			939.226	7200.51	0.354581		0.354581	14393.8
939.675	20303.7			941.037	33.1811	0.00163483	1573	0.00156458				943.662	7334.13	0.3616		7334.13	14660.9			946.032	7128.85	0.351697		0.351697	14250.6
946.481	20267.4			947.843	35.3799	0.00174324	1642	0.00163321				950.468	7249.78	0.356265		7249.78	14492.3			952.838	7152.34	0.350636		0.350636	14297.5
953.287	20407.4			954.649	32.7814	0.00160988	1649	0.00164018				957.274	7328.53	0.361431		7328.53	14649.7			959.644	7187.41	0.355837		0.355837	14367.6
960.093	20183.9			961.455	29.983	0.00148349	1634	0.00162526				964.08	7288.06	0.359664		7288.06	14568.8			966.45	7088.07	0.34898		0.34898	14169.1
966.899	20319.8			968.26	31.7819	0.00156611	1512	0.00150391				970.886	7184.42	0.354907		7184.42	14361.6			973.256	6969.64	0.345074		0.345074	13932.3
973.705	20188.9			975.066	36.3793	0.00179821	1546	0.00153773				977.692	7141.54	0.351599		7141.54	14275.9			980.062	6995.52	0.343178		0.343178	13984.1
980.511	20398.3			981.872	36.7791	0.00180367	1562	0.00155364				984.498	7104.46	0.348639		7104.46	14201.8			986.868	6839.11	0.33582		0.33582	13671.4
987.317	20363.1			988.678	28.5837	0.0014005	1529	0.00152082				991.304	7054.99	0.344157		7054.99	14102.9			993.674	6850.91	0.332886		0.332886	13695
994.123	20595.7			995.485	29.3833	0.00142978	1611	0.00160238				998.11	6967.94	0.340485		6967.94	13928.9			1000.48	6818.92	0.334476		0.334476	13631
1000.93	20372.2			1002.29	32.3816	0.00158843	1547	0.00153872				1004.92	6918.97	0.338961		6918.97	13831			1007.29	6717.38	0.328702		0.328702	13428
1007.73	20440.6			1009.1	28.3839	0.00139027	1526	0.00151783				1011.72	6903.38	0.338921		6903.38	13799.8			1014.09	6653.22	0.327327		0.327327	13299.8
1014.54	20317.8			1015.9	29.7831	0.00146397	1526	0.00151783				1018.53	6728.57	0.329922		6728.57	13450.4			1020.9	6534.19	0.319676		0.319676	13061.8
1021.35	20448.7			1022.71	30.1828	0.00147687	1515	0.00150689				1025.33	6787.34	0.332477		6787.34	13567.9			1027.7	6519.39	0.31967		0.31967	13032.3
1028.15	20390.3			1029.51	29.7831	0.00146175	1476	0.0014681				1032.14	6561.77	0.322518		6561.77	13117			1034.51	6381.77	0.314082		0.314082	12757.2
1034.96	20313.8			1036.32	28.184	0.00138179	1458	0.0014502				1038.95	6525.79	0.317452		6525.79	13045.1			1041.32	6290.52	0.303872		0.303872	12574.8
1041.76	20728.6			1043.13	27.9841	0.00135319	1469	0.00146114				1045.75	6417.15	0.311717		6417.15	12827.9			1048.12	6204.17	0.302614		0.302614	12402.1
1048.57	20485.9			1049.93	28.5837	0.00139702	1521	0.00151286				1052.56	6371.28	0.31214		6371.28	12736.2			1054.93	6078.55	0.298444		0.298444	12151
1055.38	20359.1			1056.74	25.9852	0.00127558	1504	0.00149595				1059.36	6360.19	0.311849		6360.19	12714			1061.73	6045.86	0.296127		0.296127	12085.7
1062.18	20420.5			1063.54	27.7842	0.00135871	1336	0.00132885				1066.17	6141.01	0.299508		6141.01	12275.9			1068.54	5919.14	0.287992		0.287992	11832.4
1068.99	20562.5			1070.35	26.1851	0.0012722	1421	0.0014134				1072.98	6080.34	0.294855		6080.34	12154.6			1075.35	5867.06	0.28403		0.28403	11728.3
1075.79	20663.2			1077.16	26.9847	0.0013067	1367	0.00135968				1079.78	5926.33	0.287299		5926.33	11846.7			1082.15	5763.82	0.279706		0.279706	11521.9
1082.6	20602.8			1083.96	27.5843	0.00133943	1299	0.00129205				1086.59	5780.22	0.280901		5780.22	11554.6			1088.96	5568.14	0.270793		0.270793	11130.7
1089.41	20559.5			1090.77	25.9852	0.00126261	1299	0.00129205				1093.39	5694.56	0.276148		5694.56	11383.4			1095.76	5492.08	0.265855		0.265855	10978.7
1096.21	20665.2			1097.57	23.1868	0.00112592	1304	0.00129702				1100.2	5565.44	0.272072		5565.44	11125.3			1102.57	5399.43	0.265572		0.265572	10793.5
1103.02	20307.7			1104.38	22.1874	0.00109105	1202	0.00119557				1107.01	5479.29	0.268728		5479.29	10953.1			1109.38	5216.14	0.255212		0.255212	10427.1
1109.82	20447.7			1111.19	22.3873	0.00109318	1256	0.00124928				1113.81	5358.55	0.260888		5358.55	10711.7			1116.18	5168.56	0.250969		0.250969	10332
1116.63	20604.8			1117.99	25.7853	0.00125223	1194	0.00118761				1120.62	5203.74	0.253029		5203.74	10402.3			1122.99	5033.14	0.245009		0.245009	10061.2
1123.44	20538.3			1124.8	20.1885	0.000983857	1165	0.00115877				1127.42	5091.11	0.24854		5091.11	10177.1			1129.79	4875.73	0.238401		0.238401	9746.58
1130.24	20445.7			1131.6	22.9869	0.00112357	1225	0.00121844				1134.23	4978.47	0.243042		4978.47	9951.96			1136.6	4787.38	0.233453		0.233453	9569.97
1137.05	20511.1			1138.41	20.7882	0.00101295	1094	0.00108815				1141.04	4872.13	0.237154		4872.13	9739.39			1143.41	4749.4	0.230959		0.230959	9494.05
1143.85	20567.5			1145.22	19.9886	0.000973878	1142	0.00113589				1147.84	4792.28	0.234428		4792.28	9579.76			1150.21	4530.73	0.222442		0.222442	9056.92
1150.66	20354			1152.02	20.5883	0.00101061	1021	0.00101554				1154.65	4561.01	0.223501		4561.01	9117.45			1157.02	4417.69	0.216144		0.216144	8830.96
1157.47	20444.7			1158.83	17.1902	0.000842079	1070	0.00106427				1161.45	4479.35	0.220061		4479.35	8954.23			1163.82	4262.88	0.209976		0.209976	8521.49
1164.27	20291.6			1165.63	21.188	0.00104372	1001	0.000995643				1168.26	4346.93	0.213949		4346.93	8689.51			1170.63	4178.62	0.20551		0.20551	8353.07
1171.08	20335.9			1172.44	19.5889	0.000963065	996	0.00099067				1175.07	4196.72	0.206244		4196.72	8389.23			1177.44	4026.31	0.197798		0.197798	8048.6
1177.88	20357.1			1179.25	19.7888	0.000968183	957	0.000951879				1181.87	4180.42	0.202962		4180.42	8356.67			1184.24	3997.03	0.192722		0.192722	7990.06
1184.69	20766.9			1186.05	19.1891	0.000923441	933	0.000928007				1188.68	4066.09	0.195436		4066.09	8128.11			1191.05	3896.68	0.187089		0.187089	7789.47
1191.5	20832.3			1192.86	18.1897	0.00087367	935	0.000929996				1195.48	3915.47	0.188282		3915.47	7827.03			1197.85	3704.09	0.178304		0.178304	7404.49
1198.3	20769.9			1199.66	15.3912	0.000743597	780	0.000775826				1202.29	3737.28	0.18177		3737.28	7470.81			1204.66	3554.58	0.173937		0.173937	7105.61
1205.11	20412.4			1206.47	17.1902	0.000843027	818	0.000813622				1209.09	3615.05	0.177644		3615.05	7226.47			1211.47	3471.23	0.170889		0.170889	6938.98
1211.91	20305.7			1213.28	18.1897	0.000894708	844	0.000839483				1215.9	3471.13	0.17034		3471.13	6938.78			1218.27	3358.69	0.164477		0.164477	6714.02
1218.72	20428.5			1220.08	17.59	0.000859981	760	0.000755933				1222.71	3380.78	0.164893		3380.78	6758.18			1225.08	3258.65	0.158594		0.158594	6514.04
1225.53	20555.4			1226.89	15.5911	0.000760319	790	0.000785772				1229.51	3272.94	0.160353		3272.94	6542.61			1231.88	3138.82	0.154431		0.154431	6274.49
1232.33	20308.7			1233.69	16.1908	0.000795026	752	0.000747976				1236.32	3160.1	0.154348		3160.1	6317.05			1238.69	2994.9	0.145581		0.145581	5986.8
1239.14	20590.7			1240.5	12.7927	0.000622677	682	0.00067835				1243.12	3087.55	0.150935		3087.55	6172			1245.5	2888.16	0.141742		0.141742	5773.43
1245.94	20361.1			1247.31	12.9926	0.000639559	658	0.000654479				1249.93	2918.84	0.144311		2918.84	5834.76			1252.3	2795.61	0.13877		0.13877	5588.43
1252.75	20130.5			1254.11	14.7916	0.000733376	656	0.000652489				1256.74	2816.9	0.139149		2816.9	5630.98			1259.11	2662.89	0.131105		0.131105	5323.11
1259.56	20323.8			1260.92	13.1925	0.000649482	590	0.000586843				1263.54	2707.36	0.133432		2707.36	5412.01			1265.91	2587.43	0.127647		0.127647	5172.27
1266.36	20266.4			1267.72	14.9915	0.000738809	632	0.000628618				1270.35	2603.62	0.128008		2603.62	5204.64			1272.72	2489.89	0.122155		0.122155	4977.28
1273.17	20391.3			1274.53	11.5934	0.000565941	592	0.000588832				1277.15	2558.65	0.123808		2558.65	5114.73			1279.52	2399.64	0.115203		0.115203	4796.87
1279.97	20860.5			1281.34	14.1919	0.000682811	556	0.000553025				1283.96	2409.03	0.116727		2409.03	4815.65			1286.33	2262.01	0.11031		0.11031	4521.77
1286.78	20480.9			1288.14	12.393	0.000603507	529	0.000526169				1290.77	2311.09	0.111977		2311.09	4619.86			1293.14	2224.34	0.107285		0.107285	4446.45
1293.59	20750.8			1294.95	11.5934	0.000560472	477	0.000474447				1297.57	2208.05	0.107403		2208.05	4413.88			1299.94	2106.3	0.103027		0.103027	4210.5
1300.39	20422.5			1301.75	12.7927	0.00062735	482	0.000479421				1304.38	2128.49	0.104685		2128.49	4254.85			1306.75	2009.46	0.0990925		0.0990925	4016.91
1307.2	20268.5			1308.56	7.3958	0.000364121	455	0.000452565				1311.18	2043.24	0.100188		2043.24	4084.43			1313.55	1943	0.0949249		0.0949249	3884.05
1314	20482.9			1315.37	9.19477	0.000449072	451	0.000448586				1317.99	1953.19	0.0954642		1953.19	3904.43			1320.36	1870.74	0.0914954		0.0914954	3739.6
1320.81	20443.7			1322.17	9.59455	0.000469729	410	0.000407806				1324.8	1885.93	0.0924875		1885.93	3769.97			1327.17	1754.3	0.0861644		0.0861644	3506.85
1327.62	20354			1328.98	10.594	0.000519996	387	0.000384929				1331.6	1775.19	0.0869762		1775.19	3548.61			1333.97	1663.06	0.0813493		0.0813493	3324.45
1334.42	20449.7			1335.78	10.594	0.000519258	367	0.000365036				1338.41	1705.93	0.0839926		1705.93	3410.15			1340.78	1630.57	0.0806107		0.0806107	3259.52
1341.23	20212.1			1342.59	6.59625	0.000326518	302	0.000300384				1345.21	1623.98	0.0804667		1623.98	3246.33			1347.58	1561.21	0.0774254		0.0774254	3120.86
1348.03	20160.7			1349.4	8.59511	0.000426015	313	0.000311325				1352.02	1539.62	0.0762026		1539.62	3077.71			1354.39	1466.17	0.0724738		0.0724738	2930.87
1354.84	20235.2			1356.2	6.99602	0.000344483	278	0.000276512				1358.83	1477.66	0.0722554		1477.66	2953.84			1361.2	1414.2	0.068722		0.068722	2826.98
1361.65	20602.8			1363.01	8.59511	0.00041855	289	0.000287453				1365.63	1444.48	0.0707879		1444.48	2887.51			1368	1336.04	0.0658517		0.0658517	2670.75
1368.45	20266.4			1369.81	5.19705	0.000256245	286	0.000284469				1372.44	1347.53	0.0663461		1347.53	2693.72			1374.81	1264.08	0.0621568		0.0621568	2526.9
1375.26	20342			1376.62	7.99545	0.000392839	246	0.000244684				1379.24	1268.88	0.0622781		1268.88	2536.49			1381.61	1203.22	0.0589995		0.0589995	2405.23
1382.06	20397.3			1383.43	7.99545	0.000393232	246	0.000244684				1386.05	1236.4	0.0611836		1236.4	2471.56			1388.42	1157.04	0.0575773		0.0575773	2312.93
1388.87	20074.1			1390.23	6.99602	0.000347488	198	0.00019694				1392.86	1170.43	0.057808		1170.43	2339.7			1395.23	1104.67	0.0542845		0.0542845	2208.24
1395.68	20369.1			1397.04	3.39807	0.000166824	207	0.000205892				1399.66	1102.47	0.0541247		1102.47	2203.84			1402.03	1045.11	0.0513083		0.0513083	2089.17
1402.48	20369.1			1403.84	4.19761	0.000206484	184	0.000183015				1406.47	1057.5	0.0522176		1057.5	2113.94			1408.84	1016.72	0.0503777		0.0503777	2032.43
1409.29	20168.8			1410.65	4.79727	0.000237731	175	0.000174063				1413.27	1006.63	0.049833		1006.63	2012.25			1415.64	932.17	0.0461046		0.0461046	1863.41
1416.09	20222.1			1417.46	6.99602	0.000345611	165	0.000164117				1420.08	957.056	0.0471881		957.056	1913.15			1422.45	882.598	0.0434411		0.0434411	1764.31
1422.9	20323.8			1424.26	4.79727	0.00023652	160	0.000159144				1426.89	899.089	0.0445017		899.089	1797.28			1429.26	850.716	0.042257		0.042257	1700.58
1429.71	20118.4			1431.07	5.59682	0.000278861	129	0.00012831				1433.69	847.818	0.0424388		847.818	1694.79			1436.06	824.332	0.0414369		0.0414369	1647.84
1436.51	19877.8			1437.87	3.99773	0.000200055	131	0.000130299				1440.5	834.326	0.0413314		834.326	1667.82			1442.87	793.549	0.0389575		0.0389575	1586.3
1443.32	20404.4			1444.68	3.39807	0.000167167	115	0.000114385				1447.3	784.054	0.0388548		784.054	1567.32			1449.67	719.091	0.0358736		0.0358736	1437.46
1450.12	20019.7			1451.49	3.99773	0.000199495	105	0.000104438				1454.11	741.578	0.0369368		741.578	1482.42			1456.48	689.808	0.0343001		0.0343001	1378.93
1456.93	20117.4			1458.29	3.59795	0.000178896	89	8.85237e-05				1460.92	700.202	0.0348333		700.202	1399.7			1463.29	651.929	0.0324472		0.0324472	1303.21
1463.74	20090.2			1465.1	5.19705	0.00025847	76	7.55933e-05				1467.72	661.524	0.0328476		661.524	1322.39			1470.09	632.64	0.0313681		0.0313681	1264.65
1470.54	20173.8			1471.9	4.3975	0.000218417	100	9.94648e-05				1474.53	624.345	0.0311304		624.345	1248.07			1476.9	590.165	0.0295293		0.0295293	1179.74
1477.35	19972.4			1478.71	4.59739	0.000230452	89	8.85237e-05				1481.33	596.461	0.0299651		596.461	1192.33			1483.7	572.375	0.0288129		0.0288129	1144.18
1484.15	19857.6			1485.52	4.59739	0.000230908	80	7.95719e-05				1488.14	573.774	0.028673		573.774	1146.97			1490.51	534.596	0.026594		0.026594	1068.66
1490.96	20119.4			1492.32	3.99773	0.00019845	78	7.75826e-05				1494.95	544.99	0.0269881		544.99	1089.44			1497.32	504.513	0.0249291		0.0249291	1008.52
1497.77	20246.3			1499.13	3.19818	0.000158396	69	6.86307e-05				1501.75	500.216	0.0249053		500.216	999.931			1504.12	494.419	0.024735		0.024735	988.344
1504.57	19970.4			1505.93	2.9983	0.00014994	71	7.062e-05				1508.56	484.025	0.0241444		484.025	967.566			1510.93	453.142	0.0225526		0.0225526	905.832
1511.38	20101.3			1512.74	4.59739	0.000228608	57	5.6695e-05				1515.36	449.744	0.0223444		449.744	899.039			1517.73	438.451	0.0217662		0.0217662	876.463
1518.18	20146.6			1519.55	3.19818	0.000158422	51	5.07271e-05				1522.17	425.158	0.0209779		425.158	849.891			1524.54	413.565	0.0203341		0.0203341	826.716
1524.99	20352			1526.35	2.79841	0.000137807	53	5.27164e-05				1528.98	412.565	0.0204045		412.565	824.718			1531.35	391.078	0.0194176		0.0194176	781.764
1531.8	20125.5			1533.16	1.79898	8.93041e-05	36	3.58073e-05				1535.78	378.685	0.0187645		378.685	756.991			1538.15	350.701	0.0173495		0.0173495	701.051
1538.6	20220.1			1539.96	2.39864	0.000118586	46	4.57538e-05				1542.59	374.787	0.018517		374.787	749.199			1544.96	339.107	0.0167443		0.0167443	677.875
1545.41	20254.3			1546.77	3.19818	0.000157978	31	3.08341e-05				1549.39	347.902	0.0172012		347.902	695.457			1551.76	335.11	0.0165828		0.0165828	669.884
1552.21	20205			1553.58	2.59852	0.000128721	38	3.77966e-05				1556.2	330.912	0.0164199		330.912	661.493			1558.57	314.921	0.0156504		0.0156504	629.527
1559.02	20116.4			1560.38	2.39864	0.000119036	34	3.3818e-05				1563.01	310.923	0.01538		310.923	621.536			1565.38	301.629	0.0148766		0.0148766	602.956
1565.83	20286.6			1567.19	1.59909	7.89207e-05	25	2.48662e-05				1569.81	293.233	0.014506		293.233	586.173			1572.18	278.742	0.0138184		0.0138184	557.204
1572.63	20163.7			1573.99	2.79841	0.000138841	22	2.18823e-05				1576.62	285.638	0.0141829		285.638	570.99			1578.99	266.548	0.0132445		0.0132445	532.83
1579.44	20122.4			1580.8	3.59795	0.000178489	12	1.19358e-05				1583.42	271.346	0.0134155		271.346	542.42			1585.79	247.359	0.0121924		0.0121924	494.471
1586.24	20299.7			1587.61	2.19875	0.000108689	20	1.9893e-05				1590.23	250.757	0.0124786		250.757	501.264			1592.6	232.768	0.0116539		0.0116539	465.303
1593.05	19950.3			1594.41	3.59795	0.000179559	17	1.6909e-05				1597.04	236.366	0.0116976		236.366	472.495			1599.41	222.074	0.0109082		0.0109082	443.926
1599.86	20387.3			1601.22	2.19875	0.000108053	12	1.19358e-05				1603.84	225.072	0.0111012		225.072	449.919			1606.21	217.077	0.0107423		0.0107423	433.936
1606.66	20194.9			1608.02	1.99886	9.89725e-05	11	1.09411e-05				1610.65	214.478	0.0106185		214.478	428.742			1613.02	210.38	0.0104146		0.0104146	420.55
1613.47	20201			1614.83	3.19818	0.000158342	14	1.39251e-05				1617.45	198.387	0.00982497		198.387	396.576			1619.82	193.59	0.00958989		0.00958989	386.986
1620.27	20185.9			1621.63	1.19932	5.93486e-05	7	6.96254e-06				1624.26	196.588	0.0097077		196.588	392.98			1626.63	189.792	0.00935428		0.00935428	379.394
1627.08	20296.6			1628.44	1.59909	7.89192e-05	7	6.96254e-06				1631.07	183.596	0.00909053		183.596	367.008			1633.44	170.903	0.00848711		0.00848711	341.635
1633.89	20125.5			1635.25	2.39864	0.000119361	8	7.95719e-06				1637.87	173.701	0.00866852		173.701	347.229			1640.24	166.305	0.00832099		0.00832099	332.445
1640.69	19976.4			1642.05	1.99886	0.000100037	10	9.94648e-06				1644.68	167.405	0.00837418		167.405	334.642			1647.05	160.909	0.00804582		0.00804582	321.656
1647.5	20000.6			1648.86	1.39921	6.98484e-05	6	5.96789e-06				1651.48	143.718	0.00715279		143.718	287.293			1653.85	147.116	0.00730204		0.00730204	294.086
1654.3	20157.7			1655.66	2.19875	0.00010911	4	3.97859e-06				1658.29	147.916	0.00734439		147.916	295.684			1660.66	142.219	0.00706522		0.00706522	284.296
1661.11	20127.5			1662.47	0.799546	3.97145e-05	7	6.96254e-06				1665.1	144.818	0.00718997		144.818	289.491			1667.47	137.222	0.00681001		0.00681001	274.307
1667.91	20151.6			1669.28	2.39864	0.000119273	7	6.96254e-06				1671.9	131.725	0.00657596		131.725	263.318			1674.27	126.128	0.00631912		0.00631912	252.13
1674.72	19946.2			1676.08	1.79898	8.98311e-05	4	3.97859e-06				1678.71	133.224	0.00660167		133.224	266.315			1681.08	118.533	0.00583341		0.00583341	236.947
1681.53	20346			1682.89	2.19875	0.000108446	2	1.9893e-06				1685.51	126.928	0.00630279		126.928	253.729			1687.88	113.835	0.00568752		0.00568752	227.557
1688.33	19991.5			1689.69	1.59909	8.00804e-05	2	1.9893e-06				1692.32	114.335	0.00573847		114.335	228.556			1694.69	115.035	0.00578519		0.00578519	229.954
1695.14	19876.8			1696.5	1.79898	9.0524e-05	1	9.94648e-07				1699.13	111.337	0.00560451		111.337	222.562			1701.5	110.337	0.00555607		0.00555607	220.564
1701.95	19857.6			1703.31	1.99886	0.000100473	2	1.9893e-06				1705.93	101.442	0.00508087		101.442	202.783			1708.3	104.74	0.00522925		0.00522925	209.376
1708.75	20041.9			1710.11	0.799546	3.98377e-05	1	9.94648e-07				1712.74	103.841	0.00515994		103.841	207.578			1715.11	97.0448	0.0048105		0.0048105	193.993
1715.56	20182.9			1716.92	1.59909	7.91875e-05	1	9.94648e-07				1719.54	94.946	0.00469688		94.946	189.797			1721.91	89.5491	0.00442575		0.00442575	179.009
1722.36	20237.2			1723.72	1.19932	5.93622e-05	1	9.94648e-07				1726.35	87.7501	0.00435741		87.7501	175.412			1728.72	82.4531	0.00410639		0.00410639	164.824
1729.17	20068.1			1730.53	1.99886	9.94784e-05	1	9.94648e-07				1733.16	88.7495	0.00440611		88.7495	177.41			1735.53	83.8523	0.00415387		0.00415387	167.621
1735.97	20194.9			1737.34	1.59909	7.96636e-05	0	0				1739.96	83.1527	0.00419157		83.1527	166.222			1742.33	80.7541	0.00411466		0.00411466	161.427
1742.78	19585.8			1744.14	2.19875	0.000112085	0	0				1746.77	79.7547	0.00405328		79.7547	159.43			1749.14	72.7586	0.00368761		0.00368761	145.445
1749.59	19740.8			1750.95	1.59909	8.08171e-05	1	9.94648e-07				1753.57	73.958	0.00372121		73.958	147.842			1755.94	73.0585	0.00366129		0.00366129	146.044
1756.39	19969.4			1757.75	1.39921	6.97424e-05	1	9.94648e-07				1760.38	67.4617	0.00333278		67.4617	134.856			1762.75	61.9648	0.00303691		0.00303691	123.868
1763.2	20434.6			1764.56	1.19932	5.90211e-05	0	0				1767.19	76.9563	0.00382875		76.9563	153.836			1769.56	64.9631	0.00326441		0.00326441	129.861
1770	19862.7			1771.37	0.999432	5.02147e-05	1	9.94648e-07				1773.99	71.5593	0.00358133		71.5593	143.047			1776.36	65.9625	0.00328962		0.00328962	131.859
1776.81	20065			1778.17	1.79898	8.96554e-05	2	1.9893e-06				1780.8	70.1601	0.00349643		70.1601	140.25			1783.17	61.4651	0.003063		0.003063	122.869
1783.62	20067.1			1784.98	1.39921	6.97769e-05	0	0				1787.6	64.8631	0.00323917		64.8631	129.661			1789.97	60.9654	0.00304837		0.00304837	121.87
1790.42	19994.6			1791.78	1.99886	0.000100186	0	0				1794.41	55.6684	0.00280186		55.6684	111.281			1796.78	58.1669	0.00293872		0.00293872	116.276
1797.23	19779.1			1798.59	1.39921	7.0697e-05	0	0				1801.22	55.7683	0.00281436		55.7683	111.481			1803.59	52.4702	0.00264501		0.00264501	104.888
1804.03	19841.5			1805.4	0.799546	4.01681e-05	0	0				1808.02	50.4713	0.00252013		50.4713	100.892			1810.39	53.5695	0.00266015		0.00266015	107.086
1810.84	20158.7			1812.2	0.999432	4.97697e-05	0	0				1814.83	51.1709	0.00256733		51.1709	102.291			1817.2	47.0732	0.00237784		0.00237784	94.0994
1817.65	19771			1819.01	0.799546	4.04584e-05	0	0				1821.63	52.1703	0.0026422		52.1703	104.289			1824	48.1726	0.00244164		0.00244164	96.2971
1824.45	19726.7			1825.81	0.399773	2.01999e-05	0	0				1828.44	45.3742	0.00227847		45.3742	90.703			1830.81	46.3736	0.0023157		0.0023157	92.7009
1831.26	20046.9			1832.62	1.19932	6.01247e-05	0	0				1835.25	48.4725	0.00245369		48.4725	96.8964			1837.62	45.2743	0.00231211		0.00231211	90.5033
1838.06	19548.5			1839.43	0.399773	2.04187e-05	0	0				1842.05	40.377	0.00205618		40.377	80.7137			1844.42	38.2782	0.00194409		0.00194409	76.5182
1844.87	19699.5			1846.23	1.39921	7.09084e-05	0	0				1848.86	43.0755	0.00217594		43.0755	86.108			1851.23	40.9767	0.00206393		0.00206393	81.9124
1851.68	19864.7			1853.04	1.39921	7.03135e-05	0	0				1855.66	42.4759	0.00212733		42.4759	84.9092			1858.03	39.9773	0.00199613		0.00199613	79.9146
1858.48	20038.9			1859.84	0.999432	4.99736e-05	0	0				1862.47	37.8785	0.00190127		37.8785	75.7191			1864.84	40.377	0.00203374		0.00203374	80.7137
1865.29	19840.5			1866.65	0.999432	5.04291e-05	1	9.94648e-07				1869.28	37.6786	0.00190525		37.6786	75.3195			1871.65	38.9778	0.00197476		0.00197476	77.9167
1872.09	19730.8			1873.46	0.799546	4.03473e-05	0	0				1876.08	32.8813	0.00164554		32.8813	65.7297			1878.45	33.8807	0.00168298		0.00168298	67.7276
1878.9	20159.7			1880.26	0.399773	1.97955e-05	0	0				1882.89	32.5815	0.00160789		32.5815	65.1304			1885.26	29.6831	0.00146041		0.00146041	59.3366
1885.71	20336.9			1887.07	1.39921	6.89207e-05	0	0				1889.69	36.7791	0.00181771		36.7791	73.5214			1892.06	34.1806	0.00169443		0.00169443	68.327
1892.51	20160.7			1893.87	1.19932	5.93414e-05	0	0				1896.5	32.7814	0.00161434		32.7814	65.53			1898.87	31.682	0.00155357		0.00155357	63.3323
1899.32	20409.4			1900.68	1.19932	5.88303e-05	0	0				1903.31	33.7808	0.00166072		33.7808	67.5278			1905.68	32.3816	0.00159513		0.00159513	64.7308
1906.12	20292.6			1907.49	1.19932	5.92477e-05	0	0				1910.11	29.5832	0.00146846		29.5832	59.1368			1912.48	30.0829	0.00149976		0.00149976	60.1357
1912.93	20041.9			1914.29	0.199886	1.00057e-05	0	0				1916.92	30.1828	0.00152035		30.1828	60.3355			1919.29	28.3839	0.00143789		0.00143789	56.7394
1919.74	19718.7			1921.1	1.99886	0.000100928	0	0				1923.72	29.4832	0.00147629		29.4832	58.937			1926.09	27.7842	0.00138084		0.00138084	55.5406
1926.54	20149.6			1927.9	0.599659	2.98214e-05	0	0				1930.53	28.9835	0.0014471		28.9835	57.9381			1932.9	25.2856	0.00126702		0.00126702	50.546
1933.35	19943.2			1934.71	0.799546	4.0141e-05	0	0				1937.34	28.8836	0.00145358		28.8836	57.7383			1939.71	29.3833	0.00148194		0.00148194	58.7372
1940.15	19819.4			1941.52	0.799546	4.01954e-05	0	0				1944.14	25.6854	0.00128231		25.6854	51.3451			1946.51	22.4872	0.00111566		0.00111566	44.952
1946.96	20179.8			1948.32	0.399773	1.98261e-05	0	0				1950.95	25.1857	0.00125095		25.1857	50.3462			1953.32	25.7853	0.0012825		0.0012825	51.5449
1953.77	20100.3			1955.13	0.799546	3.99263e-05	0	0				1957.75	23.5866	0.00118636		23.5866	47.1496			1960.12	21.3878	0.00108285		0.00108285	42.7543
1960.57	19726.7			1961.93	0.599659	3.02953e-05	0	0				1964.56	24.0863	0.00120896		24.0863	48.1485			1966.93	23.7865	0.00118696		0.00118696	47.5492
1967.38	20062			1968.74	0.799546	3.98385e-05	0	0				1971.37	23.9864	0.00119428		23.9864	47.9488			1973.74	23.9864	0.00119348		0.00119348	47.9488
1974.18	20100.3			1975.55	0.999432	4.99727e-05	0	0				1978.17	21.3878	0.0010799		21.3878	42.7543			1980.54	23.0869	0.0011761		0.0011761	46.1507
1980.99	19596.8			1982.35	1.59909	8.1232e-05	0	0				1984.98	22.1874	0.00111739		22.1874	44.3526			1987.35	22.1874	0.00110878		0.00110878	44.3526
1987.8	20039.9			1989.16	0	0	0	0				1991.78	22.4872	0.00111788		22.4872	44.952			1994.15	20.1885	0.00100136		0.00100136	40.3569
1994.6	20169.8			1995.96	0.399773	1.99227e-05	0	0				1998.59	20.1885	0.0010162		20.1885	40.3569			2000.96	18.8893	0.00095951		0.00095951	37.7596
2001.41	19652.2			2002.77	0.399773	2.03238e-05	0	0				2005.4	19.289	0.000978906		19.289	38.5588			2007.77	18.9892	0.000962166		0.000962166	37.9594
2008.21	19741.8			2009.58	0.399773	2.02459e-05	0	0				2012.2	17.3901	0.000880351		17.3901	34.7628			2014.57	18.8893	0.000955904		0.000955904	37.7596
2015.02	19762			2016.38	0.399773	2.01698e-05	0	0				2019.01	19.389	0.000972707		19.389	38.7586			2021.38	17.7899	0.000887954		0.000887954	35.562
2021.83	20054			2023.19	0.599659	2.98253e-05	0	0				2025.81	19.0892	0.000944747		19.0892	38.1592			2028.18	15.2913	0.000753427		0.000753427	30.5673
2028.63	20312.8			2029.99	0.399773	1.97618e-05	0	0				2032.62	17.4901	0.00087149		17.4901	34.9626			2034.99	15.3912	0.000772485		0.000772485	30.7671
2035.44	19896.9			2036.8	0.799546	4.01983e-05	0	0				2039.43	18.0897	0.00091009		18.0897	36.1614			2041.8	15.9909	0.000804982		0.000804982	31.9658
2042.24	19862.7			2043.61	0.399773	2.01209e-05	0	0				2046.23	17.2902	0.000869737		17.2902	34.563			2048.6	14.9915	0.000753722		0.000753722	29.968
2049.05	19891.9			2050.41	0.199886	1.00406e-05	0	0				2053.04	16.5906	0.000832089		16.5906	33.1645			2055.41	16.3907	0.000820923		0.000820923	32.765
2055.86	19971.4			2057.22	0.399773	2.0049e-05	0	0				2059.84	16.6905	0.000839614		16.6905	33.3643			2062.21	11.8932	0.000599949		0.000599949	23.7746
2062.66	19813.3			2064.02	0.399773	2.01358e-05	0	0				2066.65	15.791	0.000792249		15.791	31.5662			2069.02	13.7922	0.000689527		0.000689527	27.5705
2069.47	20015.7			2070.83	0.799546	3.99198e-05	0	0				2073.45	14.5917	0.000727619		14.5917	29.1688			2075.82	14.9915	0.000746705		0.000746705	29.968
2076.27	20081.2			2077.64	0.399773	1.98126e-05	0	0				2080.26	14.2919	0.000701831		14.2919	28.5695			2082.63	13.6922	0.000666883		0.000666883	27.3707
2083.08	20563.5			2084.44	0.599659	2.93842e-05	0	0				2087.07	12.5928	0.000626293		12.5928	25.1731			2089.44	13.6922	0.000690287		0.000690287	27.3707
2089.89	19784.1			2091.25	0.199886	1.00685e-05	0	0				2093.87	12.4929	0.000625124		12.4929	24.9733			2096.24	11.4935	0.000571704		0.000571704	22.9754
2096.69	20126.5			2098.05	0.199886	9.95274e-06	0	0				2100.68	13.0926	0.000654601		13.0926	26.172			2103.05	13.4923	0.000677117		0.000677117	26.9712
2103.5	19912			2104.86	0.599659	3.01335e-05	0	0				2107.48	14.092	0.000708953		14.092	28.1699			2109.86	12.393	0.000624126		0.000624126	24.7735
2110.3	19852.6			2111.67	0.799546	4.02027e-05	0	0				2114.29	12.7927	0.000641053		12.7927	25.5727			2116.66	13.1925	0.000659059		0.000659059	26.3718
2117.11	20028.8			2118.47	0.199886	1.00148e-05	0	0				2121.1	13.6922	0.000690664		13.6922	27.3707			2123.47	12.0931	0.000613759		0.000613759	24.1742
2123.92	19680.4			2125.28	0.599659	3.03998e-05	0	0				2127.9	10.594	0.000534695		10.594	21.1774			2130.27	10.494	0.000527551		0.000527551	20.9776
2130.72	19907			2132.08	0.599659	3.01124e-05	0	0				2134.71	10.6939	0.000536639		10.6939	21.3771			2137.08	10.2942	0.00051626		0.00051626	20.578
2137.53	19942.2			2138.89	0.399773	2.00265e-05	0	0				2141.51	11.1936	0.000559665		11.1936	22.3761			2143.88	11.7933	0.000588626		0.000588626	23.5748
2144.33	20041.9			2145.7	0.199886	9.92852e-06	0	0				2148.32	10.7939	0.000531526		10.7939	21.5769			2150.69	10.1942	0.000498126		0.000498126	20.3782
2151.14	20495			2152.5	0.199886	9.78873e-06	0	0				2155.13	10.0943	0.000497853		10.0943	20.1784			2157.5	8.19534	0.000406815		0.000406815	16.3825
2157.95	20120.4			2159.31	0.399773	1.99523e-05	0	0				2161.93	10.0943	0.000507901		10.0943	20.1784			2164.3	10.9938	0.000557259		0.000557259	21.9765
2164.75	19700.5			2166.11	0.399773	2.0186e-05	0	0				2168.74	10.8938	0.000544557		10.8938	21.7767			2171.11	9.19477	0.000455506		0.000455506	18.3804
2171.56	20220.1			2172.92	0.399773	1.97918e-05	0	0				2175.54	9.39466	0.000466047		9.39466	18.7799			2177.91	10.494	0.000521537		0.000521537	20.9776
2178.36	20114.4			2179.73	0.199886	9.92674e-06	0	0				2182.35	11.2936	0.000559695		11.2936	22.5759			2184.72	7.69563	0.000380671		0.000380671	15.3836
2185.17	20223.1			2186.53	0.399773	1.97004e-05	0	0				2189.16	9.09483	0.000445244		9.09483	18.1806			2191.53	8.19534	0.000398847		0.000398847	16.3825
2191.98	20570.5			2193.34	0.199886	9.74375e-06	0	0				2195.96	10.1942	0.00049957		10.1942	20.3782			2198.33	8.99489	0.000442921		0.000442921	17.9808
2198.78	20289.6			2200.14	0.199886	9.84874e-06	0	0				2202.77	9.19477	0.000452782		9.19477	18.3804			2205.14	8.89494	0.000437791		0.000437791	17.781
2205.59	20319.8			2206.95	0.199886	9.87855e-06	0	0				2209.57	9.99432	0.00049798		9.99432	19.9786			2211.94	8.0954	0.000406374		0.000406374	16.1827
2212.39	19892.9			2213.76	0.399773	2.01163e-05	0	0				2216.38	7.3958	0.000372865		7.3958	14.7842			2218.75	8.89494	0.000449224		0.000449224	17.781
2219.2	19794.2			2220.56	0.199886	1.00691e-05	0	0				2223.19	9.4946	0.000475641		9.4946	18.9797			2225.56	8.29528	0.000413497		0.000413497	16.5823
2226.01	20080.2			2227.37	0.199886	9.95543e-06	0	0				2229.99	8.19534	0.000408251		8.19534	16.3825			2232.36	8.39523	0.000418282		0.000418282	16.7821
2232.81	20070.1			2234.17	0.399773	1.99059e-05	0	0				2236.8	9.4946	0.000472171		9.4946	18.9797			2239.17	7.89551	0.000392203		0.000392203	15.7831
2239.62	20135.5			2240.98	0.399773	1.99253e-05	0	0				2243.6	8.49517	0.000426358		8.49517	16.9818			2245.97	6.59625	0.000333148		0.000333148	13.1859
2246.42	19776.1			2247.79	0.199886	1.0066e-05	0	0				2250.41	7.79557	0.000389488		7.79557	15.5833			2252.78	9.4946	0.000471034		0.000471034	18.9797
2253.23	20183.9			2254.59	0.199886	9.92915e-06	0	0				2257.22	5.79671	0.000289402		5.79671	11.5876			2259.59	6.59625	0.000330831		0.000330831	13.1859
2260.04	19921.1			2261.4	0	0	0	0				2264.02	6.29642	0.000312561		6.29642	12.5865			2266.39	7.89551	0.000389373		0.000389373	15.7831
2266.84	20302.7			2268.2	0.199886	9.89412e-06	0	0				2270.83	7.49574	0.000374608		7.49574	14.984			2273.2	8.0954	0.000408132		0.000408132	16.1827
2273.65	19802.2			2275.01	0.399773	2.01291e-05	0	0				2277.63	6.39636	0.000320255		6.39636	12.7863			2280	6.29642	0.00031366		0.00031366	12.5865
2280.45	20093.2			2281.82	0.199886	9.95443e-06	0	0				2284.44	6.99602	0.000348844		6.99602	13.985			2286.81	5.99659	0.000299349		0.000299349	11.9872
2287.26	20027.8			2288.62	0	0	0	0				2291.25	7.79557	0.000386189		7.79557	15.5833			2293.62	7.3958	0.000364687		0.000364687	14.7842
2294.07	20297.7			2295.43	0	0	0	0				2298.05	7.29585	0.000363788		7.29585	14.5844			2300.42	6.69619	0.000336304		0.000336304	13.3857
2300.87	19883.8			2302.23	0	0	0	0				2304.86	5.89665	0.000296292		5.89665	11.7874			2307.23	6.39636	0.000321231		0.000321231	12.7863
2307.68	19914			2309.04	0	0	0	0				2311.66	6.99602	0.000353385		6.99602	13.985			2314.03	5.69676	0.000288768		0.000288768	11.3878
2314.48	19714.6			2315.85	0.199886	1.01162e-05	0	0				2318.47	6.59625	0.000332399		6.59625	13.1859			2320.84	5.59682	0.000280943		0.000280943	11.188
2321.29	19936.2			2322.65	0.399773	2.00087e-05	0	0				2325.28	6.89608	0.000343702		6.89608	13.7853			2327.65	5.0971	0.00025308		0.00025308	10.1891
2328.1	20154.7			2329.46	0	0	0	0				2332.08	6.39636	0.000316207		6.39636	12.7863			2334.45	6.19648	0.000305663		0.000305663	12.3868
2334.9	20280.5			2336.26	0	0	0	0				2338.89	3.89778	0.000192428		3.89778	7.79167			2341.26	6.09654	0.000301197		0.000301197	12.187
2341.71	20238.2			2343.07	0	0	0	0				2345.69	5.39693	0.000267575		5.39693	10.7885			2348.06	5.59682	0.000278046		0.000278046	11.188
2348.51	20121.4			2349.87	0.599659	2.97859e-05	0	0				2352.5	4.59739	0.000228121		4.59739	9.19018			2354.87	5.59682	0.000277452		0.000277452	11.188
2355.32	20175.8			2356.68	0.399773	1.97931e-05	0	0				2359.31	6.09654	0.000301219		6.09654	12.187			2361.68	5.69676	0.000280942		0.000280942	11.3878
2362.12	20284.6			2363.49	0.199886	9.85294e-06	0	0				2366.11	5.69676	0.000280744		5.69676	11.3878			2368.48	4.59739	0.000226519		0.000226519	9.19018
2368.93	20296.6			2370.29	0.399773	1.97186e-05	0	0				2372.92	5.19705	0.000256898		5.19705	10.3889			2375.29	4.3975	0.000217802		0.000217802	8.7906
2375.74	20182.9			2377.1	0	0	0	0				2379.73	5.69676	0.00028426		5.69676	11.3878			2382.09	5.39693	0.000270439		0.000270439	10.7885
2382.54	19940.2			2383.91	0.199886	9.99238e-06	0	0				2386.53	4.49744	0.000223458		4.49744	8.99039			2388.9	5.19705	0.000256804		0.000256804	10.3889
2389.35	20258.4			2390.71	0.199886	9.90311e-06	0	0				2393.34	4.09767	0.000204461		4.09767	8.19124			2395.71	4.59739	0.000230882		0.000230882	9.19018
2396.16	19887.8			2397.52	0	0	0	0				2400.14	5.0971	0.000255769		5.0971	10.1891			2402.51	3.19818	0.000160288		0.000160288	6.39317
2402.96	19957.3			2404.32	0	0	0	0				2406.95	3.99773	0.000199571		3.99773	7.99146			2409.32	4.99716	0.000248914		0.000248914	9.98932
2409.77	20084.2			2411.13	0.199886	9.92971e-06	0	0				2413.75	5.29699	0.000261985		5.29699	10.5887			2416.13	3.29813	0.00016248		0.00016248	6.59295
2416.57	20313.8			2417.93	0	0	0	0				2420.56	4.3975	0.000216378		4.3975	8.7906			2422.93	3.6979	0.000181904		0.000181904	7.3921
2423.38	20329.9			2424.74	0	0	0	0				2427.37	4.3975	0.000218776		4.3975	8.7906			2429.74	2.59852	0.00013016		0.00013016	5.19445
2430.19	19938.2			2431.55	0	0	0	0				2434.17	5.69676	0.000282918		5.69676	11.3878			2436.54	4.09767	0.000202322		0.000202322	8.19124
2436.99	20275.5			2438.35	0.199886	9.86714e-06	0	0				2440.98	4.19761	0.00020756		4.19761	8.39103			2443.35	4.99716	0.000247473		0.000247473	9.98932
2443.8	20186.9			2445.16	0.399773	1.98218e-05	0	0				2447.78	4.69733	0.000233319		4.69733	9.38996			2450.15	3.49801	0.000174027		0.000174027	6.99253
2450.6	20094.2			2451.97	0	0	0	0				2454.59	3.99773	0.000199923		3.99773	7.99146			2456.96	4.19761	0.000210532		0.000210532	8.39103
2457.41	19927.1			2458.77	0.199886	9.9839e-06	0	0				2461.4	3.99773	0.000197888		3.99773	7.99146			2463.77	3.99773	0.000196302		0.000196302	7.99146
2464.22	20396.3			2465.58	0	0	0	0				2468.2	4.89722	0.000241795		4.89722	9.78953			2470.57	4.49744	0.000222991		0.000222991	8.99039
2471.02	20152.7			2472.38	0.199886	9.97259e-06	0	0				2475.01	4.59739	0.000231798		4.59739	9.19018			2477.38	4.69733	0.000239125		0.000239125	9.38996
2477.83	19607.9			2479.19	0	0	0	0				2481.81	4.19761	0.000212823		4.19761	8.39103			2484.18	3.49801	0.000176737		0.000176737	6.99253
2484.63	19805.3			2485.99	0.399773	2.01438e-05	0	0				2488.62	4.19761	0.000210677		4.19761	8.39103			2490.99	4.19761	0.000209931		0.000209931	8.39103
2491.44	20008.7			2492.8	0	0	0	0				2495.43	2.89835	0.000145099		2.89835	5.79381			2497.8	4.09767	0.000205345		0.000205345	8.19124
2498.25	19951.3			2499.61	0	0	0	0				2502.23	3.89778	0.000195336		3.89778	7.79167			2504.6	3.6979	0.000185303		0.000185303	7.3921
2505.05	19956.3			2506.41	0	0	0	0				2509.04	3.09824	0.000154602		3.09824	6.19338			2511.41	4.29756	0.000213917		0.000213917	8.59082
2511.86	20099.3			2513.22	0	0	0	0				2515.84	3.89778	0.000194457		3.89778	7.79167			2518.21	4.3975	0.000219745		0.000219745	8.7906
2518.66	20005.6			2520.03	0	0	0	0				2522.65	3.49801	0.000174112		3.49801	6.99253			2525.02	3.79784	0.000188562		0.000188562	7.59188
2525.47	20150.6			2526.83	0	0	0	0				2529.46	3.09824	0.000154237		3.09824	6.19338			2531.83	3.09824	0.000154526		0.000154526	6.19338
2532.27	20042.9			2533.64	0.199886	9.97534e-06	0	0				2536.26	4.09767	0.00020459		4.09767	8.19124			2538.63	3.49801	0.000174723		0.000174723	6.99253
2539.08	20018.7			2540.44	0	0	0	0				2543.07	2.69847	0.000134476		2.69847	5.39423			2545.44	3.29813	0.000164127		0.000164127	6.59295
2545.89	20100.3			2547.25	0.199886	9.95482e-06	0	0				2549.87	3.59795	0.000179548		3.59795	7.19231			2552.24	3.19818	0.000159889		0.000159889	6.39317
2552.69	19995.6			2554.05	0.399773	1.99959e-05	0	0				2556.68	2.89835	0.00014501		2.89835	5.79381			2559.05	2.89835	0.000145045		0.000145045	5.79381
2559.5	19981.5			2560.86	0.199886	1.00056e-05	0	0				2563.49	4.09767	0.000205195		4.09767	8.19124			2565.86	2.69847	0.000135176		0.000135176	5.39423
2566.31	19961.3			2567.67	0	0	0	0				2570.29	2.69847	0.000133903		2.69847	5.39423			2572.66	2.89835	0.000143016		0.000143016	5.79381
2573.11	20287.6			2574.47	0	0	0	0				2577.1	2.79841	0.000138255		2.79841	5.59402			2579.47	2.29869	0.000113722		0.000113722	4.59509
2579.92	20208			2581.28	0.199886	9.92391e-06	0	0				2583.9	3.39807	0.00016978		3.39807	6.79274			2586.27	2.79841	0.000140627		0.000140627	5.59402
2586.72	19877.8			2588.08	0	0	0	0				2590.71	3.19818	0.000159043		3.19818	6.39317			2593.08	3.49801	0.000172773		0.000172773	6.99253
2593.53	20272.5			2594.89	0.399773	1.97308e-05	0	0				2597.52	3.29813	0.000162951		3.29813	6.59295			2599.89	2.79841	0.000138393		0.000138393	5.59402
2600.33	20217.1			2601.7	0	0	0	0				2604.32	1.99886	9.83478e-05		1.99886	3.99573			2606.69	2.19875	0.000107844		0.000107844	4.3953
2607.14	20400.3			2608.5	0	0	0	0				2611.13	3.6979	0.000181497		3.6979	7.3921			2613.5	2.09881	0.00010309		0.00010309	4.19552
2613.95	20356			2615.31	0	0	0	0				2617.93	3.09824	0.00015313		3.09824	6.19338			2620.3	2.79841	0.000138814		0.000138814	5.59402
2620.75	20145.6			2622.11	0	0	0	0				2624.74	3.79784	0.000190415		3.79784	7.59188			2627.11	2.79841	0.00014115		0.00014115	5.59402
2627.56	19803.2			2628.92	0	0	0	0				2631.55	2.9983	0.000151553		2.9983	5.99359			2633.92	3.29813	0.000166806		0.000166806	6.59295
2634.37	19770			2635.73	0	0	0	0				2638.35	2.89835	0.000145894		2.89835	5.79381			2640.72	2.09881	0.000105344		0.000105344	4.19552
2641.17	19934.2			2642.53	0	0	0	0				2645.16	2.79841	0.000140026		2.79841	5.59402			2647.53	2.89835	0.000144809		0.000144809	5.79381
2647.98	20020.7			2649.34	0	0	0	0				2651.96	2.09881	0.0001034		2.09881	4.19552			2654.33	1.89892	9.27987e-05		9.27987e-05	3.79594
2654.78	20494			2656.14	0	0	0	0				2658.77	2.19875	0.000109372		2.19875	4.3953			2661.14	2.09881	0.00010562		0.00010562	4.19552
2661.59	19827.4			2662.95	0	0	0	0				2665.57	2.39864	0.000119276		2.39864	4.79488			2667.95	2.29869	0.000113359		0.000113359	4.59509
2668.39	20309.7			2669.76	0	0	0	0				2672.38	1.99886	9.82336e-05		1.99886	3.99573			2674.75	2.89835	0.000142279		0.000142279	5.79381
2675.2	20375.2			2676.56	0	0	0	0				2679.19	2.69847	0.000132689		2.69847	5.39423			2681.56	2.39864	0.000118078		0.000118078	4.79488
2682.01	20309.7			2683.37	0	0	0	0				2685.99	2.9983	0.000149346		2.9983	5.99359			2688.36	3.19818	0.000160412		0.000160412	6.39317
2688.81	19911			2690.17	0	0	0	0				2692.8	1.99886	0.000100337		1.99886	3.99573			2695.17	2.29869	0.00011535		0.00011535	4.59509
2695.62	19929.1			2696.98	0	0	0	0				2699.61	2.49858	0.000125925		2.49858	4.99466			2701.97	1.99886	0.000101004		0.000101004	3.99573
2702.43	19780.1			2703.79	0	0	0	0				2706.41	1.99886	0.000100637		1.99886	3.99573			2708.78	1.99886	0.000100391		0.000100391	3.99573
2709.23	19920			2710.59	0	0	0	0				2713.22	2.09881	0.000105565		2.09881	4.19552			2715.59	1.89892	9.56206e-05		9.56206e-05	3.79594
2716.04	19854.6			2717.4	0	0	0	0				2720.02	2.89835	0.000145888		2.89835	5.79381			2722.39	1.99886	0.000100575		0.000100575	3.99573
2722.84	19875.8			2724.2	0.199886	1.00115e-05	0	0				2726.83	2.79841	0.000138951		2.79841	5.59402			2729.2	2.19875	0.000108333		0.000108333	4.3953
2729.65	20325.8			2731.01	0.199886	9.8305e-06	0	0				2733.63	2.09881	0.000103147		2.09881	4.19552			2736.01	1.79898	8.83556e-05		8.83556e-05	3.59616
2736.45	20363.1			2737.82	0	0	0	0				2740.44	2.39864	0.000118125		2.39864	4.79488			2742.81	2.79841	0.000138044		0.000138044	5.59402
2743.26	20265.4			2744.62	0	0	0	0				2747.25	2.19875	0.00010863		2.19875	4.3953			2749.62	2.19875	0.000108709		0.000108709	4.3953
2750.07	20223.1			2751.43	0	0	0	0				2754.05	1.19932	5.90631e-05		1.19932	2.39744			2756.42	2.89835	0.000142392		0.000142392	5.79381
2756.87	20364.1			2758.24	0.399773	1.97332e-05	0	0				2760.86	1.79898	8.96966e-05		1.79898	3.59616			2763.23	1.89892	9.55521e-05		9.55521e-05	3.79594
2763.68	19838.5			2765.04	0	0	0	0				2767.67	1.79898	9.05116e-05		1.79898	3.59616			2770.03	1.59909	8.03654e-05		8.03654e-05	3.19658
2770.48	19901.9			2771.85	0	0	0	0				2774.47	1.79898	9.01197e-05		1.79898	3.59616			2776.84	1.59909	7.99631e-05		7.99631e-05	3.19658
2777.29	20004.6			2778.65	0.199886	1.00118e-05	0	0				2781.28	1.69903	8.54257e-05		1.69903	3.39637			2783.65	1.59909	8.06795e-05		8.06795e-05	3.19658
2784.1	19807.3			2785.46	0.199886	1.0093e-05	0	0				2788.08	0.799546	4.03831e-05		0.799546	1.59829			2790.45	1.09937	5.55405e-05		5.55405e-05	2.19765
2790.9	19793.2			2792.26	0.199886	1.00752e-05	0	0				2794.89	1.99886	0.0001003		1.99886	3.99573			2797.26	2.19875	0.000109885		0.000109885	4.3953
2797.71	20024.8			2799.07	0	0	0	0				2801.69	1.49915	7.48823e-05		1.49915	2.9968			2804.07	1.89892	9.48643e-05		9.48643e-05	3.79594
2804.51	20016.7			2805.88	0.199886	9.96334e-06	0	0				2808.5	2.09881	0.000104159		2.09881	4.19552			2810.87	2.09881	0.000103751		0.000103751	4.19552
2811.32	20244.3			2812.68	0.399773	1.97681e-05	0	0				2815.31	2.09881	0.000103992		2.09881	4.19552			2817.68	1.29926	6.44938e-05		6.44938e-05	2.59722
2818.13	20138.5			2819.49	0.199886	9.9085e-06	0	0				2822.11	2.19875	0.000108634		2.19875	4.3953			2824.48	2.79841	0.00013785		0.00013785	5.59402
2824.93	20311.7			2826.3	0.399773	1.97891e-05	0	0				2828.92	2.29869	0.000114994		2.29869	4.59509			2831.29	1.99886	0.000100962		0.000100962	3.99573
2831.74	19762			2833.1	0.999432	5.04589e-05	0	0				2835.73	1.39921	7.03347e-05		1.39921	2.79701			2838.09	2.19875	0.000110093		0.000110093	4.3953
2838.54	19986.5			2839.91	0.599659	2.99953e-05	0	0				2842.53	1.09937	5.49637e-05		1.09937	2.19765			2844.9	1.39921	6.99219e-05		6.99219e-05	2.79701
2845.35	20012.7			2846.71	0.199886	1.00008e-05	0	0				2849.34	1.69903	8.52168e-05		1.69903	3.39637			2851.71	1.79898	9.04316e-05		9.04316e-05	3.59616
2852.16	19884.8			2853.52	0.199886	1.00478e-05	0	0				2856.14	1.59909	8.03152e-05		1.59909	3.19658			2858.51	1.39921	7.02227e-05		7.02227e-05	2.79701
2858.96	19928.1			2860.32	0.399773	2.00247e-05	0	0				2862.95	2.09881	0.000104767		2.09881	4.19552			2865.32	1.49915	7.46011e-05		7.46011e-05	2.9968
2865.77	20107.3			2867.13	0.799546	3.98774e-05	0	0				2869.76	1.89892	9.52325e-05		1.89892	3.79594			2872.13	1.99886	0.000100748		0.000100748	3.99573
2872.57	19821.4			2873.94	0.199886	1.00203e-05	0	0				2876.56	0.999432	4.94938e-05		0.999432	1.99786			2878.93	1.39921	6.85418e-05		6.85418e-05	2.79701
2879.38	20455.7			2880.74	0	0	0	0				2883.37	1.29926	6.48412e-05		1.29926	2.59722			2885.74	1.89892	9.59589e-05		9.59589e-05	3.79594
2886.19	19741.8			2887.55	0.799546	4.02335e-05	0	0				2890.17	1.29926	6.45609e-05		1.29926	2.59722			2892.54	1.39921	6.87495e-05		6.87495e-05	2.79701
2892.99	20395.3			2894.35	0.599659	2.94274e-05	0	0				2896.98	1.19932	5.89537e-05		1.19932	2.39744			2899.35	2.29869	0.000113166		0.000113166	4.59509
2899.8	20306.7			2901.16	0.799546	3.95001e-05	0	0				2903.78	1.89892	9.43976e-05		1.89892	3.79594			2906.15	1.89892	9.49322e-05		9.49322e-05	3.79594
2906.6	19981.5			2907.97	0.199886	9.95518e-06	0	0				2910.59	0.899489	4.43847e-05		0.899489	1.79808			2912.96	1.69903	8.31441e-05		8.31441e-05	3.39637
2913.41	20466.8			2914.77	0.799546	3.93117e-05	0	0				2917.4	0.599659	2.9847e-05		0.599659	1.19872			2919.77	1.69903	8.55165e-05		8.55165e-05	3.39637
2920.22	19825.4			2921.58	0.799546	4.01483e-05	0	0				2924.2	1.89892	9.45339e-05		1.89892	3.79594			2926.57	1.59909	7.89948e-05		7.89948e-05	3.19658
2927.02	20272.5			2928.38	0.399773	1.97502e-05	0	0				2931.01	1.39921	6.93306e-05		1.39921	2.79701			2933.38	1.59909	7.94475e-05		7.94475e-05	3.19658
2933.83	20117.4			2935.19	0.199886	9.922e-06	0	0				2937.82	0.699602	3.46328e-05		0.699602	1.3985			2940.18	1.09937	5.42902e-05		5.42902e-05	2.19765
2940.63	20259.4			2942	0	0	0	0				2944.62	1.29926	6.35777e-05		1.29926	2.59722			2946.99	1.19932	5.83877e-05		5.83877e-05	2.39744
2947.44	20560.5			2948.8	0.399773	1.94965e-05	0	0				2951.43	1.19932	5.87968e-05		1.19932	2.39744			2953.8	1.39921	6.89234e-05		6.89234e-05	2.79701
2954.25	20282.5			2955.61	0.399773	1.97278e-05	0	0				2958.23	1.09937	5.43452e-05		1.09937	2.19765			2960.6	0.799546	3.95856e-05		3.95856e-05	1.59829
2961.05	20191.9			2962.41	0.199886	9.89794e-06	0	0				2965.04	1.29926	6.43193e-05		1.29926	2.59722			2967.41	1.29926	6.43036e-05		6.43036e-05	2.59722
2967.86	20206			2969.22	0.799546	3.94928e-05	0	0				2971.84	1.49915	7.37732e-05		1.49915	2.9968			2974.22	1.19932	5.88206e-05		5.88206e-05	2.39744
2974.66	20402.4			2976.03	0.199886	9.86349e-06	0	0				2978.65	1.59909	7.99493e-05		1.59909	3.19658			2981.02	1.39921	7.07999e-05		7.07999e-05	2.79701
2981.47	19717.7			2982.83	0.999432	5.04005e-05	0	0				2985.46	1.99886	9.97125e-05		1.99886	3.99573			2987.83	1.59909	7.90005e-05		7.90005e-05	3.19658
2988.28	20278.5			2989.64	0	0	0	0				2992.26	1.59909	7.93967e-05		1.59909	3.19658			2994.63	1.09937	5.48086e-05		5.48086e-05	2.19765
2995.08	20042.9			2996.44	0.399773	1.99597e-05	0	0				2999.07	0.599659	2.99797e-05		0.599659	1.19872			3001.44	1.09937	5.50293e-05		5.50293e-05	2.19765
3001.89	19973.4			3003.25	0	0	0	0				3005.88	1.59909	8.05966e-05		1.59909	3.19658			3008.24	1.99886	0.000101148		0.000101148	3.99573
3008.69	19746.9			3010.06	0	0	0	0				3012.68	1.29926	6.58135e-05		1.29926	2.59722			3015.05	0.999432	5.06339e-05		5.06339e-05	1.99786
3015.5	19737.8			3016.86	0.599659	3.04537e-05	0	0				3019.49	0.799546	4.07924e-05		0.799546	1.59829			3021.86	1.69903	8.70467e-05		8.70467e-05	3.39637
3022.31	19503.2			3023.67	0.799546	4.08229e-05	0	0				3026.29	1.39921	7.08638e-05		1.39921	2.79701			3028.66	1.79898	9.04524e-05		9.04524e-05	3.59616
3029.11	19916			3030.47	0.199886	1.00343e-05	0	0				3033.1	0.899489	4.5136e-05		0.899489	1.79808			3035.47	0.899489	4.51193e-05		4.51193e-05	1.79808
3035.92	19937.2			3037.28	0	0	0	0				3039.9	0.999432	5.01246e-05		0.999432	1.99786			3042.28	1.19932	6.01464e-05		6.01464e-05	2.39744
3042.72	19940.2			3044.08	0.199886	1.00244e-05	0	0				3046.71	1.09937	5.51353e-05		1.09937	2.19765			3049.08	0.999432	5.01239e-05		5.01239e-05	1.99786
3049.53	19939.2			3050.89	0	0	0	0				3053.52	1.29926	6.51419e-05		1.29926	2.59722			3055.89	0.899489	4.50903e-05		4.50903e-05	1.79808
3056.34	19949.2			3057.7	0	0	0	0				3060.32	0.799546	4.02635e-05		0.799546	1.59829			3062.69	0.999432	5.04675e-05		5.04675e-05	1.99786
3063.14	19793.2			3064.5	0.599659	3.02095e-05	0	0				3067.13	0.599659	3.00438e-05		0.599659	1.19872			3069.5	0.999432	4.98261e-05		4.98261e-05	1.99786
3069.95	20077.1			3071.31	0.399773	1.99792e-05	0	0				3073.94	0.599659	3.01656e-05		0.599659	1.19872			3076.3	1.19932	6.06908e-05		6.06908e-05	2.39744
3076.75	19738.8			3078.12	0.199886	1.0102e-05	0	0				3080.74	0.799546	4.02203e-05		0.799546	1.59829			3083.11	1.09937	5.50716e-05		5.50716e-05	2.19765
3083.56	19978.5			3084.92	0	0	0	0				3087.55	1.09937	5.52073e-05		1.09937	2.19765			3089.92	0.799546	4.02287e-05		4.02287e-05	1.59829
3090.37	19867.7			3091.73	0.399773	2.01171e-05	0	0				3094.35	0.899489	4.5243e-05		0.899489	1.79808			3096.72	0.499716	2.51248e-05		2.51248e-05	0.998932
3097.17	19890.8			3098.53	0.199886	1.00272e-05	0	0				3101.16	1.19932	5.99112e-05		1.19932	2.39744			3103.53	0.899489	4.4764e-05		4.4764e-05	1.79808
3103.98	20108.3			3105.34	0	0	0	0				3107.96	0.699602	3.48714e-05		0.699602	1.3985			3110.34	0.999432	4.98843e-05		4.98843e-05	1.99786
3110.78	20029.8			3112.14	0	0	0	0				3114.77	0.799546	4.03204e-05		0.799546	1.59829			3117.14	0.999432	5.07043e-05		5.07043e-05	1.99786
3117.59	19688.5			3118.95	0	0	0	0				3121.58	0.899489	4.61744e-05		0.899489	1.79808			3123.95	0.899489	4.64697e-05		4.64697e-05	1.79808
3124.4	19333			3125.76	0.199886	1.02689e-05	0	0				3128.38	0.699602	3.54769e-05		0.699602	1.3985			3130.75	1.39921	7.01356e-05		7.01356e-05	2.79701
3131.2	19993.6			3132.56	0.199886	1.00209e-05	0	0				3135.19	0.799546	4.02658e-05		0.799546	1.59829			3137.56	0.699602	3.53775e-05		3.53775e-05	1.3985
3138.01	19760			3139.37	0	0	0	0				3141.99	1.29926	6.55195e-05		1.29926	2.59722			3144.36	1.09937	5.53232e-05		5.53232e-05	2.19765
3144.81	19879.8			3146.18	0.199886	1.00537e-05	0	0				3148.8	0.899489	4.5233e-05		0.899489	1.79808			3151.17	0.999432	5.025e-05		5.025e-05	1.99786
3151.62	19889.8			3152.98	0	0	0	0				3155.61	0.699602	3.50937e-05		0.699602	1.3985			3157.98	1.29926	6.50859e-05		6.50859e-05	2.59722
3158.43	19967.4			3159.79	0.399773	2.00086e-05	0	0				3162.41	0.499716	2.49801e-05		0.499716	0.998932			3164.78	0.599659	2.99431e-05		2.99431e-05	1.19872
3165.23	20030.8			3166.59	0.199886	9.99111e-06	0	0				3169.22	0.699602	3.50512e-05		0.699602	1.3985			3171.59	0.699602	3.51259e-05		3.51259e-05	1.3985
3172.04	19909			3173.4	0.199886	1.00644e-05	0	0				3176.02	0.699602	3.53906e-05		0.699602	1.3985			3178.4	0.499716	2.53867e-05		2.53867e-05	0.998932
3178.84	19668.3			3180.2	0	0	0	0				3182.83	0.899489	4.53776e-05		0.899489	1.79808			3185.2	0.199886	1.00376e-05		1.00376e-05	0.399573
3185.65	19931.1			3187.01	0.199886	1.00213e-05	0	0				3189.64	0.799546	4.00266e-05		0.799546	1.59829			3192.01	0.799546	3.99739e-05		3.99739e-05	1.59829
3192.46	20006.7			3193.82	0	0	0	0				3196.44	0.29983	1.5066e-05		0.29983	0.599359			3198.81	0.899489	4.5341e-05		4.5341e-05	1.79808
3199.26	19826.4			3200.62	0.199886	1.00537e-05	0	0				3203.25	1.29926	6.4998e-05		1.29926	2.59722			3205.62	1.19932	5.97092e-05		5.97092e-05	2.39744
3206.07	20104.3			3207.43	0.199886	9.97045e-06	0	0				3210.05	0.499716	2.5062e-05		0.499716	0.998932			3212.42	0.499716	2.51861e-05		2.51861e-05	0.998932
3212.87	19822.4			3214.24	0	0	0	0				3216.86	0.699602	3.5063e-05		0.699602	1.3985			3219.23	0.799546	3.99169e-05		3.99169e-05	1.59829
3219.68	20044.9			3221.04	0	0	0	0				3223.67	0.499716	2.46763e-05		0.499716	0.998932			3226.04	0.599659	2.94338e-05		2.94338e-05	1.19872
3226.48	20396.3			3227.85	0	0	0	0				3230.47	0.499716	2.46945e-05		0.499716	0.998932			3232.84	0.699602	3.47361e-05		3.47361e-05	1.3985
3233.29	20122.4			3234.65	0	0	0	0				3237.28	0.699602	3.45929e-05		0.699602	1.3985			3239.65	0.499716	2.46357e-05		2.46357e-05	0.998932
3240.1	20295.6			3241.46	0.199886	9.87656e-06	0	0				3244.08	0.599659	2.97922e-05		0.599659	1.19872			3246.45	0.999432	4.99004e-05		4.99004e-05	1.99786
3246.9	20009.7			3248.26	0.199886	9.98225e-06	0	0				3250.89	0.499716	2.49208e-05		0.499716	0.998932			3253.26	0.599659	2.98674e-05		2.98674e-05	1.19872
3253.71	20082.2			3255.07	0	0	0	0				3257.7	1.09937	5.50559e-05		1.09937	2.19765			3260.07	0.399773	2.00884e-05		2.00884e-05	0.799146
3260.52	19887.8			3261.88	0	0	0	0				3264.5	0.899489	4.50624e-05		0.899489	1.79808			3266.87	0.29983	1.49882e-05		1.49882e-05	0.599359
3267.32	20012.7			3268.68	0.199886	9.98567e-06	0	0				3271.31	0.799546	3.99249e-05		0.799546	1.59829			3273.68	0.699602	3.49202e-05		3.49202e-05	1.3985
3274.13	20035.8			3275.49	0.399773	1.99368e-05	0	0				3278.11	0.699602	3.48355e-05		0.699602	1.3985			3280.48	0.899489	4.4726e-05		4.4726e-05	1.79808
3280.93	20116.4			3282.29	0	0	0	0				3284.92	0.999432	4.983e-05		0.999432	1.99786			3287.29	0.399773	1.99672e-05		1.99672e-05	0.799146
3287.74	20014.7			3289.1	0.199886	9.97494e-06	0	0				3291.73	0.499716	2.48794e-05		0.499716	0.998932			3294.1	0.599659	2.97929e-05		2.97929e-05	1.19872
3294.54	20135.5			3295.91	0	0	0	0				3298.53	0.799546	3.98061e-05		0.799546	1.59829			3300.9	0.699602	3.48815e-05		3.48815e-05	1.3985
3301.35	20051			3302.71	0.399773	1.99481e-05	0	0				3305.34	0.699602	3.49436e-05		0.699602	1.3985			3307.71	0.499716	2.49821e-05		2.49821e-05	0.998932
3308.16	19999.6			3309.52	0.199886	9.95664e-06	0	0				3312.14	1.19932	5.93058e-05		1.19932	2.39744			3314.51	0.499716	2.45499e-05		2.45499e-05	0.998932
3314.96	20380.2			3316.33	0	0	0	0				3318.95	0.599659	2.9545e-05		0.599659	1.19872			3321.32	0.499716	2.46814e-05		2.46814e-05	0.998932
3321.77	20237.2			3323.13	0	0	0	0				3325.76	0.499716	2.48166e-05		0.499716	0.998932			3328.13	0.29983	1.49344e-05		1.49344e-05	0.599359
3328.58	20065			3329.94	0	0	0	0				3332.56	0.29983	1.49706e-05		0.29983	0.599359			3334.93	0.799546	3.99657e-05		3.99657e-05	1.59829
3335.38	20001.6			3336.74	0	0	0	0				3339.37	0.699602	3.49773e-05		0.699602	1.3985			3341.74	0.499716	2.49838e-05		2.49838e-05	0.998932
3342.19	20001.6			3343.55	0.199886	9.96559e-06	0	0				3346.17	0.29983	1.48684e-05		0.29983	0.599359			3348.54	0.29983	1.47968e-05		1.47968e-05	0.599359
3348.99	20281.5			3350.35	0.199886	9.84776e-06	0	0				3352.98	0.499716	2.45818e-05		0.499716	0.998932			3355.35	0.29983	1.47287e-05		1.47287e-05	0.599359
3355.8	20362.1			3357.16	0.199886	9.84995e-06	0	0				3359.78	0.699602	3.47018e-05		0.699602	1.3985			3362.16	0.499716	2.49354e-05		2.49354e-05	0.998932
3362.6	20017.7			3363.97	0	0	0	0				3366.59	0.499716	2.48196e-05		0.499716	0.998932			3368.96	0.699602	3.46286e-05		3.46286e-05	1.3985
3369.41	20216.1			3370.77	0	0	0	0				3373.4	0.699602	3.47634e-05		0.699602	1.3985			3375.77	0.399773	1.99186e-05		1.99186e-05	0.799146
3376.22	20060			3377.58	0.199886	9.98286e-06	0	0				3380.2	0.199886	1.00186e-05		0.199886	0.399573			3382.57	0.599659	3.01534e-05		3.01534e-05	1.19872
3383.02	19874.7			3384.39	0	0	0	0				3387.01	0.29983	1.49749e-05		0.29983	0.599359			3389.38	0.999432	4.96986e-05		4.96986e-05	1.99786
3389.83	20126.5			3391.19	0	0	0	0				3393.82	0.29983	1.49095e-05		0.29983	0.599359			3396.18	0.499716	2.48613e-05		2.48613e-05	0.998932
3396.64	20098.3			3398	0	0	0	0				3400.62	0.499716	2.47236e-05		0.499716	0.998932			3402.99	0.29983	1.47846e-05		1.47846e-05	0.599359
3403.44	20292.6			3404.8	0	0	0	0				3407.43	0.199886	9.92724e-06		0.199886	0.399573			3409.8	0.799546	3.98945e-05		3.98945e-05	1.59829
3410.25	20023.8			3411.61	0	0	0	0				3414.23	0.399773	1.97554e-05		0.399773	0.799146			3416.6	0.699602	3.43576e-05		3.43576e-05	1.3985
3417.05	20386.3			3418.41	0.199886	9.80496e-06	0	0				3421.04	0.29983	1.47074e-05		0.29983	0.599359			3423.41	0.699602	3.43173e-05		3.43173e-05	1.3985
3423.86	20386.3			3425.22	0.199886	9.82828e-06	0	0				3427.85	0.29983	1.48103e-05		0.29983	0.599359			3430.22	0.29983	1.48721e-05		1.48721e-05	0.599359
3430.66	20144.6			3432.03	0	0	0	0				3434.65	0.199886	9.96577e-06		0.199886	0.399573			3437.02	0.699602	3.49707e-05		3.49707e-05	1.3985
3437.47	19995.6			3438.83	0.199886	9.97504e-06	0	0				3441.46	0.599659	2.98014e-05		0.599659	1.19872			3443.83	0.699602	3.46392e-05		3.46392e-05	1.3985
3444.28	20211			3445.64	0	0	0	0				3448.26	0.29983	1.47527e-05		0.29983	0.599359			3450.63	0.199886	9.80282e-06		9.80282e-06	0.399573
3451.08	20403.4			3452.45	0.199886	9.84244e-06	0	0				3455.07	0.799546	3.97266e-05		0.799546	1.59829			3457.44	0.799546	4.00547e-05		4.00547e-05	1.59829
3457.89	19930.1			3459.25	0	0	0	0				3461.88	0.499716	2.50734e-05		0.499716	0.998932			3464.24	0.499716	2.50734e-05		2.50734e-05	0.998932
3464.69	19930.1			3466.06	0	0	0	0				3468.68	0.499716	2.49186e-05		0.499716	0.998932			3471.05	0.29983	1.48964e-05		1.48964e-05	0.599359
3471.5	20141.6			3472.86	0.199886	9.91643e-06	0	0				3475.49	0.399773	1.98035e-05		0.399773	0.799146			3477.86	0.599659	2.96655e-05		2.96655e-05	1.19872
3478.31	20219.1			3479.67	0	0	0	0				3482.29	0.599659	2.98164e-05		0.599659	1.19872			3484.66	0.199886	9.97042e-06		9.97042e-06	0.399573
3485.11	20035.8			3486.47	0	0	0	0				3489.1	0.699602	3.47854e-05		0.699602	1.3985			3491.47	0.799546	3.96656e-05		3.96656e-05	1.59829
3491.92	20165.7			3493.28	0	0	0	0				3495.91	0.0999432	4.9832e-06		0.0999432	0.199786			3498.28	0.199886	9.99892e-06		9.99892e-06	0.399573
3498.73	19978.5			3500.09	0	0	0	0				3502.71	0.29983	1.49021e-05		0.29983	0.599359			3505.08	0.29983	1.484e-05		1.484e-05	0.599359
3505.53	20220.1			3506.89	0	0	0	0				3509.52	0.599659	2.98736e-05		0.599659	1.19872			3511.89	0.499716	2.50034e-05		2.50034e-05	0.998932
3512.34	19969.4			3513.7	0	0	0	0				3516.32	0.699602	3.50938e-05		0.699602	1.3985			3518.69	0.899489	4.51668e-05		4.51668e-05	1.79808
3519.14	19911			3520.51	0	0	0	0				3523.13	0.499716	2.48918e-05		0.499716	0.998932			3525.5	0.499716	2.4771e-05		2.4771e-05	0.998932
3525.95	20191.9			3527.31	0	0	0	0				3529.94	0.499716	2.47194e-05		0.499716	0.998932			3532.31	0.499716	2.47023e-05		2.47023e-05	0.998932
3532.75	20232.2			3534.12	0	0	0	0				3536.74	0.29983	1.48104e-05		0.29983	0.599359			3539.11	0.399773	1.974e-05		1.974e-05	0.799146
3539.56	20253.3			3540.92	0	0	0	0				3543.55	0.29983	1.48065e-05		0.29983	0.599359			3545.92	0.699602	3.45522e-05		3.45522e-05	1.3985
3546.37	20247.3			3547.73	0.199886	9.92286e-06	0	0				3550.35	0.29983	1.50331e-05		0.29983	0.599359			3552.72	0.199886	1.01132e-05		1.01132e-05	0.399573
3553.17	19730.8			3554.53	0	0	0	0				3557.16	0.399773	2.00736e-05		0.399773	0.799146			3559.53	0.499716	2.49544e-05		2.49544e-05	0.998932
3559.98	20045.9			3561.34	0	0	0	0				3563.97	0.29983	1.48692e-05		0.29983	0.599359			3566.34	0.0999432	4.93913e-06		4.93913e-06	0.199786
3566.79	20248.3			3568.15	0	0	0	0				3570.77	0.29983	1.49229e-05		0.29983	0.599359			3573.14	0.499716	2.4987e-05		2.4987e-05	0.998932
3573.59	19981.5			3574.95	0	0	0	0				3577.58	0.899489	4.49207e-05		0.899489	1.79808			3579.95	0.699602	3.48943e-05		3.48943e-05	1.3985
3580.4	20054			3581.76	0	0	0	0				3584.38	0.399773	1.98846e-05		0.399773	0.799146			3586.75	0.399773	1.98548e-05		1.98548e-05	0.799146
3587.2	20140.6			3588.56	0	0	0	0				3591.19	0.199886	9.92806e-06		0.199886	0.399573			3593.56	0.599659	2.97904e-05		2.97904e-05	1.19872
3594.01	20128.5			3595.37	0.199886	9.93889e-06	0	0				3597.99	0.29983	1.49325e-05		0.29983	0.599359			3600.37	0.0999432	4.98483e-06		4.98483e-06	0.199786
3600.81	20043.9			3602.18	0.199886	9.98147e-06	0	0				3604.8	0.399773	1.99978e-05		0.399773	0.799146			3607.17	0	0		0	0
3607.62	19953.3			3608.98	0.199886	9.99504e-06	0	0				3611.61	0.29983	1.49273e-05		0.29983	0.599359			3613.98	0.399773	1.98253e-05		1.98253e-05	0.799146
3614.43	20179.8			3615.79	0.199886	9.90515e-06	0	0				3618.41	0.999432	4.95248e-05		0.999432	1.99786			3620.78	0.399773	1.98096e-05		1.98096e-05	0.799146
3621.23	20180.8			3622.59	0	0	0	0				3625.22	0.29983	1.47344e-05		0.29983	0.599359			3627.59	0.599659	2.93248e-05		2.93248e-05	1.19872
3628.04	20467.8			3629.4	0	0	0	0				3632.03	0.0999432	4.98112e-06		0.0999432	0.199786			3634.39	0.399773	2.01654e-05		2.01654e-05	0.799146
3634.85	19779.1			3636.21	0.199886	1.00483e-05	0	0				3638.83	0.599659	2.98162e-05		0.599659	1.19872			3641.2	0.699602	3.4447e-05		3.4447e-05	1.3985
3641.65	20347			3643.01	0.199886	9.84632e-06	0	0				3645.64	0.899489	4.45042e-05		0.899489	1.79808			3648.01	0.199886	9.92945e-06		9.92945e-06	0.399573
3648.46	20115.4			3649.82	0	0	0	0				3652.44	0.29983	1.4985e-05		0.29983	0.599359			3654.81	0.199886	1.00218e-05		1.00218e-05	0.399573
3655.26	19933.1			3656.62	0	0	0	0				3659.25	0.199886	9.98558e-06		0.199886	0.399573			3661.62	0.29983	1.4941e-05		1.4941e-05	0.599359
3662.07	20077.1			3663.43	0	0	0	0				3666.05	0.29983	1.49801e-05		0.29983	0.599359			3668.43	0.399773	2.00103e-05		2.00103e-05	0.799146
3668.87	19971.4			3670.24	0	0	0	0				3672.86	0.199886	9.93208e-06		0.199886	0.399573			3675.23	0.399773	1.97742e-05		1.97742e-05	0.799146
3675.68	20234.2			3677.04	0	0	0	0				3679.67	0.0999432	5.01848e-06		0.0999432	0.199786			3682.04	0.29983	1.52002e-05		1.52002e-05	0.599359
3682.49	19689.5			3683.85	0	0	0	0				3686.47	0.29983	1.52161e-05		0.29983	0.599359			3688.84	0.399773	2.02787e-05		2.02787e-05	0.799146
3689.29	19715.6			3690.65	0.199886	1.01129e-05	0	0				3693.28	0.599659	3.01923e-05		0.599659	1.19872			3695.65	0.29983	1.50306e-05		1.50306e-05	0.599359
3696.1	19964.3			3697.46	0	0	0	0				3700.09	0.499716	2.50912e-05		0.499716	0.998932			3702.45	0.29983	1.50765e-05		1.50765e-05	0.599359
3702.9	19881.8			3704.27	0.199886	1.00466e-05	0	0				3706.89	0.399773	2.00658e-05		0.399773	0.799146			3709.26	0.199886	1.00206e-05		1.00206e-05	0.399573
3709.71	19952.3			3711.07	0	0	0	0				3713.7	0.0999432	5.01623e-06		0.0999432	0.199786			3716.07	0.499716	2.51024e-05		2.51024e-05	0.998932
3716.52	19903.9			3717.88	0	0	0	0				3720.5	0.199886	9.99988e-06		0.199886	0.399573			3722.87	0.499716	2.49368e-05		2.49368e-05	0.998932
3723.32	20048.9			3724.68	0.199886	9.97073e-06	0	0				3727.31	0.199886	9.97227e-06		0.199886	0.399573			3729.68	0.499716	2.49342e-05		2.49342e-05	0.998932
3730.13	20040.9			3731.49	0	0	0	0				3734.11	0.599659	2.99597e-05		0.599659	1.19872			3736.49	0.699602	3.49794e-05		3.49794e-05	1.3985
3736.93	19997.6			3738.29	0.199886	9.9903e-06	0	0				3740.92	0.199886	9.98022e-06		0.199886	0.399573			3743.29	0.199886	9.97115e-06		9.97115e-06	0.399573
3743.74	20049.9			3745.1	0	0	0	0				3747.73	0.0999432	5.00179e-06		0.0999432	0.199786			3750.1	0.399773	2.00479e-05		2.00479e-05	0.799146
3750.55	19933.1			3751.91	0.199886	1.00273e-05	0	0				3754.53	0.399773	2.00527e-05		0.399773	0.799146			3756.9	0.499716	2.50637e-05		2.50637e-05	0.998932
3757.35	19938.2			3758.71	0	0	0	0				3761.34	0.29983	1.50397e-05		0.29983	0.599359			3763.71	0.29983	1.50408e-05		1.50408e-05	0.599359
3764.16	19934.2			3765.52	0	0	0	0				3768.15	0.499716	2.49988e-05		0.499716	0.998932			3770.51	0.399773	1.99661e-05		1.99661e-05	0.799146
3770.96	20028.8			3772.33	0	0	0	0				3774.95	0	0		0	0			3777.32	0.399773	2.02441e-05		2.02441e-05	0.799146
3777.77	19727.7			3779.13	0	0	0	0				3781.76	0.399773	2.01339e-05		0.399773	0.799146			3784.13	0.0999432	5.01425e-06		5.01425e-06	0.199786
3784.58	19946.2			3785.94	0.199886	1.00119e-05	0	0				3788.56	0.0999432	4.99689e-06		0.0999432	0.199786			3790.93	0.199886	9.97751e-06		9.97751e-06	0.399573
3791.38	20039.9			3792.74	0	0	0	0				3795.37	0.0999432	5.00534e-06		0.0999432	0.199786			3797.74	0.399773	2.00647e-05		2.00647e-05	0.799146
3798.19	19916			3799.55	0	0	0	0				3802.17	0.199886	1.00854e-05		0.199886	0.399573			3804.55	0.199886	1.01148e-05		1.01148e-05	0.399573
3804.99	19750.9			3806.35	0.199886	1.0104e-05	0	0				3808.98	0	0		0	0			3811.35	0.29983	1.50665e-05		1.50665e-05	0.599359
3811.8	19911			3813.16	0	0	0	0				3815.79	0.0999432	5.0066e-06		0.0999432	0.199786			3818.16	0.29983	1.49969e-05		1.49969e-05	0.599359
3818.61	19998.6			3819.97	0	0	0	0				3822.59	0.0999432	4.97682e-06		0.0999432	0.199786			3824.96	0.0999432	4.96459e-06		4.96459e-06	0.199786
3825.41	20140.6			3826.77	0.199886	9.9332e-06	0	0				3829.4	0.399773	1.98998e-05		0.399773	0.799146			3831.77	0.599659	2.98952e-05		2.98952e-05	1.19872
3832.22	20053			3833.58	0	0	0	0				3836.2	0.199886	9.93665e-06		0.199886	0.399573			3838.57	0.399773	1.98363e-05		1.98363e-05	0.799146
3839.02	20160.7			3840.39	0	0	0	0				3843.01	0.29983	1.50285e-05		0.29983	0.599359			3845.38	0.199886	1.00821e-05		1.00821e-05	0.399573
3845.83	19802.2			3847.19	0	0	0	0				3849.82	0.499716	2.49971e-05		0.499716	0.998932			3852.19	0.29983	1.49146e-05		1.49146e-05	0.599359
3852.64	20124.5			3854	0	0	0	0				3856.62	0.399773	2.00212e-05		0.399773	0.799146			3858.99	0.399773	2.01151e-05		2.01151e-05	0.799146
3859.44	19856.6			3860.8	0.199886	1.00561e-05	0	0				3863.43	0.29983	1.50541e-05		0.29983	0.599359			3865.8	0.0999432	5.00904e-06		5.00904e-06	0.199786
3866.25	19959.3			3867.61	0	0	0	0				3870.23	0	0		0	0			3872.61	0.399773	1.99205e-05		1.99205e-05	0.799146
3873.05	20076.1			3874.42	0	0	0	0				3877.04	0.399773	1.99645e-05		0.399773	0.799146			3879.41	0.29983	1.49965e-05		1.49965e-05	0.599359
3879.86	19987.5			3881.22	0	0	0	0				3883.85	0.29983	1.50443e-05		0.29983	0.599359			3886.22	0.29983	1.50703e-05		1.50703e-05	0.599359
3886.67	19888.8			3888.03	0.199886	1.00787e-05	0	0				3890.65	0.199886	1.0134e-05		0.199886	0.399573			3893.02	0.599659	3.05537e-05		3.05537e-05	1.19872
3893.47	19607.9			3894.83	0	0	0	0				3897.46	0.199886	1.01299e-05		0.199886	0.399573			3899.83	0.29983	1.51381e-05		1.51381e-05	0.599359
3900.28	19820.4			3901.64	0	0	0	0				3904.26	0.599659	3.01515e-05		0.599659	1.19872			3906.63	0	0		0	0
3907.08	19936.2			3908.45	0	0	0	0				3911.07	0.399773	2.00847e-05		0.399773	0.799146			3913.44	0.399773	2.01039e-05		2.01039e-05	0.799146
3913.89	19881.8			3915.25	0	0	0	0				3917.88	0.29983	1.50958e-05		0.29983	0.599359			3920.25	0.199886	1.00699e-05		1.00699e-05	0.399573
3920.69	19847.5			3922.06	0	0	0	0				3924.68	0.399773	2.02094e-05		0.399773	0.799146			3927.05	0.199886	1.01248e-05		1.01248e-05	0.399573
3927.5	19734.8			3928.86	0	0	0	0				3931.49	0.399773	2.01357e-05		0.399773	0.799146			3933.86	0.0999432	5.01603e-06		5.01603e-06	0.199786
3934.31	19938.2			3935.67	0	0	0	0				3938.3	0.399773	2.0078e-05		0.399773	0.799146			3940.66	0.0999432	5.02355e-06		5.02355e-06	0.199786
3941.11	19891.9			3942.48	0	0	0	0				3945.1	0.199886	1.01173e-05		0.199886	0.399573			3947.47	0.499716	2.53966e-05		2.53966e-05	0.998932
3947.92	19661.3			3949.28	0	0	0	0				3951.91	0.199886	1.01376e-05		0.199886	0.399573			3954.28	0.29983	1.51808e-05		1.51808e-05	0.599359
3954.73	19756.9			3956.09	0.199886	1.01007e-05	0	0				3958.71	0.29983	1.51033e-05		0.29983	0.599359			3961.08	0.399773	2.00807e-05		2.00807e-05	0.799146
3961.53	19919			3962.89	0	0	0	0				3965.52	0.499716	2.52646e-05		0.499716	0.998932			3967.89	0.199886	1.01485e-05		1.01485e-05	0.399573
3968.34	19680.4			3969.7	0	0	0	0				3972.32	0.29983	1.51176e-05		0.29983	0.599359			3974.69	0.29983	1.50487e-05		1.50487e-05	0.599359
3975.14	19941.2			3976.5	0	0	0	0				3979.13	0.199886	9.97453e-06		0.199886	0.399573			3981.5	0.0999432	4.97274e-06		4.97274e-06	0.199786
3981.95	20109.3			3983.31	0	0	0	0				3985.94	0	0		0	0			3988.31	0.0999432	5.00581e-06		5.00581e-06	0.199786
3988.75	19955.3			3990.12	0	0	0	0				3992.74	0.199886	1.00336e-05		0.199886	0.399573			3995.11	0.199886	1.00437e-05		1.00437e-05	0.399573
3995.56	19897.9			3996.92	0.199886	1.00439e-05	0	0				3999.55	0.199886	1.00405e-05		0.199886	0.399573			4001.92	0.699602	3.51314e-05		3.51314e-05	1.3985
4002.37	19915			4003.73	0.199886	1.00202e-05	0	0				4006.36	0	0		0	0			4008.72	0.399773	1.99178e-05		1.99178e-05	0.799146
4009.17	20082.2			4010.54	0	0	0	0				4013.16	0	0		0	0			4015.53	0.199886	1.00054e-05		1.00054e-05	0.399573
4015.98	19970.4			4017.34	0.199886	9.97912e-06	0	0				4019.97	0.0999432	4.96091e-06		0.0999432	0.199786			4022.34	0.399773	1.97412e-05		1.97412e-05	0.799146
4022.79	20270.5			4024.15	0	0	0	0				4026.77	0.199886	9.94696e-06		0.199886	0.399573			4029.14	0.499716	2.49969e-05		2.49969e-05	0.998932
4029.59	19971.4			4030.95	0	0	0	0				4033.58	0.599659	2.98996e-05		0.599659	1.19872			4035.95	0.199886	9.94168e-06		9.94168e-06	0.399573
4036.4	20115.4			4037.76	0	0	0	0				4040.38	0.399773	2.00438e-05		0.399773	0.799146			4042.76	0.499716	2.51828e-05		2.51828e-05	0.998932
4043.2	19824.4			4044.56	0	0	0	0				4047.19	0.0999432	5.05255e-06		0.0999432	0.199786			4049.56	0.599659	3.03551e-05		3.03551e-05	1.19872
4050.01	19749.9			4051.37	0.199886	1.01004e-05	0	0				4054	0.499716	2.51528e-05		0.499716	0.998932			4056.37	0.0999432	5.01294e-06		5.01294e-06	0.199786
4056.82	19950.3			4058.18	0	0	0	0				4060.8	0.0999432	5.02611e-06		0.0999432	0.199786			4063.17	0.0999432	5.03597e-06		5.03597e-06	0.199786
4063.62	19838.5			4064.98	0.199886	1.0051e-05	0	0				4067.61	0	0		0	0			4069.98	0.199886	9.96144e-06		9.96144e-06	0.399573
4070.43	20082.2			4071.79	0	0	0	0				4074.41	0.599659	2.98008e-05		0.599659	1.19872			4076.78	0	0		0	0
4077.23	20150.6			4078.6	0	0	0	0				4081.22	0	0		0	0			4083.59	0.0999432	4.98657e-06		4.98657e-06	0.199786
4084.04	20034.8			4085.4	0	0	0	0				4088.03	0.699602	3.49873e-05		0.699602	1.3985			4090.4	0.399773	2.00159e-05		2.00159e-05	0.799146
4090.85	19968.4			4092.21	0	0	0	0				4094.83	0.0999432	4.98651e-06		0.0999432	0.199786			4097.2	0.399773	1.99022e-05		1.99022e-05	0.799146
4097.65	20095.3			4099.01	0	0	0	0				4101.64	0.29983	1.49362e-05		0.29983	0.599359			4104.01	0.0999432	4.98187e-06		4.98187e-06	0.199786
4104.46	20059			4105.82	0	0	0	0				4108.44	0	0		0	0			4110.82	0.0999432	5.0168e-06		5.0168e-06	0.199786
4111.26	19912			4112.62	0	0	0	0				4115.25	0.29983	1.50146e-05		0.29983	0.599359			4117.62	0.199886	9.99271e-06		9.99271e-06	0.399573
4118.07	20009.7			4119.43	0	0	0	0				4122.06	0.0999432	5.02362e-06		0.0999432	0.199786			4124.43	0.0999432	5.04095e-06		5.04095e-06	0.199786
4124.88	19813.3			4126.24	0	0	0	0				4128.86	0.0999432	5.00255e-06		0.0999432	0.199786			4131.23	0.199886	9.95615e-06		9.95615e-06	0.399573
4131.68	20095.3			4133.04	0	0	0	0				4135.67	0.499716	2.48105e-05		0.499716	0.998932			4138.04	0.199886	9.91076e-06		9.91076e-06	0.399573
4138.49	20173.8			4139.85	0	0	0	0				4142.47	0.0999432	4.97345e-06		0.0999432	0.199786			4144.84	0.0999432	4.98502e-06		4.98502e-06	0.199786
4145.29	20039.9			4146.66	0	0	0	0				4149.28	0.0999432	4.99015e-06		0.0999432	0.199786			4151.65	0.599659	2.99514e-05		2.99514e-05	1.19872
4152.1	20019.7			4153.46	0.199886	9.99774e-06	0	0				4156.09	0.29983	1.50352e-05		0.29983	0.599359			4158.46	0.499716	2.51169e-05		2.51169e-05	0.998932
4158.9	19886.8			4160.27	0.199886	1.00193e-05	0	0				4162.89	0.399773	1.99169e-05		0.399773	0.799146			4165.26	0.399773	1.98082e-05		1.98082e-05	0.799146
4165.71	20203			4167.07	0.199886	9.89894e-06	0	0				4169.7	0	0		0	0			4172.07	0	0		0	0
4172.52	20151.6			4173.88	0	0	0	0				4176.5	0.0999432	4.96887e-06		0.0999432	0.199786			4178.87	0	0		0	0
4179.32	20087.2			4180.68	0	0	0	0				4183.31	0.399773	1.99329e-05		0.399773	0.799146			4185.68	0.0999432	4.98784e-06		4.98784e-06	0.199786
4186.13	20033.8			4187.49	0.199886	1.00047e-05	0	0				4190.12	0.199886	1.00577e-05		0.199886	0.399573			4192.49	0	0		0	0
4192.94	19761			4194.3	0	0	0	0				4196.92	0.399773	2.02843e-05		0.399773	0.799146			4199.29	0	0		0	0
4199.74	19671.3			4201.1	0	0	0	0				4203.73	0.399773	1.99651e-05		0.399773	0.799146			4206.1	0.499716	2.46983e-05		2.46983e-05	0.998932
4206.55	20272.5			4207.91	0	0	0	0				4210.53	0	0		0	0			4212.9	0	0		0	0
4213.35	20202			4214.72	0	0	0	0				4217.34	0.399773	1.99009e-05		0.399773	0.799146			4219.71	0.199886	9.9841e-06		9.9841e-06	0.399573
4220.16	20007.7			4221.52	0	0	0	0				4224.15	0	0		0	0			4226.52	0.0999432	4.97095e-06		4.97095e-06	0.199786
4226.96	20112.4			4228.33	0.199886	9.95205e-06	0	0				4230.95	0.199886	9.97827e-06		0.199886	0.399573			4233.32	0.29983	1.50031e-05		1.50031e-05	0.599359
4233.77	19975.4			4235.13	0	0	0	0				4237.76	0.399773	1.97889e-05		0.399773	0.799146			4240.13	0	0		0	0
4240.58	20362.1			4241.94	0	0	0	0				4244.56	0.199886	9.97821e-06		0.199886	0.399573			4246.93	0.199886	1.00768e-05		1.00768e-05	0.399573
4247.38	19799.2			4248.74	0	0	0	0				4251.37	0.0999432	5.02523e-06		0.0999432	0.199786			4253.74	0.29983	1.50357e-05		1.50357e-05	0.599359
4254.19	19951.3			4255.55	0	0	0	0				4258.18	0	0		0	0			4260.55	0.29983	1.48752e-05		1.48752e-05	0.599359
4261	20170.8			4262.36	0.199886	9.93678e-06	0	0				4264.98	0	0		0	0			4267.35	0	0		0	0
4267.8	19895.9			4269.16	0	0	0	0				4271.79	0.0999432	4.9805e-06		0.0999432	0.199786			4274.16	0.199886	9.91076e-06		9.91076e-06	0.399573
4274.61	20187.9			4275.97	0	0	0	0				4278.59	0.199886	9.99621e-06		0.199886	0.399573			4280.96	0.199886	1.00535e-05		1.00535e-05	0.399573
4281.41	19860.6			4282.77	0	0	0	0				4285.4	0.0999432	4.98631e-06		0.0999432	0.199786			4287.77	0.199886	9.91884e-06		9.91884e-06	0.399573
4288.22	20172.8			4289.58	0	0	0	0				4292.2	0	0		0	0			4294.58	0.399773	2.00511e-05		2.00511e-05	0.799146
4295.02	19921.1			4296.39	0	0	0	0				4299.01	0.199886	1.0058e-05		0.199886	0.399573			4301.38	0.199886	1.00724e-05		1.00724e-05	0.399573
4301.83	19839.5			4303.19	0.199886	1.00628e-05	0	0				4305.82	0	0		0	0			4308.19	0.0999432	5.00887e-06		5.00887e-06	0.199786
4308.64	19961.3			4310	0.199886	9.99976e-06	0	0				4312.62	0.0999432	4.98651e-06		0.0999432	0.199786			4314.99	0.0999432	4.97449e-06		4.97449e-06	0.199786
4315.44	20100.3			4316.8	0	0	0	0				4319.43	0.199886	1.00268e-05		0.199886	0.399573			4321.8	0.199886	1.00765e-05		1.00765e-05	0.399573
4322.25	19818.3			4323.61	0.399773	2.01002e-05	0	0				4326.24	0.0999432	4.99083e-06		0.0999432	0.199786			4328.6	0.0999432	4.96037e-06		4.96037e-06	0.199786
4329.06	20171.8			4330.42	0	0	0	0				4333.04	0	0		0	0			4335.41	0.29983	1.51997e-05		1.51997e-05	0.599359
4335.86	19694.5			4337.22	0.199886	1.01473e-05	0	0				4339.85	0.199886	1.01433e-05		0.199886	0.399573			4342.22	0.0999432	5.06983e-06		5.06983e-06	0.199786
4342.67	19714.6			4344.03	0	0	0	0				4346.65	0.399773	2.0137e-05		0.399773	0.799146			4349.02	0.199886	1.0027e-05		1.0027e-05	0.399573
4349.47	19950.3			4350.83	0	0	0	0				4353.46	0.0999432	4.96062e-06		0.0999432	0.199786			4355.83	0.29983	1.47959e-05		1.47959e-05	0.599359
4356.28	20286.6			4357.64	0	0	0	0				4360.26	0	0		0	0			4362.64	0.0999432	5.01752e-06		5.01752e-06	0.199786
4363.08	19892.9			4364.45	0	0	0	0				4367.07	0.199886	1.00116e-05		0.199886	0.399573			4369.44	0	0		0	0
4369.89	20016.7			4371.25	0	0	0	0				4373.88	0.0999432	5.02274e-06		0.0999432	0.199786			4376.25	0	0		0	0
4376.7	19814.3			4378.06	0	0	0	0				4380.68	0.199886	1.0058e-05		0.199886	0.399573			4383.05	0.29983	1.50605e-05		1.50605e-05	0.599359
4383.5	19915			4384.87	0	0	0	0				4387.49	0.0999432	5.00042e-06		0.0999432	0.199786			4389.86	0.0999432	4.98973e-06		4.98973e-06	0.199786
4390.31	20037.9			4391.67	0	0	0	0				4394.3	0.0999432	5.02172e-06		0.0999432	0.199786			4396.66	0	0		0	0
4397.11	19806.3			4398.48	0	0	0	0				4401.1	0.199886	1.00142e-05		0.199886	0.399573			4403.47	0.199886	9.96853e-06		9.96853e-06	0.399573
4403.92	20069.1			4405.28	0	0	0	0				4407.91	0.199886	1.00634e-05		0.199886	0.399573			4410.28	0	0		0	0
4410.73	19716.7			4412.09	0	0	0	0				4414.71	0.399773	2.0271e-05		0.399773	0.799146			4417.08	0.0999432	5.06704e-06		5.06704e-06	0.199786
4417.53	19724.7			4418.89	0	0	0	0				4421.52	0.0999432	5.04293e-06		0.0999432	0.199786			4423.89	0.0999432	5.02878e-06		5.02878e-06	0.199786
4424.34	19884.8			4425.7	0	0	0	0				4428.32	0.199886	1.00009e-05		0.199886	0.399573			4430.7	0.0999432	4.98531e-06		4.98531e-06	0.199786
4431.14	20059			4432.51	0	0	0	0				4435.13	0	0		0	0			4437.5	0.199886	1.01239e-05		1.01239e-05	0.399573
4437.95	19721.7			4439.31	0	0	0	0				4441.94	0	0		0	0			4444.31	0.0999432	4.96933e-06		4.96933e-06	0.199786
4444.76	20139.6			4446.12	0	0	0	0				4448.74	0.0999432	5.02835e-06		0.0999432	0.199786			4451.11	0	0		0	0
4451.56	19689.5			4452.93	0	0	0	0				4455.55	0.199886	1.01038e-05		0.199886	0.399573			4457.92	0.199886	1.00754e-05		1.00754e-05	0.399573
4458.37	19849.6			4459.73	0.399773	2.005e-05	0	0				4462.36	0.199886	9.93919e-06		0.199886	0.399573			4464.72	0.0999432	4.93152e-06		4.93152e-06	0.199786
4465.17	20295.6			4466.54	0	0	0	0				4469.16	0	0		0	0			4471.53	0.0999432	4.98887e-06		4.98887e-06	0.199786
4471.98	20014.7			4473.34	0	0	0	0				4475.97	0	0		0	0			4478.34	0.0999432	4.93964e-06		4.93964e-06	0.199786
4478.79	20248.3			4480.15	0	0	0	0				4482.77	0.0999432	4.9425e-06		0.0999432	0.199786			4485.14	0.0999432	4.94645e-06		4.94645e-06	0.199786
4485.59	20202			4486.95	0.199886	9.9488e-06	0	0				4489.58	0.29983	1.50829e-05		0.29983	0.599359			4491.95	0.0999432	5.07672e-06		5.07672e-06	0.199786
4492.4	19650.2			4493.76	0	0	0	0				4496.39	0.199886	1.00293e-05		0.199886	0.399573			4498.76	0	0		0	0
4499.2	20128.5			4500.57	0	0	0	0				4503.19	0	0		0	0			4505.56	0.0999432	5.05357e-06		5.05357e-06	0.199786
4506.01	19751.9			4507.37	0.199886	1.01006e-05	0	0				4510	0	0		0	0			4512.37	0.199886	1.00305e-05		1.00305e-05	0.399573
4512.82	19940.2			4514.18	0	0	0	0				4516.8	0	0		0	0			4519.17	0.0999432	4.96786e-06		4.96786e-06	0.199786
4519.62	20130.5			4520.98	0	0	0	0				4523.61	0.0999432	5.01711e-06		0.0999432	0.199786			4525.98	0	0		0	0
4526.43	19772			4527.79	0	0	0	0				4530.41	0.0999432	5.04755e-06		0.0999432	0.199786			4532.78	0.499716	2.52163e-05		2.52163e-05	0.998932
4533.23	19820.4			4534.6	0	0	0	0				4537.22	0.0999432	5.03705e-06		0.0999432	0.199786			4539.59	0.0999432	5.03385e-06		5.03385e-06	0.199786
4540.04	19856.6			4541.4	0	0	0	0				4544.03	0	0		0	0			4546.4	0.199886	9.93896e-06		9.93896e-06	0.399573
4546.85	20129.5			4548.21	0.199886	9.95103e-06	0	0				4550.83	0	0		0	0			4553.2	0.0999432	5.01445e-06		5.01445e-06	0.199786
4553.65	19917			4555.01	0	0	0	0				4557.64	0.199886	1.00508e-05		0.199886	0.399573			4560.01	0.199886	1.00597e-05		1.00597e-05	0.399573
4560.46	19866.7			4561.82	0	0	0	0				4564.45	0.0999432	5.04312e-06		0.0999432	0.199786			4566.82	0.0999432	5.05054e-06		5.05054e-06	0.199786
4567.27	19783.1			4568.63	0	0	0	0				4571.25	0.0999432	5.03079e-06		0.0999432	0.199786			4573.62	0.0999432	5.01831e-06		5.01831e-06	0.199786
4574.07	19925.1			4575.43	0.199886	1.00338e-05	0	0				4578.06	0.29983	1.50563e-05		0.29983	0.599359			4580.43	0.199886	1.00409e-05		1.00409e-05	0.399573
4580.88	19906			4582.24	0	0	0	0				4584.86	0	0		0	0			4587.23	0.0999432	5.0446e-06		5.0446e-06	0.199786
4587.68	19805.3			4589.04	0	0	0	0				4591.67	0	0		0	0			4594.04	0.29983	1.50695e-05		1.50695e-05	0.599359
4594.49	19902.9			4595.85	0	0	0	0				4598.47	0.0999432	5.0459e-06		0.0999432	0.199786			4600.85	0	0		0	0
4601.29	19738.8			4602.66	0	0	0	0				4605.28	0.0999432	5.00703e-06		0.0999432	0.199786			4607.65	0.0999432	4.97417e-06		4.97417e-06	0.199786
4608.1	20117.4			4609.46	0	0	0	0				4612.09	0.0999432	4.96407e-06		0.0999432	0.199786			4614.46	0	0		0	0
4614.91	20144.6			4616.27	0	0	0	0				4618.89	0.199886	9.98103e-06		0.199886	0.399573			4621.26	0.0999432	5.00805e-06		5.00805e-06	0.199786
4621.71	19943.2			4623.07	0	0	0	0				4625.7	0.0999432	5.01376e-06		0.0999432	0.199786			4628.07	0.0999432	5.01517e-06		5.01517e-06	0.199786
4628.52	19927.1			4629.88	0	0	0	0				4632.51	0	0		0	0			4634.87	0	0		0	0
4635.32	19998.6			4636.69	0	0	0	0				4639.31	0.199886	9.98766e-06		0.199886	0.399573			4641.68	0.0999432	4.99164e-06		4.99164e-06	0.199786
4642.13	20023.8			4643.49	0	0	0	0				4646.12	0.199886	9.9907e-06		0.199886	0.399573			4648.49	0.199886	9.9956e-06		9.9956e-06	0.399573
4648.94	19995.6			4650.3	0	0	0	0				4652.92	0	0		0	0			4655.29	0.0999432	4.96558e-06		4.96558e-06	0.199786
4655.74	20136.5			4657.1	0	0	0	0				4659.73	0.0999432	4.98767e-06		0.0999432	0.199786			4662.1	0.29983	1.50069e-05		1.50069e-05	0.599359
4662.55	19968.4			4663.91	0	0	0	0				4666.53	0	0		0	0			4668.91	0.0999432	5.04499e-06		5.04499e-06	0.199786
4669.35	19799.2			4670.71	0.199886	1.00529e-05	0	0				4673.34	0	0		0	0			4675.71	0.29983	1.48481e-05		1.48481e-05	0.599359
4676.16	20221.1			4677.52	0	0	0	0				4680.15	0	0		0	0			4682.52	0.199886	1.00065e-05		1.00065e-05	0.399573
4682.97	19958.3			4684.33	0	0	0	0				4686.95	0.0999432	4.9927e-06		0.0999432	0.199786			4689.32	0.0999432	4.98388e-06		4.98388e-06	0.199786
4689.77	20060			4691.13	0	0	0	0				4693.76	0	0		0	0			4696.13	0	0		0	0
4696.58	19840.5			4697.94	0	0	0	0				4700.57	0	0		0	0			4702.93	0	0		0	0
4703.38	19857.6			4704.75	0.199886	1.0033e-05	0	0				4707.37	0	0		0	0			4709.74	0.0999432	4.95692e-06		4.95692e-06	0.199786
4710.19	20183.9			4711.55	0	0	0	0				4714.18	0.199886	1.0016e-05		0.199886	0.399573			4716.55	0.0999432	5.04209e-06		5.04209e-06	0.199786
4717	19796.2			4718.36	0	0	0	0				4720.98	0	0		0	0			4723.35	0	0		0	0
4723.8	20020.7			4725.16	0	0	0	0				4727.79	0.0999432	4.99419e-06		0.0999432	0.199786			4730.16	0.199886	9.99101e-06		9.99101e-06	0.399573
4730.61	20005.6			4731.97	0	0	0	0				4734.59	0.199886	9.99327e-06		0.199886	0.399573			4736.97	0.0999432	4.99716e-06		4.99716e-06	0.199786
4737.41	19999.6			4738.77	0	0	0	0				4741.4	0.0999432	5.00878e-06		0.0999432	0.199786			4743.77	0.0999432	5.01566e-06		5.01566e-06	0.199786
4744.22	19921.1			4745.58	0.199886	9.99085e-06	0	0				4748.21	0.0999432	4.95447e-06		0.0999432	0.199786			4750.58	0	0		0	0
4751.03	20350			4752.39	0	0	0	0				4755.01	0.0999432	4.94431e-06		0.0999432	0.199786			4757.38	0.29983	1.48926e-05		1.48926e-05	0.599359
4757.83	20117.4			4759.19	0.199886	9.92259e-06	0	0				4761.82	0.0999432	4.94841e-06		0.0999432	0.199786			4764.19	0	0		0	0
4764.64	20253.3			4766	0	0	0	0				4768.62	0.0999432	4.91647e-06		0.0999432	0.199786			4770.99	0.0999432	4.90572e-06		4.90572e-06	0.199786
4771.44	20381.2			4772.81	0	0	0	0				4775.43	0	0		0	0			4777.8	0.29983	1.49009e-05		1.49009e-05	0.599359
4778.25	20103.3			4779.61	0	0	0	0				4782.24	0.199886	9.95201e-06		0.199886	0.399573			4784.61	0.0999432	4.9787e-06		4.9787e-06	0.199786
4785.06	20072.1			4786.42	0.199886	9.92646e-06	0	0				4789.04	0.199886	9.86534e-06		0.199886	0.399573			4791.41	0.0999432	4.90543e-06		4.90543e-06	0.199786
4791.86	20395.3			4793.22	0	0	0	0				4795.85	0.199886	9.88579e-06		0.199886	0.399573			4798.22	0	0		0	0
4798.67	20095.3			4800.03	0	0	0	0				4802.65	0.199886	9.99505e-06		0.199886	0.399573			4805.03	0	0		0	0
4805.47	19930.1			4806.83	0	0	0	0				4809.46	0.0999432	5.00357e-06		0.0999432	0.199786			4811.83	0	0		0	0
4812.28	20005.6			4813.64	0	0	0	0				4816.27	0	0		0	0			4818.64	0.0999432	5.00941e-06		5.00941e-06	0.199786
4819.09	19947.2			4820.45	0	0	0	0				4823.07	0.29983	1.50793e-05		0.29983	0.599359			4825.44	0	0		0	0
4825.89	19838.5			4827.25	0	0	0	0				4829.88	0.0999432	5.0338e-06		0.0999432	0.199786			4832.25	0.199886	1.00628e-05		1.00628e-05	0.399573
4832.7	19865.7			4834.06	0	0	0	0				4836.68	0	0		0	0			4839.05	0.0999432	5.00866e-06		5.00866e-06	0.199786
4839.5	19960.3			4840.87	0.199886	1.00163e-05	0	0				4843.49	0	0		0	0			4845.86	0	0		0	0
4846.31	19939.2			4847.67	0	0	0	0				4850.3	0	0		0	0			4852.67	0.0999432	4.99004e-06		4.99004e-06	0.199786
4853.11	20034.8			4854.48	0	0	0	0				4857.1	0.199886	1.00399e-05		0.199886	0.399573			4859.47	0.0999432	5.03886e-06		5.03886e-06	0.199786
4859.92	19820.4			4861.28	0.399773	2.01669e-05	0	0				4863.91	0	0		0	0			4866.28	0	0		0	0
4866.73	19834.5			4868.09	0	0	0	0				4870.71	0.199886	1.00282e-05		0.199886	0.399573			4873.08	0	0		0	0
4873.53	20001.6			4874.89	0	0	0	0				4877.52	0	0		0	0			4879.89	0	0		0	0
4880.34	19872.7			4881.7	0.199886	1.00414e-05	0	0				4884.33	0	0		0	0			4886.7	0.0999432	4.98996e-06		4.98996e-06	0.199786
4887.15	20039.9			4888.51	0.399773	1.99607e-05	0	0				4891.13	0.0999432	4.99589e-06		0.0999432	0.199786			4893.5	0	0		0	0
4893.95	19980.5			4895.31	0.199886	1.00003e-05	0	0				4897.94	0.199886	9.99288e-06		0.199886	0.399573			4900.31	0	0		0	0
4900.76	20018.7			4902.12	0.199886	9.98638e-06	0	0				4904.74	0	0		0	0			4907.11	0	0		0	0
4907.56	20004.6			4908.93	0.199886	1.00077e-05	0	0				4911.55	0	0		0	0			4913.92	0	0		0	0
4914.37	19847.5			4915.73	0.199886	1.00731e-05	0	0				4918.36	0	0		0	0			4920.73	0.0999432	5.04032e-06		5.04032e-06	0.199786
4921.17	19827.4			4922.54	0.199886	1.00415e-05	0	0				4925.16	0.199886	9.96571e-06		0.199886	0.399573			4927.53	0.29983	1.48473e-05		1.48473e-05	0.599359
4927.98	20220.1			4929.34	0	0	0	0				4931.97	0	0		0	0			4934.34	0.199886	1.00406e-05		1.00406e-05	0.399573
4934.79	19885.8			4936.15	0	0	0	0				4938.77	0.0999432	4.9993e-06		0.0999432	0.199786			4941.14	0	0		0	0
4941.59	20066			4942.96	0	0	0	0				4945.58	0	0		0	0			4947.95	0	0		0	0
4948.4	20131.5			4949.76	0	0	0	0				4952.39	0.29983	1.48866e-05		0.29983	0.599359			4954.76	0.199886	9.92162e-06		9.92162e-06	0.399573
4955.21	20147.6			4956.57	0	0	0	0				4959.19	0.0999432	4.98668e-06		0.0999432	0.199786			4961.56	0	0		0	0
4962.01	19967.4			4963.37	0	0	0	0				4966	0	0		0	0			4968.37	0.0999432	5.0032e-06		5.0032e-06	0.199786
4968.82	19976.4			4970.18	0	0	0	0				4972.8	0	0		0	0			4975.17	0.399773	2.00141e-05		2.00141e-05	0.799146
4975.62	19974.4			4976.98	0	0	0	0				4979.61	0.0999432	5.0169e-06		0.0999432	0.199786			4981.98	0.0999432	5.02485e-06		5.02485e-06	0.199786
4982.43	19883.8			4983.79	0	0	0	0				4986.41	0.29983	1.51614e-05		0.29983	0.599359			4988.79	0	0		0	0
4989.23	19699.5			4990.6	0	0	0	0				4993.22	0.199886	1.00918e-05		0.199886	0.399573			4995.59	0.0999432	5.02968e-06		5.02968e-06	0.199786
4996.04	19882.8			4997.4	0	0	0	0				5000.03	0.0999432	5.06357e-06		0.0999432	0.199786			5002.4	0.199886	1.01716e-05		1.01716e-05	0.399573
5002.85	19635.1			5004.21	0	0	0	0				5006.84	0.0999432	5.02019e-06		0.0999432	0.199786			5009.2	0.0999432	4.9796e-06		4.9796e-06	0.199786
5009.65	20101.3			5011.02	0	0	0	0				5013.64	0.399773	1.98013e-05		0.399773	0.799146			5016.01	0	0		0	0
5016.46	20251.3			5017.82	0	0	0	0				5020.45	0.0999432	4.98567e-06		0.0999432	0.199786			5022.81	0.199886	1.00324e-05		1.00324e-05	0.399573
5023.27	19900.9			5024.63	0	0	0	0				5027.25	0	0		0	0			5029.62	0.199886	9.86734e-06		9.86734e-06	0.399573
5030.07	20282.5			5031.43	0.199886	9.8761e-06	0	0				5034.06	0	0		0	0			5036.43	0	0		0	0
5036.88	20067.1			5038.24	0	0	0	0				5040.86	0	0		0	0			5043.23	0	0		0	0
5043.68	20063			5045.04	0	0	0	0				5047.67	0.0999432	5.0139e-06		0.0999432	0.199786			5050.04	0.0999432	5.03337e-06		5.03337e-06	0.199786
5050.49	19841.5			5051.85	0	0	0	0				5054.48	0	0		0	0			5056.85	0.29983	1.49672e-05		1.49672e-05	0.599359
5057.29	20045.9			5058.66	0	0	0	0				5061.28	0	0		0	0			5063.65	0	0		0	0
5064.1	19950.3			5065.46	0	0	0	0				5068.09	0	0		0	0			5070.46	0	0		0	0
5070.91	19959.3			5072.27	0	0	0	0				5074.89	0.0999432	4.98877e-06		0.0999432	0.199786			5077.26	0	0		0	0
5077.71	20086.2			5079.08	0	0	0	0				5081.7	0	0		0	0			5084.07	0	0		0	0
5084.52	19800.2			5085.88	0.199886	1.00805e-05	0	0				5088.51	0.0999432	5.02616e-06		0.0999432	0.199786			5090.87	0.0999432	5.01352e-06		5.01352e-06	0.199786
5091.32	19944.2			5092.69	0	0	0	0				5095.31	0	0		0	0			5097.68	0.0999432	4.97827e-06		4.97827e-06	0.199786
5098.13	20085.2			5099.49	0.199886	9.97656e-06	0	0				5102.12	0	0		0	0			5104.49	0	0		0	0
5104.94	19837.5			5106.3	0	0	0	0				5108.92	0	0		0	0			5111.29	0.0999432	5.02952e-06		5.02952e-06	0.199786
5111.74	19873.7			5113.1	0	0	0	0				5115.73	0.0999432	5.02757e-06		0.0999432	0.199786			5118.1	0	0		0	0
5118.55	19882.8			5119.91	0	0	0	0				5122.54	0.0999432	5.02066e-06		0.0999432	0.199786			5124.91	0.0999432	5.01712e-06		5.01712e-06	0.199786
5125.36	19923.1			5126.72	0.199886	1.00282e-05	0	0				5129.34	0.199886	1.0019e-05		0.199886	0.399573			5131.71	0	0		0	0
5132.16	19970.4			5133.52	0	0	0	0				5136.15	0	0		0	0			5138.52	0.0999432	4.96575e-06		4.96575e-06	0.199786
5138.97	20137.5			5140.33	0	0	0	0				5142.95	0.199886	1.00303e-05		0.199886	0.399573			5145.32	0.199886	1.00934e-05		1.00934e-05	0.399573
5145.77	19780.1			5147.14	0	0	0	0				5149.76	0	0		0	0			5152.13	0.0999432	5.13227e-06		5.13227e-06	0.199786
5152.58	19451.8			5153.94	0	0	0	0				5156.57	0	0		0	0			5158.94	0.0999432	4.97304e-06		4.97304e-06	0.199786
5159.38	20142.6			5160.75	0	0	0	0				5163.37	0	0		0	0			5165.74	0	0		0	0
5166.19	19789.2			5167.55	0	0	0	0				5170.18	0	0		0	0			5172.55	0	0		0	0
5173	19915			5174.36	0	0	0	0				5176.98	0.199886	9.99139e-06		0.199886	0.399573			5179.35	0.0999432	4.98225e-06		4.98225e-06	0.199786
5179.8	20070.1			5181.16	0	0	0	0				5183.79	0	0		0	0			5186.16	0.499716	2.53415e-05		2.53415e-05	0.998932
5186.61	19694.5			5187.97	0.199886	1.00849e-05	0	0				5190.6	0.199886	9.96317e-06		0.199886	0.399573			5192.97	0	0		0	0
5193.42	20322.8			5194.78	0	0	0	0				5197.4	0.0999432	4.96142e-06		0.0999432	0.199786			5199.77	0.0999432	4.98772e-06		4.98772e-06	0.199786
5200.22	20017.7			5201.58	0	0	0	0				5204.21	0.29983	1.48844e-05		0.29983	0.599359			5206.58	0.0999432	4.94304e-06		4.94304e-06	0.199786
5207.03	20233.2			5208.39	0.199886	9.90835e-06	0	0				5211.01	0.0999432	4.98255e-06		0.0999432	0.199786			5213.38	0.199886	1.0017e-05		1.0017e-05	0.399573
5213.83	19935.2			5215.19	0.199886	1.00038e-05	0	0				5217.82	0.0999432	4.97981e-06		0.0999432	0.199786			5220.19	0.0999432	4.96006e-06		4.96006e-06	0.199786
5220.64	20164.7			5222	0	0	0	0				5224.62	0.0999432	4.97438e-06		0.0999432	0.199786			5227	0	0		0	0
5227.44	20039.9			5228.81	0	0	0	0				5231.43	0	0		0	0			5233.8	0	0		0	0
5234.25	20008.7			5235.61	0	0	0	0				5238.24	0.0999432	4.98295e-06		0.0999432	0.199786			5240.61	0.0999432	4.97582e-06		4.97582e-06	0.199786
5241.06	20091.2			5242.42	0.199886	9.94964e-06	0	0				5245.04	0	0		0	0			5247.41	0	0		0	0
5247.86	20084.2			5249.22	0	0	0	0				5251.85	0.199886	9.89692e-06		0.199886	0.399573			5254.22	0.0999432	4.9321e-06		4.9321e-06	0.199786
5254.67	20276.5			5256.03	0	0	0	0				5258.66	0.0999432	4.96862e-06		0.0999432	0.199786			5261.03	0.0999432	4.99247e-06		4.99247e-06	0.199786
5261.48	20000.6			5262.84	0	0	0	0				5265.46	0.0999432	4.96901e-06		0.0999432	0.199786			5267.83	0	0		0	0
5268.28	20192.9			5269.64	0	0	0	0				5272.27	0.0999432	4.97047e-06		0.0999432	0.199786			5274.64	0	0		0	0
5275.09	20046.9			5276.45	0.199886	9.98187e-06	0	0				5279.07	0	0		0	0			5281.44	0.29983	1.50333e-05		1.50333e-05	0.599359
5281.89	19937.2			5283.25	0	0	0	0				5285.88	0	0		0	0			5288.25	0	0		0	0
5288.7	20305.7			5290.06	0	0	0	0				5292.68	0	0		0	0			5295.06	0.0999432	5.00586e-06		5.00586e-06	0.199786
5295.5	19941.2			5296.87	0	0	0	0				5299.49	0	0		0	0			5301.86	0.0999432	4.97506e-06		4.97506e-06	0.199786
5302.31	20099.3			5303.67	0	0	0	0				5306.3	0.0999432	4.95155e-06		0.0999432	0.199786			5308.67	0	0		0	0
5309.12	20244.3			5310.48	0	0	0	0				5313.1	0.0999432	4.94233e-06		0.0999432	0.199786			5315.47	0	0		0	0
5315.92	20206			5317.28	0	0	0	0				5319.91	0	0		0	0			5322.28	0	0		0	0
5322.73	20399.3			5324.09	0	0	0	0				5326.72	0.0999432	4.93286e-06		0.0999432	0.199786			5329.08	0.0999432	4.953e-06		4.953e-06	0.199786
5329.53	20162.7			5330.9	0	0	0	0				5333.52	0	0		0	0			5335.89	0.199886	1.00835e-05		1.00835e-05	0.399573
5336.34	19799.2			5337.7	0	0	0	0				5340.33	0.199886	9.96594e-06		0.199886	0.399573			5342.7	0	0		0	0
5343.15	20239.2			5344.51	0	0	0	0				5347.13	0.0999432	4.94111e-06		0.0999432	0.199786			5349.5	0	0		0	0
5349.95	20218.1			5351.31	0	0	0	0				5353.94	0	0		0	0			5356.31	0	0		0	0
5356.76	20077.1			5358.12	0	0	0	0				5360.74	0	0		0	0			5363.12	0.0999432	4.92832e-06		4.92832e-06	0.199786
5363.56	20293.6			5364.92	0	0	0	0				5367.55	0	0		0	0			5369.92	0.0999432	5.00038e-06		5.00038e-06	0.199786
5370.37	19965.4			5371.73	0	0	0	0				5374.36	0	0		0	0			5376.73	0	0		0	0
5377.18	20158.7			5378.54	0	0	0	0				5381.16	0.0999432	4.93788e-06		0.0999432	0.199786			5383.53	0.0999432	4.9261e-06		4.9261e-06	0.199786
5383.98	20297.7			5385.34	0	0	0	0				5387.97	0.0999432	4.90933e-06		0.0999432	0.199786			5390.34	0.0999432	4.90072e-06		4.90072e-06	0.199786
5390.79	20400.3			5392.15	0	0	0	0				5394.78	0	0		0	0			5397.14	0	0		0	0
5397.59	19876.8			5398.96	0	0	0	0				5401.58	0.0999432	5.01772e-06		0.0999432	0.199786			5403.95	0.0999432	5.01154e-06		5.01154e-06	0.199786
5404.4	19947.2			5405.76	0	0	0	0				5408.39	0	0		0	0			5410.76	0.0999432	4.92241e-06		4.92241e-06	0.199786
5411.21	20328.9			5412.57	0	0	0	0				5415.19	0.0999432	4.96954e-06		0.0999432	0.199786			5417.56	0.199886	1.00034e-05		1.00034e-05	0.399573
5418.01	19957.3			5419.37	0	0	0	0				5422	0	0		0	0			5424.37	0	0		0	0
5424.82	20093.2			5426.18	0	0	0	0				5428.8	0.199886	9.85194e-06		0.199886	0.399573			5431.18	0.0999432	4.89786e-06		4.89786e-06	0.199786
5431.62	20427.5			5432.98	0.199886	9.80544e-06	0	0				5435.61	0	0		0	0			5437.98	0.0999432	4.94034e-06		4.94034e-06	0.199786
5438.43	20216.1			5439.79	0	0	0	0				5442.42	0	0		0	0			5444.79	0	0		0	0
5445.24	20141.6			5446.6	0	0	0	0				5449.22	0	0		0	0			5451.59	0	0		0	0
5452.04	20096.3			5453.4	0	0	0	0				5456.03	0	0		0	0			5458.4	0	0		0	0
5458.85	19997.6			5460.21	0	0	0	0				5462.83	0.0999432	4.98322e-06		0.0999432	0.199786			5465.2	0	0		0	0
5465.65	20097.3			5467.02	0	0	0	0				5469.64	0	0		0	0			5472.01	0	0		0	0
5472.46	19910			5473.82	0	0	0	0				5476.45	0	0		0	0			5478.82	0.0999432	4.98983e-06		4.98983e-06	0.199786
5479.27	20037.9			5480.63	0	0	0	0				5483.25	0.199886	9.96722e-06		0.199886	0.399573			5485.62	0.199886	9.96235e-06		9.96235e-06	0.399573
5486.07	20066			5487.43	0	0	0	0				5490.06	0	0		0	0			5492.43	0	0		0	0
5492.88	20080.2			5494.24	0	0	0	0				5496.86	0	0		0	0			5499.24	0	0		0	0
5499.68	19788.1			5501.05	0.199886	1.00818e-05	0	0				5503.67	0	0		0	0			5506.04	0.0999432	5.00546e-06		5.00546e-06	0.199786
5506.49	19979.5			5507.85	0	0	0	0				5510.48	0	0		0	0			5512.85	0	0		0	0
5513.3	19891.9			5514.66	0	0	0	0				5517.28	0	0		0	0			5519.65	0	0		0	0
5520.1	20097.3			5521.46	0	0	0	0				5524.09	0	0		0	0			5526.46	0.0999432	4.94889e-06		4.94889e-06	0.199786
5526.91	20202			5528.27	0	0	0	0				5530.89	0	0		0	0			5533.26	0	0		0	0
5533.71	20192.9			5535.08	0	0	0	0				5537.7	0.0999432	4.95651e-06		0.0999432	0.199786			5540.07	0	0		0	0
5540.52	20143.6			5541.88	0	0	0	0				5544.51	0	0		0	0			5546.88	0	0		0	0
5547.32	20009.7			5548.69	0	0	0	0				5551.31	0	0		0	0			5553.68	0.199886	9.8515e-06		9.8515e-06	0.399573
5554.13	20309.7			5555.49	0	0	0	0				5558.12	0.199886	9.93102e-06		0.199886	0.399573			5560.49	0.399773	1.99696e-05		1.99696e-05	0.799146
5560.94	19998.6			5562.3	0	0	0	0				5564.93	0	0		0	0			5567.29	0	0		0	0
5567.74	19975.4			5569.11	0	0	0	0				5571.73	0	0		0	0			5574.1	0	0		0	0
5574.55	19929.1			5575.91	0	0	0	0				5578.54	0.0999432	4.95264e-06		0.0999432	0.199786			5580.91	0	0		0	0
5581.36	20357.1			5582.72	0	0	0	0				5585.34	0	0		0	0			5587.71	0	0		0	0
5588.16	20357.1			5589.52	0	0	0	0				5592.15	0	0		0	0			5594.52	0.0999432	4.94009e-06		4.94009e-06	0.199786
5594.97	20222.1			5596.33	0	0	0	0				5598.95	0	0		0	0			5601.32	0	0		0	0
5601.77	20008.7			5603.14	0	0	0	0				5605.76	0.199886	9.90996e-06		0.199886	0.399573			5608.13	0	0		0	0
5608.58	20284.6			5609.94	0	0	0	0				5612.57	0.0999432	4.94662e-06		0.0999432	0.199786			5614.94	0	0		0	0
5615.38	20147.6			5616.75	0	0	0	0				5619.37	0	0		0	0			5621.74	0	0		0	0
5622.19	20192.9			5623.55	0	0	0	0				5626.18	0	0		0	0			5628.55	0.0999432	5.01837e-06		5.01837e-06	0.199786
5629	19895.9			5630.36	0.199886	1.00284e-05	0	0				5632.99	0	0		0	0			5635.35	0.0999432	4.98093e-06		4.98093e-06	0.199786
5635.8	20077.1			5637.17	0	0	0	0				5639.79	0.0999432	4.98851e-06		0.0999432	0.199786			5642.16	0.199886	9.98962e-06		9.98962e-06	0.399573
5642.61	20004.6			5643.97	0	0	0	0				5646.6	0	0		0	0			5648.97	0	0		0	0
5649.42	19846.5			5650.78	0.199886	1.00481e-05	0	0				5653.4	0	0		0	0			5655.77	0	0		0	0
5656.22	20079.1			5657.58	0	0	0	0				5660.21	0	0		0	0			5662.58	0	0		0	0
5663.03	19969.4			5664.39	0	0	0	0				5667.01	0.199886	9.98428e-06		0.199886	0.399573			5669.39	0.199886	9.96926e-06		9.96926e-06	0.399573
5669.83	20056			5671.19	0	0	0	0				5673.82	0.0999432	4.93803e-06		0.0999432	0.199786			5676.19	0.0999432	4.91158e-06		4.91158e-06	0.199786
5676.64	20369.1			5678	0	0	0	0				5680.63	0	0		0	0			5683	0	0		0	0
5683.45	20322.8			5684.81	0	0	0	0				5687.43	0.0999432	4.97802e-06		0.0999432	0.199786			5689.8	0.199886	1.00291e-05		1.00291e-05	0.399573
5690.25	19902.9			5691.61	0	0	0	0				5694.24	0.0999432	4.93424e-06		0.0999432	0.199786			5696.61	0	0		0	0
5697.06	20504.1			5698.42	0	0	0	0				5701.05	0	0		0	0			5703.41	0	0		0	0
5703.86	20333.9			5705.23	0	0	0	0				5707.85	0	0		0	0			5710.22	0	0		0	0
5710.67	20258.4			5712.03	0	0	0	0				5714.66	0.29983	1.48102e-05		0.29983	0.599359			5717.03	0	0		0	0
5717.48	20235.2			5718.84	0	0	0	0				5721.46	0.199886	9.90471e-06		0.199886	0.399573			5723.83	0	0		0	0
5724.28	20142.6			5725.64	0	0	0	0				5728.27	0	0		0	0			5730.64	0	0		0	0
5731.09	20449.7			5732.45	0	0	0	0				5735.07	0	0		0	0			5737.45	0.0999432	4.90419e-06		4.90419e-06	0.199786
5737.89	20374.2			5739.25	0	0	0	0				5741.88	0	0		0	0			5744.25	0	0		0	0
5744.7	19985.5			5746.06	0	0	0	0				5748.69	0	0		0	0			5751.06	0	0		0	0
5751.51	20282.5			5752.87	0	0	0	0				5755.49	0.199886	9.82282e-06		0.199886	0.399573			5757.86	0.0999432	4.90186e-06		4.90186e-06	0.199786
5758.31	20396.3			5759.67	0	0	0	0				5762.3	0.0999432	4.93273e-06		0.0999432	0.199786			5764.67	0	0		0	0
5765.12	20165.7			5766.48	0	0	0	0				5769.1	0	0		0	0			5771.47	0	0		0	0
5771.92	20109.3			5773.29	0	0	0	0				5775.91	0	0		0	0			5778.28	0	0		0	0
5778.73	20136.5			5780.09	0	0	0	0				5782.72	0	0		0	0			5785.09	0.199886	9.97407e-06		9.97407e-06	0.399573
5785.53	20033.8			5786.9	0	0	0	0				5789.52	0	0		0	0			5791.89	0	0		0	0
5792.34	20298.7			5793.7	0	0	0	0				5796.33	0	0		0	0			5798.7	0.0999432	4.9143e-06		4.9143e-06	0.199786
5799.15	20339.9			5800.51	0	0	0	0				5803.13	0	0		0	0			5805.5	0	0		0	0
5805.95	20356			5807.31	0	0	0	0				5809.94	0.199886	9.86437e-06		0.199886	0.399573			5812.31	0	0		0	0
5812.76	20198			5814.12	0	0	0	0				5816.75	0	0		0	0			5819.12	0	0		0	0
5819.57	20269.5			5820.93	0	0	0	0				5823.55	0	0		0	0			5825.92	0	0		0	0
5826.37	20091.2			5827.73	0	0	0	0				5830.36	0	0		0	0			5832.73	0.0999432	4.90535e-06		4.90535e-06	0.199786
5833.18	20394.3			5834.54	0.199886	9.80875e-06	0	0				5837.16	0	0		0	0			5839.53	0	0		0	0
5839.98	20314.8			5841.35	0	0	0	0				5843.97	0.0999432	4.95787e-06		0.0999432	0.199786			5846.34	0	0		0	0
5846.79	20047.9			5848.15	0	0	0	0				5850.78	0	0		0	0			5853.15	0.0999432	4.9668e-06		4.9668e-06	0.199786
5853.59	20127.5			5854.96	0	0	0	0				5857.58	0.0999432	4.95071e-06		0.0999432	0.199786			5859.95	0	0		0	0
5860.4	20230.2			5861.76	0	0	0	0				5864.39	0	0		0	0			5866.76	0.0999432	4.92382e-06		4.92382e-06	0.199786
5867.21	20302.7			5868.57	0	0	0	0				5871.19	0	0		0	0			5873.56	0.0999432	4.92357e-06		4.92357e-06	0.199786
5874.01	20298.7			5875.37	0	0	0	0				5878	0	0		0	0			5880.37	0.0999432	5.00763e-06		5.00763e-06	0.199786
5880.82	19934.2			5882.18	0	0	0	0				5884.81	0	0		0	0			5887.18	0	0		0	0
5887.63	20269.5			5888.99	0	0	0	0				5891.61	0.0999432	4.91471e-06		0.0999432	0.199786			5893.98	0	0		0	0
5894.43	20382.2			5895.79	0	0	0	0				5898.42	0	0		0	0			5900.79	0.0999432	4.96786e-06		4.96786e-06	0.199786
5901.24	20099.3			5902.6	0	0	0	0				5905.22	0	0		0	0			5907.59	0	0		0	0
5908.04	20207			5909.4	0	0	0	0				5912.03	0.0999432	4.94929e-06		0.0999432	0.199786			5914.4	0.0999432	4.95126e-06		4.95126e-06	0.199786
5914.85	20183.9			5916.21	0	0	0	0				5918.83	0.0999432	4.89457e-06		0.0999432	0.199786			5921.21	0.0999432	4.86125e-06		4.86125e-06	0.199786
5921.65	20585.6			5923.02	0	0	0	0				5925.64	0.0999432	4.89879e-06		0.0999432	0.199786			5928.01	0	0		0	0
5928.46	20271.5			5929.82	0	0	0	0				5932.45	0.0999432	4.93297e-06		0.0999432	0.199786			5934.82	0	0		0	0
5935.27	20252.3			5936.63	0	0	0	0				5939.25	0	0		0	0			5941.62	0	0		0	0
5942.07	20088.2			5943.43	0	0	0	0				5946.06	0.199886	9.90275e-06		0.199886	0.399573			5948.43	0	0		0	0
5948.88	20253.3			5950.24	0.199886	9.86724e-06	0	0				5952.87	0.199886	9.86327e-06		0.199886	0.399573			5955.24	0	0		0	0
5955.69	20274.5			5957.05	0	0	0	0				5959.67	0.0999432	4.92864e-06		0.0999432	0.199786			5962.04	0.0999432	4.92813e-06		4.92813e-06	0.199786
5962.49	20280.5			5963.85	0	0	0	0				5966.48	0	0		0	0			5968.85	0.0999432	4.92233e-06		4.92233e-06	0.199786
5969.3	20305.7			5970.66	0.199886	9.85403e-06	0	0				5973.28	0.199886	9.87368e-06		0.199886	0.399573			5975.65	0.0999432	4.94575e-06		4.94575e-06	0.199786
5976.1	20201			5977.46	0	0	0	0				5980.09	0	0		0	0			5982.46	0	0		0	0
5982.91	20277.5			5984.27	0	0	0	0				5986.89	0	0		0	0			5989.27	0.199886	9.86212e-06		9.86212e-06	0.399573
5989.71	20267.4			5991.08	0	0	0	0				5993.7	0	0		0	0			5996.07	0	0		0	0
5996.52	20475.9			5997.88	0	0	0	0				6000.51	0.0999432	4.89357e-06		0.0999432	0.199786			6002.88	0.199886	9.80211e-06		9.80211e-06	0.399573
6003.33	20386.3			6004.69	0.199886	9.82779e-06	0	0				6007.31	0	0		0	0			6009.68	0	0		0	0
6010.13	20149.6			6011.5	0	0	0	0				6014.12	0.0999432	4.94687e-06		0.0999432	0.199786			6016.49	0	0		0	0
6016.94	20241.3			6018.3	0	0	0	0				6020.93	0.0999432	4.94682e-06		0.0999432	0.199786			6023.29	0	0		0	0
6023.74	20176.8			6025.11	0	0	0	0				6027.73	0	0		0	0			6030.1	0.199886	9.73476e-06		9.73476e-06	0.399573
6030.55	20558.4			6031.91	0	0	0	0				6034.54	0.0999432	4.88116e-06		0.0999432	0.199786			6036.91	0	0		0	0
6037.36	20416.5			6038.72	0	0	0	0				6041.34	0.29983	1.47329e-05		0.29983	0.599359			6043.71	0	0		0	0
6044.16	20304.7			6045.52	0.199886	9.86028e-06	0	0				6048.15	0	0		0	0			6050.52	0	0		0	0
6050.97	20140.6			6052.33	0	0	0	0				6054.95	0	0		0	0			6057.33	0.0999432	4.90343e-06		4.90343e-06	0.199786
6057.77	20399.3			6059.14	0	0	0	0				6061.76	0	0		0	0			6064.13	0	0		0	0
6064.58	20421.5			6065.94	0	0	0	0				6068.57	0.0999432	4.89232e-06		0.0999432	0.199786			6070.94	0	0		0	0
6071.39	20433.6			6072.75	0	0	0	0				6075.37	0	0		0	0			6077.74	0	0		0	0
6078.19	20459.8			6079.56	0	0	0	0				6082.18	0	0		0	0			6084.55	0	0		0	0
6085	20433.6			6086.36	0	0	0	0				6088.99	0	0		0	0			6091.35	0	0		0	0
6091.8	20474.9			6093.17	0	0	0	0				6095.79	0	0		0	0			6098.16	0.0999432	4.93476e-06		4.93476e-06	0.199786
6098.61	20237.2			6099.97	0	0	0	0				6102.6	0	0		0	0			6104.97	0	0		0	0
6105.42	20497			6106.78	0	0	0	0				6109.4	0	0		0	0			6111.77	0	0		0	0
6112.22	20235.2			6113.58	0	0	0	0				6116.21	0	0		0	0			6118.58	0.0999432	4.90013e-06		4.90013e-06	0.199786
6119.03	20407.4			6120.39	0	0	0	0				6123.02	0	0		0	0			6125.39	0	0		0	0
6125.83	20245.3			6127.2	0	0	0	0				6129.82	0	0		0	0			6132.19	0	0		0	0
6132.64	20278.5			6134	0	0	0	0				6136.63	0.199886	9.78025e-06		0.199886	0.399573			6139	0	0		0	0
6139.45	20550.4			6140.81	0	0	0	0				6143.43	0	0		0	0			6145.8	0	0		0	0
6146.25	20703.4			6147.61	0	0	0	0				6150.24	0.0999432	4.87276e-06		0.0999432	0.199786			6152.61	0	0		0	0
6153.06	20374.2			6154.42	0	0	0	0				6157.04	0	0		0	0			6159.41	0.0999432	4.93638e-06		4.93638e-06	0.199786
6159.86	20237.2			6161.23	0	0	0	0				6163.85	0	0		0	0			6166.22	0.0999432	4.83345e-06		4.83345e-06	0.199786
6166.67	20708.5			6168.03	0.199886	9.70351e-06	0	0				6170.66	0	0		0	0			6173.03	0.0999432	4.94795e-06		4.94795e-06	0.199786
6173.48	20162.7			6174.84	0	0	0	0				6177.46	0	0		0	0			6179.83	0.0999432	4.87407e-06		4.87407e-06	0.199786
6180.28	20529.2			6181.64	0	0	0	0				6184.27	0	0		0	0			6186.64	0	0		0	0
6187.09	20512.1			6188.45	0	0	0	0				6191.08	0.0999432	4.93282e-06		0.0999432	0.199786			6193.45	0	0		0	0
6193.9	20083.2			6195.26	0	0	0	0				6197.88	0	0		0	0			6200.25	0.199886	9.6977e-06		9.6977e-06	0.399573
6200.7	20649.1			6202.06	0	0	0	0				6204.69	0	0		0	0			6207.06	0	0		0	0
6207.51	20296.6			6208.87	0	0	0	0				6211.49	0	0		0	0			6213.86	0.0999432	4.90186e-06		4.90186e-06	0.199786
6214.31	20395.3			6215.67	0	0	0	0				6218.3	0.0999432	4.88701e-06		0.0999432	0.199786			6220.67	0	0		0	0
6221.12	20490			6222.48	0	0	0	0				6225.1	0	0		0	0			6227.48	0	0		0	0
6227.92	20357.1			6229.29	0	0	0	0				6231.91	0	0		0	0			6234.28	0.0999432	4.8802e-06		4.8802e-06	0.199786
6234.73	20488			6236.09	0.199886	9.7654e-06	0	0				6238.72	0.0999432	4.89152e-06		0.0999432	0.199786			6241.09	0	0		0	0
6241.54	20392.3			6242.9	0	0	0	0				6245.52	0	0		0	0			6247.89	0	0		0	0
6248.34	20180.8			6249.7	0	0	0	0				6252.33	0.0999432	4.93364e-06		0.0999432	0.199786			6254.7	0.0999432	4.92256e-06		4.92256e-06	0.199786
6255.15	20311.7			6256.51	0	0	0	0				6259.14	0	0		0	0			6261.5	0	0		0	0
6261.95	20283.5			6263.32	0	0	0	0				6265.94	0.0999432	4.9421e-06		0.0999432	0.199786			6268.31	0	0		0	0
6268.76	20179.8			6270.12	0	0	0	0				6272.75	0.0999432	4.93244e-06		0.0999432	0.199786			6275.12	0	0		0	0
6275.57	20320.8			6276.93	0	0	0	0				6279.55	0.0999432	4.87231e-06		0.0999432	0.199786			6281.92	0.0999432	4.84541e-06		4.84541e-06	0.199786
6282.37	20648.1			6283.73	0	0	0	0				6286.36	0.0999432	4.86018e-06		0.0999432	0.199786			6288.73	0	0		0	0
6289.18	20504.1			6290.54	0	0	0	0				6293.16	0	0		0	0			6295.54	0	0		0	0
6295.98	20598.7			6297.35	0	0	0	0				6299.97	0	0		0	0			6302.34	0.0999432	4.85724e-06		4.85724e-06	0.199786
6302.79	20574.5			6304.15	0	0	0	0				6306.78	0	0		0	0			6309.15	0.0999432	4.89498e-06		4.89498e-06	0.199786
6309.6	20406.4			6310.96	0	0	0	0				6313.58	0	0		0	0			6315.95	0	0		0	0
6316.4	20556.4			6317.76	0	0	0	0				6320.39	0	0		0	0			6322.76	0	0		0	0
6323.21	20493			6324.57	0	0	0	0				6327.2	0	0		0	0			6329.56	0	0		0	0
6330.01	20168.8			6331.38	0	0	0	0				6334	0	0		0	0			6336.37	0	0		0	0
6336.82	20215.1			6338.18	0.199886	9.84147e-06	0	0				6340.81	0.0999432	4.87655e-06		0.0999432	0.199786			6343.18	0	0		0	0
6343.63	20692.4			6344.99	0	0	0	0				6347.61	0.0999432	4.86142e-06		0.0999432	0.199786			6349.98	0	0		0	0
6350.43	20463.8			6351.79	0	0	0	0				6354.42	0	0		0	0			6356.79	0	0		0	0
6357.24	20569.5			6358.6	0	0	0	0				6361.22	0.0999432	4.87151e-06		0.0999432	0.199786			6363.6	0	0		0	0
6364.04	20477.9			6365.4	0	0	0	0				6368.03	0.29983	1.47035e-05		0.29983	0.599359			6370.4	0.0999432	4.91349e-06		4.91349e-06	0.199786
6370.85	20330.9			6372.21	0	0	0	0				6374.84	0.0999432	4.88142e-06		0.0999432	0.199786			6377.21	0	0		0	0
6377.66	20575.6			6379.02	0.199886	9.72275e-06	0	0				6381.64	0	0		0	0			6384.01	0	0		0	0
6384.46	20491			6385.82	0	0	0	0				6388.45	0	0		0	0			6390.82	0	0		0	0
6391.27	20673.2			6392.63	0	0	0	0				6395.26	0	0		0	0			6397.62	0	0		0	0
6398.07	20361.1			6399.44	0	0	0	0				6402.06	0	0		0	0			6404.43	0.0999432	4.92629e-06		4.92629e-06	0.199786
6404.88	20282.5			6406.24	0.199886	9.85588e-06	0	0				6408.87	0.0999432	4.92869e-06		0.0999432	0.199786			6411.24	0	0		0	0
6411.69	20274.5			6413.05	0	0	0	0				6415.67	0.0999432	4.91591e-06		0.0999432	0.199786			6418.04	0	0		0	0
6418.49	20370.2			6419.85	0.199886	9.82389e-06	0	0				6422.48	0	0		0	0			6424.85	0.0999432	4.93255e-06		4.93255e-06	0.199786
6425.3	20254.3			6426.66	0	0	0	0				6429.28	0.29983	1.46649e-05		0.29983	0.599359			6431.66	0	0		0	0
6432.1	20580.6			6433.46	0.199886	9.69919e-06	0	0				6436.09	0	0		0	0			6438.46	0	0		0	0
6438.91	20720.6			6440.27	0.399773	1.93357e-05	0	0				6442.9	0	0		0	0			6445.27	0.0999432	4.87293e-06		4.87293e-06	0.199786
6445.72	20495			6447.08	0	0	0	0				6449.7	0	0		0	0			6452.07	0.29983	1.46968e-05		1.46968e-05	0.599359
6452.52	20394.3			6453.88	0	0	0	0				6456.51	0	0		0	0			6458.88	0.0999432	4.88186e-06		4.88186e-06	0.199786
6459.33	20477.9			6460.69	0.399773	1.95314e-05	0	0				6463.31	0	0		0	0			6465.68	0	0		0	0
6466.13	20429.6			6467.5	0	0	0	0				6470.12	0	0		0	0			6472.49	0	0		0	0
6472.94	20550.4			6474.3	0	0	0	0				6476.93	0	0		0	0			6479.3	0.0999432	4.91938e-06		4.91938e-06	0.199786
6479.74	20299.7			6481.11	0.399773	1.96079e-05	0	0				6483.73	0.29983	1.45837e-05		0.29983	0.599359			6486.1	0	0		0	0
6486.55	20742.7			6487.91	0	0	0	0				6490.54	0.0999432	4.86108e-06		0.0999432	0.199786			6492.91	0	0		0	0
6493.36	20430.6			6494.72	0.399773	1.95155e-05	0	0				6497.34	0	0		0	0			6499.71	0	0		0	0
6500.16	20702.4			6501.53	0	0	0	0				6504.15	0	0		0	0			6506.52	0	0		0	0
6506.97	20394.3			6508.33	0.199886	9.77866e-06	0	0				6510.96	0	0		0	0			6513.33	0	0		0	0
6513.78	20627.9			6515.14	0	0	0	0				6517.76	0	0		0	0			6520.13	0.0999432	4.87593e-06		4.87593e-06	0.199786
6520.58	20488			6521.94	0.199886	9.74126e-06	0	0				6524.57	0	0		0	0			6526.94	0.199886	9.68648e-06		9.68648e-06	0.399573
6527.39	20646			6528.75	0	0	0	0				6531.37	0	0		0	0			6533.74	0	0		0	0
6534.19	20578.6			6535.56	0	0	0	0				6538.18	0	0		0	0			6540.55	0	0		0	0
6541	20265.4			6542.36	0.199886	9.84337e-06	0	0				6544.99	0	0		0	0			6547.36	0.0999432	4.88523e-06		4.88523e-06	0.199786
6547.8	20471.8			6549.17	0	0	0	0				6551.79	0	0		0	0			6554.16	0	0		0	0
6554.61	20551.4			6555.97	0	0	0	0				6558.6	0.0999432	4.86183e-06		0.0999432	0.199786			6560.97	0	0		0	0
6561.42	20560.5			6562.78	0.199886	9.71542e-06	0	0				6565.4	0	0		0	0			6567.77	0.199886	9.69174e-06		9.69174e-06	0.399573
6568.22	20628.9			6569.59	0	0	0	0				6572.21	0.0999432	4.84827e-06		0.0999432	0.199786			6574.58	0	0		0	0
6575.03	20603.8			6576.39	0.199886	9.73202e-06	0	0				6579.02	0	0		0	0			6581.39	0	0		0	0
6581.84	20280.5			6583.2	0	0	0	0				6585.82	0	0		0	0			6588.19	0	0		0	0
6588.64	20363.1			6590	0.199886	9.81417e-06	0	0				6592.63	0	0		0	0			6595	0.0999432	4.90352e-06		4.90352e-06	0.199786
6595.45	20383.2			6596.81	0	0	0	0				6599.43	0	0		0	0			6601.8	0.0999432	4.87017e-06		4.87017e-06	0.199786
6602.25	20531.3			6603.61	0	0	0	0				6606.24	0	0		0	0			6608.61	0	0		0	0
6609.06	20447.7			6610.42	0	0	0	0				6613.04	0	0		0	0			6615.42	0	0		0	0
6615.86	20538.3			6617.23	0	0	0	0				6619.85	0.0999432	4.85768e-06		0.0999432	0.199786			6622.22	0.0999432	4.85263e-06		4.85263e-06	0.199786
6622.67	20599.7			6624.03	0.199886	9.7117e-06	0	0				6626.66	0	0		0	0			6629.03	0.0999432	4.87124e-06		4.87124e-06	0.199786
6629.48	20511.1			6630.84	0.199886	9.72104e-06	0	0				6633.47	0	0		0	0			6635.83	0.0999432	4.81654e-06		4.81654e-06	0.199786
6636.28	20766.9			6637.65	0	0	0	0				6640.27	0.0999432	4.86709e-06		0.0999432	0.199786			6642.64	0	0		0	0
6643.09	20370.2			6644.45	0.199886	9.81232e-06	0	0				6647.08	0.0999432	4.90579e-06		0.0999432	0.199786			6649.45	0.0999432	4.90545e-06		4.90545e-06	0.199786
6649.9	20374.2			6651.26	0	0	0	0				6653.88	0.0999432	4.85033e-06		0.0999432	0.199786			6656.25	0.0999432	4.8182e-06		4.8182e-06	0.199786
6656.7	20768.9			6658.06	0	0	0	0				6660.69	0	0		0	0			6663.06	0	0		0	0
6663.51	20359.1			6664.87	0	0	0	0				6667.49	0	0		0	0			6669.86	0	0		0	0
6670.31	20405.4			6671.67	0.399773	1.96374e-05	0	0				6674.3	0.199886	9.86335e-06		0.199886	0.399573			6676.67	0	0		0	0
6677.12	20166.8			6678.48	0.199886	9.9099e-06	0	0				6681.11	0	0		0	0			6683.48	0.0999432	4.95168e-06		4.95168e-06	0.199786
6683.92	20184.9			6685.29	0	0	0	0				6687.91	0	0		0	0			6690.28	0	0		0	0
6690.73	20745.7			6692.09	0	0	0	0				6694.72	0	0		0	0			6697.09	0	0		0	0
6697.54	20354			6698.9	0	0	0	0				6701.52	0	0		0	0			6703.89	0	0		0	0
6704.34	20420.5			6705.71	0	0	0	0				6708.33	0	0		0	0			6710.7	0	0		0	0
6711.15	20444.7			6712.51	0	0	0	0				6715.14	0	0		0	0			6717.5	0	0		0	0
6717.95	20412.4			6719.32	0	0	0	0				6721.94	0	0		0	0			6724.31	0	0		0	0
6724.76	20522.2			6726.12	0	0	0	0				6728.75	0	0		0	0			6731.12	0	0		0	0
6731.57	20353			6732.93	0	0	0	0				6735.55	0	0		0	0			6737.92	0	0		0	0
6738.37	20400.3			6739.73	0	0	0	0				6742.36	0	0		0	0			6744.73	0.199886	9.71843e-06		9.71843e-06	0.399573
6745.18	20579.6			6746.54	0	0	0	0				6749.17	0.0999432	4.90918e-06		0.0999432	0.199786			6751.54	0	0		0	0
6751.99	20202			6753.35	0	0	0	0				6755.97	0	0		0	0			6758.34	0.0999432	4.893e-06		4.893e-06	0.199786
6758.79	20441.6			6760.15	0	0	0	0				6762.78	0.0999432	4.87527e-06		0.0999432	0.199786			6765.15	0	0		0	0
6765.6	20541.3			6766.96	0.199886	9.7451e-06	0	0				6769.58	0.0999432	4.88623e-06		0.0999432	0.199786			6771.95	0	0		0	0
6772.4	20392.3			6773.77	0	0	0	0				6776.39	0	0		0	0			6778.76	0.0999432	4.87942e-06		4.87942e-06	0.199786
6779.21	20489			6780.57	0	0	0	0				6783.2	0	0		0	0			6785.57	0.0999432	4.89656e-06		4.89656e-06	0.199786
6786.01	20405.4			6787.38	0	0	0	0				6790	0	0		0	0			6792.37	0.0999432	4.9726e-06		4.9726e-06	0.199786
6792.82	20077.1			6794.18	0	0	0	0				6796.81	0	0		0	0			6799.18	0	0		0	0
6799.63	20341			6800.99	0	0	0	0				6803.61	0	0		0	0			6805.98	0	0		0	0
6806.43	20576.6			6807.79	0	0	0	0				6810.42	0	0		0	0			6812.79	0.0999432	4.92216e-06		4.92216e-06	0.199786
6813.24	20285.6			6814.6	0	0	0	0				6817.23	0.0999432	4.90613e-06		0.0999432	0.199786			6819.6	0	0		0	0
6820.05	20431.6			6821.41	0	0	0	0				6824.03	0	0		0	0			6826.4	0	0		0	0
6826.85	20634			6828.21	0.199886	9.72736e-06	0	0				6830.84	0	0		0	0			6833.21	0	0		0	0
6833.66	20209			6835.02	0	0	0	0				6837.64	0	0		0	0			6840.01	0	0		0	0
6840.46	20394.3			6841.82	0.399773	1.96213e-05	0	0				6844.45	0	0		0	0			6846.82	0	0		0	0
6847.27	20294.6			6848.63	0	0	0	0				6851.25	0.0999432	4.8939e-06		0.0999432	0.199786			6853.63	0	0		0	0
6854.07	20512.1			6855.44	0	0	0	0				6858.06	0	0		0	0			6860.43	0	0		0	0
6860.88	20532.3			6862.24	0	0	0	0				6864.87	0	0		0	0			6867.24	0.0999432	4.88799e-06		4.88799e-06	0.199786
6867.69	20440.6			6869.05	0	0	0	0				6871.67	0	0		0	0			6874.04	0	0		0	0
6874.49	20448.7			6875.85	0	0	0	0				6878.48	0	0		0	0			6880.85	0.0999432	4.88976e-06		4.88976e-06	0.199786
6881.3	20438.6			6882.66	0	0	0	0				6885.29	0	0		0	0			6887.66	0	0		0	0
6888.11	20311.7			6889.47	0	0	0	0				6892.09	0	0		0	0			6894.46	0	0		0	0
6894.91	20541.3			6896.27	0	0	0	0				6898.9	0	0		0	0			6901.27	0	0		0	0
6901.72	20459.8			6903.08	0	0	0	0				6905.7	0.0999432	4.89305e-06		0.0999432	0.199786			6908.07	0.0999432	4.89792e-06		4.89792e-06	0.199786
6908.52	20401.4			6909.88	0.199886	9.78756e-06	0	0				6912.51	0	0		0	0			6914.88	0	0		0	0
6915.33	20507.1			6916.69	0	0	0	0				6919.31	0.0999432	4.86799e-06		0.0999432	0.199786			6921.69	0	0		0	0
6922.13	20547.4			6923.5	0	0	0	0				6926.12	0.0999432	4.89537e-06		0.0999432	0.199786			6928.49	0	0		0	0
6928.94	20322.8			6930.3	0	0	0	0				6932.93	0.0999432	4.92679e-06		0.0999432	0.199786			6935.3	0.199886	9.86433e-06		9.86433e-06	0.399573
6935.75	20259.4			6937.11	0	0	0	0				6939.73	0	0		0	0			6942.1	0	0		0	0
6942.55	20291.6			6943.91	0	0	0	0				6946.54	0	0		0	0			6948.91	0	0		0	0
6949.36	20491			6950.72	0	0	0	0				6953.35	0	0		0	0			6955.71	0.0999432	4.8454e-06		4.8454e-06	0.199786
6956.16	20636			6957.53	0	0	0	0				6960.15	0	0		0	0			6962.52	0.0999432	4.93171e-06		4.93171e-06	0.199786
6962.97	20239.2			6964.33	0	0	0	0				6966.96	0	0		0	0			6969.33	0.0999432	4.86618e-06		4.86618e-06	0.199786
6969.78	20559.5			6971.14	0	0	0	0				6973.76	0	0		0	0			6976.13	0.0999432	4.89453e-06		4.89453e-06	0.199786
6976.58	20409.4			6977.94	0	0	0	0				6980.57	0.0999432	4.89975e-06		0.0999432	0.199786			6982.94	0	0		0	0
6983.39	20389.3			6984.75	0	0	0	0				6987.37	0	0		0	0			6989.75	0	0		0	0
6990.19	20279.5			6991.56	0	0	0	0				6994.18	0	0		0	0			6996.55	0.0999432	4.92691e-06		4.92691e-06	0.199786
6997	20285.6			6998.36	0	0	0	0				7000.99	0	0		0	0			7003.36	0	0		0	0
7003.81	20609.8			7005.17	0	0	0	0				7007.79	0	0		0	0			7010.16	0	0		0	0
7010.61	20540.3			7011.97	0	0	0	0				7014.6	0	0		0	0			7016.97	0	0		0	0
7017.42	20254.3			7018.78	0	0	0	0				7021.41	0	0		0	0			7023.77	0	0		0	0
7024.22	20264.4			7025.59	0	0	0	0				7028.21	0	0		0	0			7030.58	0.0999432	4.87673e-06		4.87673e-06	0.199786
7031.03	20510.1			7032.39	0	0	0	0				7035.02	0	0		0	0			7037.39	0.0999432	4.92003e-06		4.92003e-06	0.199786
7037.84	20299.7			7039.2	0.199886	9.81622e-06	0	0				7041.82	0.0999432	4.87887e-06		0.0999432	0.199786			7044.19	0.0999432	4.85279e-06		4.85279e-06	0.199786
7044.64	20615.8			7046	0	0	0	0				7048.63	0	0		0	0			7051	0.0999432	4.89794e-06		4.89794e-06	0.199786
7051.45	20390.3			7052.81	0	0	0	0				7055.43	0	0		0	0			7057.81	0.0999432	4.87789e-06		4.87789e-06	0.199786
7058.25	20496			7059.62	0.199886	9.7426e-06	0	0				7062.24	0	0		0	0			7064.61	0	0		0	0
7065.06	20599.7			7066.42	0	0	0	0				7069.05	0.0999432	4.87905e-06		0.0999432	0.199786			7071.42	0	0		0	0
7071.87	20402.4			7073.23	0	0	0	0				7075.85	0	0		0	0			7078.22	0	0		0	0
7078.67	20604.8			7080.03	0	0	0	0				7082.66	0.0999432	4.90043e-06		0.0999432	0.199786			7085.03	0	0		0	0
7085.48	20246.3			7086.84	0.199886	9.86931e-06	0	0				7089.47	0	0		0	0			7091.83	0.0999432	4.92836e-06		4.92836e-06	0.199786
7092.28	20281.5			7093.65	0	0	0	0				7096.27	0	0		0	0			7098.64	0.0999432	4.91844e-06		4.91844e-06	0.199786
7099.09	20322.8			7100.45	0.199886	9.82982e-06	0	0				7103.08	0	0		0	0			7105.45	0.0999432	4.90439e-06		4.90439e-06	0.199786
7105.9	20382.2			7107.26	0	0	0	0				7109.88	0	0		0	0			7112.25	0	0		0	0
7112.7	20377.2			7114.06	0	0	0	0				7116.69	0	0		0	0			7119.06	0	0		0	0
7119.51	20265.4			7120.87	0	0	0	0				7123.49	0	0		0	0			7125.87	0	0		0	0
7126.31	20551.4			7127.68	0	0	0	0				7130.3	0	0		0	0			7132.67	0.0999432	4.90778e-06		4.90778e-06	0.199786
7133.12	20351			7134.48	0	0	0	0				7137.11	0.0999432	4.90202e-06		0.0999432	0.199786			7139.48	0.0999432	4.89671e-06		4.89671e-06	0.199786
7139.93	20414.5			7141.29	0	0	0	0				7143.91	0	0		0	0			7146.28	0.0999432	4.8784e-06		4.8784e-06	0.199786
7146.73	20492			7148.09	0	0	0	0				7150.72	0	0		0	0			7153.09	0.0999432	4.90465e-06		4.90465e-06	0.199786
7153.54	20369.1			7154.9	0	0	0	0				7157.52	0.0999432	4.90121e-06		0.0999432	0.199786			7159.89	0	0		0	0
7160.34	20407.4			7161.71	0.199886	9.78697e-06	0	0				7164.33	0	0		0	0			7166.7	0	0		0	0
7167.15	20489			7168.51	0	0	0	0				7171.14	0	0		0	0			7173.51	0	0		0	0
7173.95	20259.4			7175.32	0.199886	9.85655e-06	0	0				7177.94	0.199886	9.83772e-06		0.199886	0.399573			7180.31	0	0		0	0
7180.76	20360.1			7182.12	0	0	0	0				7184.75	0	0		0	0			7187.12	0	0		0	0
7187.57	20538.3			7188.93	0	0	0	0				7191.56	0	0		0	0			7193.92	0	0		0	0
7194.37	20611.8			7195.74	0	0	0	0				7198.36	0	0		0	0			7200.73	0	0		0	0
7201.18	20406.4			7202.54	0	0	0	0				7205.17	0	0		0	0			7207.54	0	0		0	0
7207.99	20518.2			7209.35	0	0	0	0				7211.97	0.0999432	4.86732e-06		0.0999432	0.199786			7214.34	0	0		0	0
7214.79	20544.3			7216.15	0	0	0	0				7218.78	0.0999432	4.89597e-06		0.0999432	0.199786			7221.15	0.0999432	4.9147e-06		4.9147e-06	0.199786
7221.6	20320.8			7222.96	0	0	0	0				7225.58	0	0		0	0			7227.95	0	0		0	0
7228.4	20538.3			7229.77	0	0	0	0				7232.39	0	0		0	0			7234.76	0.0999432	4.94292e-06		4.94292e-06	0.199786
7235.21	20197			7236.57	0	0	0	0				7239.2	0	0		0	0			7241.57	0.199886	9.84141e-06		9.84141e-06	0.399573
7242.01	20318.8			7243.38	0	0	0	0				7246	0.0999432	4.91904e-06		0.0999432	0.199786			7248.37	0	0		0	0
7248.82	20316.8			7250.18	0	0	0	0				7252.81	0	0		0	0			7255.18	0.0999432	4.87054e-06		4.87054e-06	0.199786
7255.63	20534.3			7256.99	0	0	0	0				7259.62	0	0		0	0			7261.98	0	0		0	0
7262.43	20728.6			7263.8	0.399773	1.93771e-05	0	0				7266.42	0	0		0	0			7268.79	0.0999432	4.92954e-06		4.92954e-06	0.199786
7269.24	20242.3			7270.6	0	0	0	0				7273.23	0	0		0	0			7275.6	0.0999432	4.87484e-06		4.87484e-06	0.199786
7276.05	20520.2			7277.41	0	0	0	0				7280.03	0	0		0	0			7282.4	0	0		0	0
7282.85	20351			7284.21	0	0	0	0				7286.84	0	0		0	0			7289.21	0	0		0	0
7289.66	20474.9			7291.02	0	0	0	0				7293.64	0	0		0	0			7296.02	0	0		0	0
7296.46	20728.6			7297.82	0	0	0	0				7300.45	0	0		0	0			7302.82	0.0999432	4.90044e-06		4.90044e-06	0.199786
7303.27	20371.2			7304.63	0	0	0	0				7307.26	0	0		0	0			7309.63	0.0999432	4.94285e-06		4.94285e-06	0.199786
7310.08	20209			7311.44	0	0	0	0				7314.06	0.0999432	4.9423e-06		0.0999432	0.199786			7316.43	0	0		0	0
7316.88	20231.2			7318.24	0	0	0	0				7320.87	0	0		0	0			7323.24	0	0		0	0
7323.69	20572.5			7325.05	0	0	0	0				7327.68	0.0999432	4.90464e-06		0.0999432	0.199786			7330.04	0	0		0	0
7330.49	20239.2			7331.86	0	0	0	0				7334.48	0	0		0	0			7336.85	0	0		0	0
7337.3	20535.3			7338.66	0	0	0	0				7341.29	0.0999432	4.88993e-06		0.0999432	0.199786			7343.66	0.0999432	4.90373e-06		4.90373e-06	0.199786
7344.11	20370.2			7345.47	0	0	0	0				7348.09	0.0999432	4.9384e-06		0.0999432	0.199786			7350.46	0	0		0	0
7350.91	20144.6			7352.27	0	0	0	0				7354.9	0.0999432	4.91139e-06		0.0999432	0.199786			7357.27	0	0		0	0
7357.72	20494			7359.08	0	0	0	0				7361.7	0.0999432	4.90749e-06		0.0999432	0.199786			7364.08	0.199886	9.85198e-06		9.85198e-06	0.399573
7364.52	20274.5			7365.88	0	0	0	0				7368.51	0.0999432	4.91734e-06		0.0999432	0.199786			7370.88	0	0		0	0
7371.33	20360.1			7372.69	0	0	0	0				7375.32	0	0		0	0			7377.69	0.0999432	4.87098e-06		4.87098e-06	0.199786
7378.14	20529.2			7379.5	0.199886	9.76774e-06	0	0				7382.12	0	0		0	0			7384.49	0	0		0	0
7384.94	20203			7386.3	0	0	0	0				7388.93	0	0		0	0			7391.3	0	0		0	0
7391.75	20395.3			7393.11	0	0	0	0				7395.73	0	0		0	0			7398.1	0	0		0	0
7398.55	20362.1			7399.92	0	0	0	0				7402.54	0	0		0	0			7404.91	0	0		0	0
7405.36	20446.7			7406.72	0	0	0	0				7409.35	0	0		0	0			7411.72	0	0		0	0
7412.16	20794.1			7413.53	0	0	0	0				7416.15	0.29983	1.46294e-05		0.29983	0.599359			7418.52	0.0999432	4.91914e-06		4.91914e-06	0.199786
7418.97	20283.5			7420.33	0	0	0	0				7422.96	0.0999432	4.91359e-06		0.0999432	0.199786			7425.33	0	0		0	0
7425.78	20380.2			7427.14	0	0	0	0				7429.76	0	0		0	0			7432.13	0	0		0	0
7432.58	20545.3			7433.94	0	0	0	0				7436.57	0	0		0	0			7438.94	0	0		0	0
7439.39	20654.1			7440.75	0	0	0	0				7443.38	0	0		0	0			7445.75	0	0		0	0
7446.2	20473.9			7447.56	0.199886	9.74787e-06	0	0				7450.18	0.29983	1.45782e-05		0.29983	0.599359			7452.55	0.199886	9.69268e-06		9.69268e-06	0.399573
7453	20633			7454.36	0	0	0	0				7456.99	0	0		0	0			7459.36	0.0999432	4.88551e-06		4.88551e-06	0.199786
7459.81	20444.7			7461.17	0	0	0	0				7463.79	0.0999432	4.86965e-06		0.0999432	0.199786			7466.16	0	0		0	0
7466.61	20579.6			7467.98	0	0	0	0				7470.6	0	0		0	0			7472.97	0	0		0	0
7473.42	20353			7474.78	0	0	0	0				7477.41	0	0		0	0			7479.78	0.0999432	4.88677e-06		4.88677e-06	0.199786
7480.22	20458.8			7481.59	0	0	0	0				7484.21	0	0		0	0			7486.58	0	0		0	0
7487.03	20278.5			7488.39	0	0	0	0				7491.02	0	0		0	0			7493.39	0.0999432	4.92099e-06		4.92099e-06	0.199786
7493.84	20311.7			7495.2	0	0	0	0				7497.82	0.0999432	4.94618e-06		0.0999432	0.199786			7500.19	0.0999432	4.96159e-06		4.96159e-06	0.199786
7500.64	20131.5			7502	0	0	0	0				7504.63	0	0		0	0			7507	0	0		0	0
7507.45	20356			7508.81	0.199886	9.83314e-06	0	0				7511.44	0	0		0	0			7513.81	0	0		0	0
7514.26	20215.1			7515.62	0	0	0	0				7518.24	0	0		0	0			7520.61	0	0		0	0
7521.06	20445.7			7522.42	0	0	0	0				7525.05	0	0		0	0			7527.42	0	0		0	0
7527.87	20079.1			7529.23	0	0	0	0				7531.85	0	0		0	0			7534.22	0.0999432	4.91098e-06		4.91098e-06	0.199786
7534.67	20370.2			7536.03	0	0	0	0				7538.66	0.0999432	4.9335e-06		0.0999432	0.199786			7541.03	0.0999432	4.94976e-06		4.94976e-06	0.199786
7541.48	20178.8			7542.84	0	0	0	0				7545.46	0	0		0	0			7547.84	0	0		0	0
7548.28	20411.4			7549.65	0.199886	9.78726e-06	0	0				7552.27	0	0		0	0			7554.64	0.0999432	4.88338e-06		4.88338e-06	0.199786
7555.09	20469.8			7556.45	0	0	0	0				7559.08	0	0		0	0			7561.45	0	0		0	0
7561.9	20373.2			7563.26	0	0	0	0				7565.88	0	0		0	0			7568.25	0	0		0	0
7568.7	20269.5			7570.07	0	0	0	0				7572.69	0	0		0	0			7575.06	0	0		0	0
7575.51	20454.7			7576.87	0	0	0	0				7579.5	0	0		0	0			7581.87	0	0		0	0
7582.32	20634			7583.68	0	0	0	0				7586.3	0	0		0	0			7588.67	0	0		0	0
7589.12	20204			7590.48	0	0	0	0				7593.11	0	0		0	0			7595.48	0	0		0	0
7595.93	20378.2			7597.29	0	0	0	0				7599.91	0	0		0	0			7602.28	0	0		0	0
7602.73	20581.6			7604.09	0	0	0	0				7606.72	0.0999432	4.90105e-06		0.0999432	0.199786			7609.09	0	0		0	0
7609.54	20258.4			7610.9	0	0	0	0				7613.52	0	0		0	0			7615.9	0	0		0	0
7616.34	20057			7617.71	0	0	0	0				7620.33	0	0		0	0			7622.7	0	0		0	0
7623.15	20473.9			7624.51	0.199886	9.76723e-06	0	0				7627.14	0	0		0	0			7629.51	0	0		0	0
7629.96	20429.6			7631.32	0	0	0	0				7633.94	0	0		0	0			7636.31	0	0		0	0
7636.76	20415.5			7638.13	0.199886	9.77838e-06	0	0				7640.75	0	0		0	0			7643.12	0.0999432	4.86632e-06		4.86632e-06	0.199786
7643.57	20546.4			7644.93	0	0	0	0				7647.56	0.0999432	4.90882e-06		0.0999432	0.199786			7649.92	0	0		0	0
7650.37	20228.2			7651.74	0	0	0	0				7654.36	0.0999432	4.90888e-06		0.0999432	0.199786			7656.73	0.0999432	4.89009e-06		4.89009e-06	0.199786
7657.18	20452.7			7658.54	0	0	0	0				7661.17	0.0999432	4.96894e-06		0.0999432	0.199786			7663.54	0.0999432	5.01927e-06		5.01927e-06	0.199786
7663.99	19873.7			7665.35	0	0	0	0				7667.97	0	0		0	0			7670.34	0	0		0	0
7670.79	20063			7672.15	0	0	0	0				7674.78	0.0999432	4.95204e-06		0.0999432	0.199786			7677.15	0.0999432	4.93473e-06		4.93473e-06	0.199786
7677.6	20266.4			7678.96	0	0	0	0				7681.58	0.0999432	4.89372e-06		0.0999432	0.199786			7683.96	0	0		0	0
7684.4	20533.3			7685.77	0	0	0	0				7688.39	0	0		0	0			7690.76	0.0999432	4.92445e-06		4.92445e-06	0.199786
7691.21	20278.5			7692.57	0	0	0	0				7695.2	0	0		0	0			7697.57	0	0		0	0
7698.02	20264.4			7699.38	0	0	0	0				7702	0	0		0	0			7704.37	0.0999432	4.94182e-06		4.94182e-06	0.199786
7704.82	20221.1			7706.19	0	0	0	0				7708.81	0	0		0	0			7711.18	0	0		0	0
7711.63	20345			7712.99	0	0	0	0				7715.62	0	0		0	0			7717.98	0	0		0	0
7718.43	20191.9			7719.8	0	0	0	0				7722.42	0.0999432	4.92006e-06		0.0999432	0.199786			7724.79	0.0999432	4.90262e-06		4.90262e-06	0.199786
7725.24	20399.3			7726.6	0.199886	9.80361e-06	0	0				7729.23	0.0999432	4.90657e-06		0.0999432	0.199786			7731.6	0.0999432	4.91088e-06		4.91088e-06	0.199786
7732.05	20348			7733.41	0.199886	9.81728e-06	0	0				7736.03	0	0		0	0			7738.4	0	0		0	0
7738.85	20411.4			7740.21	0	0	0	0				7742.84	0	0		0	0			7745.21	0	0		0	0
7745.66	20158.7			7747.02	0	0	0	0				7749.65	0	0		0	0			7752.02	0	0		0	0
7752.46	20156.7			7753.83	0	0	0	0				7756.45	0	0		0	0			7758.82	0	0		0	0
7759.27	20226.2			7760.63	0	0	0	0				7763.26	0.0999432	4.94474e-06		0.0999432	0.199786			7765.63	0.0999432	4.94681e-06		4.94681e-06	0.199786
7766.08	20202			7767.44	0	0	0	0				7770.06	0	0		0	0			7772.43	0.0999432	4.93823e-06		4.93823e-06	0.199786
7772.88	20241.3			7774.24	0	0	0	0				7776.87	0	0		0	0			7779.24	0	0		0	0
7779.69	20327.9			7781.05	0	0	0	0				7783.68	0	0		0	0			7786.04	0	0		0	0
7786.49	19981.5			7787.86	0.199886	9.99865e-06	0	0				7790.48	0	0		0	0			7792.85	0	0		0	0
7793.3	20030.8			7794.66	0	0	0	0				7797.29	0	0		0	0			7799.66	0	0		0	0
7800.11	20151.6			7801.47	0	0	0	0				7804.09	0	0		0	0			7806.46	0	0		0	0
7806.91	20398.3			7808.27	0	0	0	0				7810.9	0.0999432	4.94432e-06		0.0999432	0.199786			7813.27	0	0		0	0
7813.72	20083.2			7815.08	0	0	0	0				7817.71	0	0		0	0			7820.08	0	0		0	0
7820.53	19943.2			7821.89	0	0	0	0				7824.51	0.199886	9.94365e-06		0.199886	0.399573			7826.88	0	0		0	0
7827.33	20214.1			7828.69	0	0	0	0				7831.32	0	0		0	0			7833.69	0	0		0	0
7834.14	20134.5			7835.5	0	0	0	0				7838.12	0	0		0	0			7840.49	0	0		0	0
7840.94	20003.6			7842.3	0.199886	9.98528e-06	0	0				7844.93	0	0		0	0			7847.3	0	0		0	0
7847.75	20076.1			7849.11	0	0	0	0				7851.73	0	0		0	0			7854.11	0	0		0	0
7854.55	20380.2			7855.92	0	0	0	0				7858.54	0	0		0	0			7860.91	0	0		0	0
7861.36	20263.4			7862.72	0	0	0	0				7865.35	0	0		0	0			7867.72	0	0		0	0
7868.17	20025.8			7869.53	0	0	0	0				7872.15	0	0		0	0			7874.52	0	0		0	0
7874.97	20274.5			7876.33	0	0	0	0				7878.96	0.0999432	4.94461e-06		0.0999432	0.199786			7881.33	0	0		0	0
7881.78	20168.8			7883.14	0	0	0	0				7885.77	0	0		0	0			7888.13	0	0		0	0
7888.59	19988.5			7889.95	0	0	0	0				7892.57	0	0		0	0			7894.94	0	0		0	0
7895.39	19929.1			7896.75	0	0	0	0				7899.38	0	0		0	0			7901.75	0	0		0	0
7902.2	20423.5			7903.56	0	0	0	0				7906.18	0.0999432	4.88395e-06		0.0999432	0.199786			7908.55	0	0		0	0
7909	20492			7910.36	0	0	0	0				7912.99	0	0		0	0			7915.36	0.0999432	4.97561e-06		4.97561e-06	0.199786
7915.81	20058			7917.17	0	0	0	0				7919.79	0	0		0	0			7922.17	0	0		0	0
7922.61	20107.3			7923.98	0	0	0	0				7926.6	0	0		0	0			7928.97	0.0999432	4.98074e-06		4.98074e-06	0.199786
7929.42	20063			7930.78	0	0	0	0				7933.41	0	0		0	0			7935.78	0	0		0	0
7936.23	20295.6			7937.59	0.199886	9.86972e-06	0	0				7940.21	0	0		0	0			7942.58	0	0		0	0
7943.03	20080.2			7944.39	0	0	0	0				7947.02	0	0		0	0			7949.39	0	0		0	0
7949.84	20451.7			7951.2	0	0	0	0				7953.83	0	0		0	0			7956.19	0	0		0	0
7956.64	20082.2			7958.01	0	0	0	0				7960.63	0	0		0	0			7963	0	0		0	0
7963.45	20270.5			7964.81	0	0	0	0				7967.44	0	0		0	0			7969.81	0	0		0	0
7970.26	19857.6			7971.62	0	0	0	0				7974.24	0	0		0	0			7976.61	0	0		0	0
7977.06	20041.9			7978.42	0	0	0	0				7981.05	0	0		0	0			7983.42	0	0		0	0
7983.87	20239.2			7985.23	0	0	0	0				7987.85	0	0		0	0			7990.23	0	0		0	0
7990.67	20235.2			7992.03	0	0	0	0				7994.66	0	0		0	0			7997.03	0	0		0	0
7997.48	20354			7998.84	0	0	0	0				8001.47	0	0		0	0			8003.84	0.0999432	4.91728e-06		4.91728e-06	0.199786
8004.29	20322.8			8005.65	0	0	0	0				8008.27	0	0		0	0			8010.64	0	0		0	0
8011.09	20191.9			8012.45	0	0	0	0				8015.08	0	0		0	0			8017.45	0	0		0	0
8017.9	20344			8019.26	0	0	0	0				8021.89	0.0999432	4.91895e-06		0.0999432	0.199786			8024.25	0	0		0	0
8024.7	20299.7			8026.07	0	0	0	0				8028.69	0.0999432	4.94091e-06		0.0999432	0.199786			8031.06	0	0		0	0
8031.51	20176.8			8032.87	0	0	0	0				8035.5	0	0		0	0			8037.87	0.0999432	5.02101e-06		5.02101e-06	0.199786
8038.32	19885.8			8039.68	0.199886	9.98228e-06	0	0				8042.3	0.0999432	4.92546e-06		0.0999432	0.199786			8044.67	0	0		0	0
8045.12	20577.6			8046.48	0	0	0	0				8049.11	0	0		0	0			8051.48	0	0		0	0
8051.93	20090.2			8053.29	0	0	0	0				8055.91	0	0		0	0			8058.29	0	0		0	0
8058.73	20730.6			8060.09	0	0	0	0				8062.72	0.0999432	4.8788e-06		0.0999432	0.199786			8065.09	0.0999432	4.91378e-06		4.91378e-06	0.199786
8065.54	20311.7			8066.9	0	0	0	0				8069.53	0	0		0	0			8071.9	0	0		0	0
8072.35	20745.7			8073.71	0	0	0	0				8076.33	0.0999432	4.8901e-06		0.0999432	0.199786			8078.7	0	0		0	0
8079.15	20220.1			8080.51	0.199886	9.87658e-06	0	0				8083.14	0	0		0	0			8085.51	0	0		0	0
8085.96	20311.7			8087.32	0	0	0	0				8089.94	0	0		0	0			8092.31	0	0		0	0
8092.76	20280.5			8094.13	0	0	0	0				8096.75	0	0		0	0			8099.12	0	0		0	0
8099.57	19917			8100.93	0	0	0	0				8103.56	0	0		0	0			8105.93	0	0		0	0
8106.37	20359.1			8107.74	0	0	0	0				8110.36	0	0		0	0			8112.73	0.0999432	4.88465e-06		4.88465e-06	0.199786
8113.18	20467.8			8114.54	0	0	0	0				8117.17	0	0		0	0			8119.54	0	0		0	0
8119.99	20479.9			8121.35	0.199886	9.76819e-06	0	0				8123.97	0	0		0	0			8126.34	0	0		0	0
8126.79	20395.3			8128.16	0	0	0	0				8130.78	0.0999432	4.91024e-06		0.0999432	0.199786			8133.15	0	0		0	0
8133.6	20324.8			8134.96	0	0	0	0				8137.59	0	0		0	0			8139.96	0	0		0	0
8140.41	20251.3			8141.77	0	0	0	0				8144.39	0.0999432	4.91953e-06		0.0999432	0.199786			8146.76	0.0999432	4.91029e-06		4.91029e-06	0.199786
8147.21	20361.1			8148.57	0	0	0	0				8151.2	0	0		0	0			8153.57	0	0		0	0
8154.02	20414.5			8155.38	0	0	0	0				8158	0	0		0	0			8160.37	0	0		0	0
8160.82	20227.2			8162.19	0	0	0	0				8164.81	0	0		0	0			8167.18	0.0999432	4.92615e-06		4.92615e-06	0.199786
8167.63	20292.6			8168.99	0	0	0	0				8171.62	0.0999432	4.94913e-06		0.0999432	0.199786			8173.99	0	0		0	0
8174.43	20124.5			8175.8	0	0	0	0				8178.42	0.0999432	4.89935e-06		0.0999432	0.199786			8180.79	0.0999432	4.8604e-06		4.8604e-06	0.199786
8181.24	20593.7			8182.6	0	0	0	0				8185.23	0	0		0	0			8187.6	0	0		0	0
8188.05	20383.2			8189.41	0	0	0	0				8192.03	0	0		0	0			8194.4	0	0		0	0
8194.85	20305.7			8196.22	0	0	0	0				8198.84	0.0999432	4.9321e-06		0.0999432	0.199786			8201.21	0	0		0	0
8201.66	20234.2			8203.02	0	0	0	0				8205.65	0	0		0	0			8208.02	0	0		0	0
8208.47	20257.4			8209.83	0.199886	9.87893e-06	0	0				8212.45	0	0		0	0			8214.82	0.0999432	4.96085e-06		4.96085e-06	0.199786
8215.27	20138.5			8216.63	0	0	0	0				8219.26	0	0		0	0			8221.63	0	0		0	0
8222.08	20226.2			8223.44	0	0	0	0				8226.06	0.0999432	4.96052e-06		0.0999432	0.199786			8228.43	0.0999432	4.97204e-06		4.97204e-06	0.199786
8228.88	20092.2			8230.24	0	0	0	0				8232.87	0.0999432	4.93741e-06		0.0999432	0.199786			8235.24	0	0		0	0
8235.69	20348			8237.05	0	0	0	0				8239.67	0	0		0	0			8242.05	0	0		0	0
8242.49	20453.7			8243.86	0	0	0	0				8246.48	0	0		0	0			8248.85	0.0999432	4.94129e-06		4.94129e-06	0.199786
8249.3	20210			8250.66	0	0	0	0				8253.29	0.0999432	4.93485e-06		0.0999432	0.199786			8255.66	0.0999432	4.92872e-06		4.92872e-06	0.199786
8256.11	20282.5			8257.47	0	0	0	0				8260.1	0	0		0	0			8262.46	0	0		0	0
8262.91	20045.9			8264.28	0	0	0	0				8266.9	0	0		0	0			8269.27	0	0		0	0
8269.72	20208			8271.08	0	0	0	0				8273.71	0	0		0	0			8276.08	0	0		0	0
8276.53	20126.5			8277.89	0	0	0	0				8280.51	0	0		0	0			8282.88	0	0		0	0
8283.33	20260.4			8284.69	0	0	0	0				8287.32	0	0		0	0			8289.69	0	0		0	0
8290.14	20158.7			8291.5	0	0	0	0				8294.12	0	0		0	0			8296.49	0	0		0	0
8296.94	20193.9			8298.3	0	0	0	0				8300.93	0.0999432	4.94469e-06		0.0999432	0.199786			8303.3	0.0999432	4.94203e-06		4.94203e-06	0.199786
8303.75	20225.2			8305.11	0.199886	9.90706e-06	0	0				8307.74	0	0		0	0			8310.11	0	0		0	0
8310.55	19980.5			8311.92	0	0	0	0				8314.54	0	0		0	0			8316.91	0	0		0	0
8317.36	19888.8			8318.72	0	0	0	0				8321.35	0	0		0	0			8323.72	0	0		0	0
8324.17	20414.5			8325.53	0	0	0	0				8328.15	0	0		0	0			8330.52	0.0999432	4.93229e-06		4.93229e-06	0.199786
8330.97	20252.3			8332.34	0	0	0	0				8334.96	0	0		0	0			8337.33	0	0		0	0
8337.78	20112.4			8339.14	0	0	0	0				8341.77	0	0		0	0			8344.14	0	0		0	0
8344.59	20573.5			8345.95	0	0	0	0				8348.57	0.199886	9.77171e-06		0.199886	0.399573			8350.94	0	0		0	0
8351.39	20372.2			8352.75	0	0	0	0				8355.38	0	0		0	0			8357.75	0	0		0	0
8358.2	19972.4			8359.56	0	0	0	0				8362.18	0	0		0	0			8364.55	0.0999432	4.94057e-06		4.94057e-06	0.199786
8365	20247.3			8366.36	0	0	0	0				8368.99	0	0		0	0			8371.36	0	0		0	0
8371.81	20281.5			8373.17	0	0	0	0				8375.8	0.0999432	4.91393e-06		0.0999432	0.199786			8378.17	0	0		0	0
8378.62	20379.2			8379.98	0.199886	9.83003e-06	0	0				8382.6	0	0		0	0			8384.97	0	0		0	0
8385.42	20154.7			8386.78	0.199886	9.92377e-06	0	0				8389.41	0	0		0	0			8391.78	0	0		0	0
8392.23	20092.2			8393.59	0.199886	9.93757e-06	0	0				8396.21	0.199886	9.91671e-06		0.199886	0.399573			8398.58	0	0		0	0
8399.03	20202			8400.4	0	0	0	0				8403.02	0.0999432	4.92176e-06		0.0999432	0.199786			8405.39	0.0999432	4.90676e-06		4.90676e-06	0.199786
8405.84	20380.2			8407.2	0	0	0	0				8409.83	0.0999432	4.91004e-06		0.0999432	0.199786			8412.2	0	0		0	0
8412.64	20336.9			8414.01	0	0	0	0				8416.63	0.0999432	4.93225e-06		0.0999432	0.199786			8419	0	0		0	0
8419.45	20211			8420.81	0	0	0	0				8423.44	0	0		0	0			8425.81	0.0999432	4.98651e-06		4.98651e-06	0.199786
8426.26	20030.8			8427.62	0	0	0	0				8430.24	0	0		0	0			8432.61	0	0		0	0
8433.06	20131.5			8434.42	0	0	0	0				8437.05	0	0		0	0			8439.42	0	0		0	0
8439.87	20298.7			8441.23	0	0	0	0				8443.86	0	0		0	0			8446.23	0	0		0	0
8446.68	20181.8			8448.04	0	0	0	0				8450.66	0	0		0	0			8453.03	0.0999432	5.02995e-06		5.02995e-06	0.199786
8453.48	19847.5			8454.84	0.199886	1.00447e-05	0	0				8457.47	0	0		0	0			8459.84	0	0		0	0
8460.29	20108.3			8461.65	0	0	0	0				8464.27	0	0		0	0			8466.64	0	0		0	0
8467.09	20083.2			8468.45	0	0	0	0				8471.08	0	0		0	0			8473.45	0	0		0	0
8473.9	20291.6			8475.26	0	0	0	0				8477.89	0	0		0	0			8480.26	0	0		0	0
8480.7	20276.5			8482.07	0	0	0	0				8484.69	0	0		0	0			8487.06	0	0		0	0
8487.51	20298.7			8488.87	0	0	0	0				8491.5	0	0		0	0			8493.87	0	0		0	0
[truncated: 210 more rows]
